# Supplementary material for: Altered Sphingolipid Metabolism is Associated with Osimertinib Resistance in Nonsmall-Cell Lung Cancer
Source: J Proteome Res. 2026 Apr 16;25(5):2569–80. doi: 10.1021/acs.jproteome.6c00216 (PMC13140601; doi:10.1021/acs.jproteome.6c00216)
Supplement: Supplementary file 2 [file pr6c00216_si_002.xlsx]

## Sheet: Table S3
Table S3: Additional information on protein identification and quantification
pg.protein_accessions	pg.genes	pg.protein_descriptions	pg.fasta_headers	taxonomy	pg.molecular_weight	pg.completeness	pg.is_single_hit	pg.qvalue	pg.nr_of_modified_sequences_identified (experiment-wide)	pg.genes	pg.coverage_pc9r6_exp1_jb_1	pg.coverage_pc9r6_exp1_jb_2	pg.coverage_pc9r6_exp1_jb_3	pg.coverage_pc9r6_exp1_jb_4	pg.coverage_pc9r6_exp1_jb_5	pg.coverage_pc9r6_exp1_jb_6	pg.coverage_pc9r5_exp1_jb_1	pg.coverage_pc9r5_exp1_jb_2	pg.coverage_pc9r5_exp1_jb_3	pg.coverage_pc9r5_exp1_jb_4	pg.coverage_pc9r5_exp1_jb_5	pg.coverage_pc9r5_exp1_jb_6	pg.coverage_pc9p_exp1_jb_1	pg.coverage_pc9p_exp1_jb_2	pg.coverage_pc9p_exp1_jb_3	pg.coverage_pc9p_exp1_jb_4	pg.coverage_pc9p_exp1_jb_5	pg.coverage_pc9p_exp1_jb_6	pg.genes	pg.nr_of_modified_sequences_identified_pc9r6_exp1_jb_1	pg.nr_of_modified_sequences_identified_pc9r6_exp1_jb_2	pg.nr_of_modified_sequences_identified_pc9r6_exp1_jb_3	pg.nr_of_modified_sequences_identified_pc9r6_exp1_jb_4	pg.nr_of_modified_sequences_identified_pc9r6_exp1_jb_5	pg.nr_of_modified_sequences_identified_pc9r6_exp1_jb_6	pg.nr_of_modified_sequences_identified_pc9r5_exp1_jb_1	pg.nr_of_modified_sequences_identified_pc9r5_exp1_jb_2	pg.nr_of_modified_sequences_identified_pc9r5_exp1_jb_3	pg.nr_of_modified_sequences_identified_pc9r5_exp1_jb_4	pg.nr_of_modified_sequences_identified_pc9r5_exp1_jb_5	pg.nr_of_modified_sequences_identified_pc9r5_exp1_jb_6	pg.nr_of_modified_sequences_identified_pc9p_exp1_jb_1	pg.nr_of_modified_sequences_identified_pc9p_exp1_jb_2	pg.nr_of_modified_sequences_identified_pc9p_exp1_jb_3	pg.nr_of_modified_sequences_identified_pc9p_exp1_jb_4	pg.nr_of_modified_sequences_identified_pc9p_exp1_jb_5	pg.nr_of_modified_sequences_identified_pc9p_exp1_jb_6	pg.genes	pg.nr_of_modified_sequences_used_for_quantification_pc9r6_exp1_jb_1
P53007	SLC25A1	Tricarboxylate transport protein, mitochondrial	>sp|P53007|TXTP_HUMAN Tricarboxylate transport protein, mitochondrial OS=Homo sapiens OX=9606 GN=SLC25A1 PE=1 SV=2	Homo sapiens	34012.7	100	FALSE	0	15	SLC25A1	0.35	0.35	0.35	0.35	0.35	0.35	0.35	0.35	0.35	0.35	0.35	0.35	0.35	0.35	0.35	0.35	0.35	0.35	SLC25A1	13	14	13	14	14	14	15	15	15	15	15	15	13	14	14	14	15	13	SLC25A1	13
P05187	ALPP	Alkaline phosphatase, placental type	>sp|P05187|PPB1_HUMAN Alkaline phosphatase, placental type OS=Homo sapiens OX=9606 GN=ALPP PE=1 SV=2	Homo sapiens	57953.8	100	FALSE	0	40	ALPP	0.626	0.626	0.626	0.626	0.609	0.609	0.626	0.626	0.626	0.626	0.626	0.626	0.626	0.626	0.626	0.596	0.626	0.596	ALPP	30	31	29	31	28	27	40	40	40	40	39	40	32	30	34	32	33	31	ALPP	9
O76041	NEBL	Nebulette	>sp|O76041|NEBL_HUMAN Nebulette OS=Homo sapiens OX=9606 GN=NEBL PE=1 SV=1	Homo sapiens	116453	94.4	FALSE	0	5	NEBL	0.029	0.029	0.031	0.029	0.041	0.022	0.05	0.05	0.05	0.043	0.05	0.043	0.018	0.018	0.018	0.029	0.018	0	NEBL	3	3	3	3	4	2	5	5	5	4	5	4	2	2	2	3	2	0	NEBL	3
Q8NFX7	STXBP6	Syntaxin-binding protein 6	>sp|Q8NFX7|STXB6_HUMAN Syntaxin-binding protein 6 OS=Homo sapiens OX=9606 GN=STXBP6 PE=1 SV=2	Homo sapiens	23553.8	100	FALSE	0	9	STXBP6	0.329	0.376	0.419	0.376	0.419	0.419	0.419	0.419	0.419	0.419	0.419	0.419	0.229	0.314	0.29	0.333	0.29	0.371	STXBP6	7	8	9	8	8	8	9	9	9	9	9	9	5	7	5	7	5	7	STXBP6	7
Q53GT1	KLHL22	Kelch-like protein 22	>sp|Q53GT1|KLH22_HUMAN Kelch-like protein 22 OS=Homo sapiens OX=9606 GN=KLHL22 PE=1 SV=2	Homo sapiens	71666.7	100	FALSE	0	17	KLHL22	0.131	0.159	0.162	0.185	0.175	0.129	0.304	0.317	0.317	0.317	0.317	0.293	0.123	0.167	0.147	0.145	0.164	0.153	KLHL22	7	9	9	10	8	7	16	17	17	17	17	16	7	9	8	8	9	8	KLHL22	7
Q96DF8	ESS2	Splicing factor ESS-2 homolog	>sp|Q96DF8|ESS2_HUMAN Splicing factor ESS-2 homolog OS=Homo sapiens OX=9606 GN=ESS2 PE=1 SV=1	Homo sapiens	52568.1	100	FALSE	0	25	ESS2	0.481	0.477	0.439	0.481	0.439	0.424	0.58	0.557	0.557	0.584	0.58	0.607	0.42	0.462	0.433	0.447	0.439	0.336	ESS2	19	17	17	18	17	17	24	23	23	24	24	25	15	17	17	17	16	13	ESS2	19
Q99102	MUC4	Mucin-4	>sp|Q99102|MUC4_HUMAN Mucin-4 OS=Homo sapiens OX=9606 GN=MUC4 PE=1 SV=5	Homo sapiens	542307	100	FALSE	0	8	MUC4	0.019	0.019	0.019	0.019	0.019	0.019	0.019	0.019	0.019	0.019	0.019	0.019	0.012	0.008	0.016	0.016	0.012	0.014	MUC4	8	8	8	8	8	8	8	8	8	8	8	8	6	4	7	7	6	6	MUC4	8
P46109	CRKL	Crk-like protein	>sp|P46109|CRKL_HUMAN Crk-like protein OS=Homo sapiens OX=9606 GN=CRKL PE=1 SV=1	Homo sapiens	33777	100	FALSE	0	30	CRKL	0.673	0.673	0.673	0.832	0.673	0.832	0.832	0.832	0.832	0.832	0.832	0.832	0.673	0.832	0.673	0.673	0.832	0.673	CRKL	22	21	20	21	20	20	30	30	30	30	30	30	20	23	26	26	25	23	CRKL	22
O95721	SNAP29	Synaptosomal-associated protein 29	>sp|O95721|SNP29_HUMAN Synaptosomal-associated protein 29 OS=Homo sapiens OX=9606 GN=SNAP29 PE=1 SV=1	Homo sapiens	28970.3	100	FALSE	0	17	SNAP29	0.488	0.465	0.488	0.508	0.43	0.488	0.543	0.543	0.543	0.543	0.508	0.543	0.543	0.523	0.488	0.43	0.543	0.465	SNAP29	12	13	11	12	11	11	17	17	16	17	16	17	13	13	14	12	16	13	SNAP29	12
Q9NNW7	TXNRD2	Thioredoxin reductase 2, mitochondrial	>sp|Q9NNW7|TRXR2_HUMAN Thioredoxin reductase 2, mitochondrial OS=Homo sapiens OX=9606 GN=TXNRD2 PE=1 SV=3	Homo sapiens	56506.6	100	FALSE	0	18	TXNRD2	0.416	0.408	0.391	0.435	0.382	0.406	0.439	0.473	0.473	0.469	0.473	0.471	0.328	0.275	0.344	0.254	0.355	0.344	TXNRD2	14	15	14	16	13	14	17	18	18	17	18	17	11	9	12	9	12	12	TXNRD2	13
P28482	MAPK1	Mitogen-activated protein kinase 1	>sp|P28482|MK01_HUMAN Mitogen-activated protein kinase 1 OS=Homo sapiens OX=9606 GN=MAPK1 PE=1 SV=3	Homo sapiens	41389.7	100	FALSE	0	25	MAPK1	0.492	0.492	0.572	0.508	0.406	0.489	0.575	0.575	0.492	0.575	0.575	0.575	0.572	0.508	0.508	0.425	0.492	0.472	MAPK1	18	18	21	19	17	18	23	24	23	25	25	25	18	18	20	19	19	19	MAPK1	13
Q8IZ69	TRMT2A	tRNA (uracil-5-)-methyltransferase homolog A	>sp|Q8IZ69|TRM2A_HUMAN tRNA (uracil-5-)-methyltransferase homolog A OS=Homo sapiens OX=9606 GN=TRMT2A PE=1 SV=2	Homo sapiens	68725.6	100	FALSE	0	29	TRMT2A	0.261	0.261	0.251	0.382	0.261	0.344	0.494	0.494	0.494	0.494	0.48	0.445	0.213	0.291	0.243	0.254	0.24	0.243	TRMT2A	14	13	15	19	15	19	29	28	29	29	28	26	12	15	15	15	13	13	TRMT2A	14
P43487	RANBP1	Ran-specific GTPase-activating protein	>sp|P43487|RANG_HUMAN Ran-specific GTPase-activating protein OS=Homo sapiens OX=9606 GN=RANBP1 PE=1 SV=1	Homo sapiens	23310.1	100	FALSE	0	22	RANBP1	0.662	0.662	0.662	0.662	0.612	0.662	0.662	0.662	0.662	0.662	0.662	0.662	0.662	0.662	0.662	0.662	0.662	0.662	RANBP1	19	18	19	19	17	17	22	20	21	21	20	21	20	18	20	17	18	18	RANBP1	18
Q13356	PPIL2	RING-type E3 ubiquitin-protein ligase PPIL2	>sp|Q13356|PPIL2_HUMAN RING-type E3 ubiquitin-protein ligase PPIL2 OS=Homo sapiens OX=9606 GN=PPIL2 PE=1 SV=1	Homo sapiens	58823.5	100	FALSE	0	23	PPIL2	0.41	0.417	0.45	0.444	0.394	0.45	0.552	0.552	0.552	0.523	0.552	0.538	0.413	0.41	0.452	0.435	0.377	0.448	PPIL2	16	17	18	18	17	18	22	23	22	22	23	22	17	16	17	17	15	17	PPIL2	16
O75419	CDC45	Cell division control protein 45 homolog	>sp|O75419|CDC45_HUMAN Cell division control protein 45 homolog OS=Homo sapiens OX=9606 GN=CDC45 PE=1 SV=1	Homo sapiens	65568.6	100	FALSE	0	19	CDC45	0.2	0.205	0.249	0.292	0.23	0.201	0.325	0.327	0.343	0.323	0.286	0.341	0.249	0.201	0.18	0.216	0.265	0.205	CDC45	10	11	13	14	12	11	17	18	18	18	17	18	13	11	10	12	12	11	CDC45	10
P68036	UBE2L3	Ubiquitin-conjugating enzyme E2 L3	>sp|P68036|UB2L3_HUMAN Ubiquitin-conjugating enzyme E2 L3 OS=Homo sapiens OX=9606 GN=UBE2L3 PE=1 SV=1	Homo sapiens	17861.6	100	FALSE	0	12	UBE2L3	0.519	0.519	0.519	0.519	0.519	0.519	0.519	0.519	0.519	0.519	0.519	0.519	0.519	0.519	0.519	0.519	0.519	0.519	UBE2L3	10	9	10	12	10	11	11	12	11	12	12	11	12	10	10	10	12	11	UBE2L3	3
P30046	DDT	D-dopachrome decarboxylase	>sp|P30046|DOPD_HUMAN D-dopachrome decarboxylase OS=Homo sapiens OX=9606 GN=DDT PE=1 SV=3	Homo sapiens	12711.8	100	FALSE	0	8	DDT	0.602	0.602	0.602	0.602	0.593	0.593	0.602	0.602	0.602	0.602	0.602	0.602	0.542	0.602	0.602	0.602	0.602	0.593	DDT	8	8	8	8	7	7	8	8	8	8	8	8	7	8	8	8	8	7	DDT	2
P49593	PPM1F	Protein phosphatase 1F	>sp|P49593|PPM1F_HUMAN Protein phosphatase 1F OS=Homo sapiens OX=9606 GN=PPM1F PE=1 SV=3	Homo sapiens	49830.8	100	FALSE	0	15	PPM1F	0.313	0.381	0.322	0.366	0.368	0.359	0.414	0.414	0.414	0.414	0.414	0.414	0.366	0.319	0.366	0.361	0.339	0.344	PPM1F	10	13	13	13	12	12	15	15	15	15	15	15	12	10	12	12	11	12	PPM1F	10
Q01995	TAGLN	Transgelin	>sp|Q01995|TAGL_HUMAN Transgelin OS=Homo sapiens OX=9606 GN=TAGLN PE=1 SV=4	Homo sapiens	22610.9	100	FALSE	0	11	TAGLN	0.512	0.567	0.567	0.527	0.507	0.567	0.567	0.567	0.567	0.567	0.567	0.567	0.299	0.468	0.398	0.259	0.408	0.358	TAGLN	10	11	11	10	10	11	11	11	11	11	11	11	6	9	8	5	8	7	TAGLN	10
Q9BXK5	BCL2L13	Bcl-2-like protein 13	>sp|Q9BXK5|B2L13_HUMAN Bcl-2-like protein 13 OS=Homo sapiens OX=9606 GN=BCL2L13 PE=1 SV=1	Homo sapiens	52723.2	100	FALSE	0	14	BCL2L13	0.425	0.408	0.346	0.396	0.408	0.408	0.441	0.441	0.441	0.441	0.441	0.441	0.355	0.425	0.425	0.408	0.392	0.375	BCL2L13	13	12	10	12	13	13	14	14	14	14	14	14	11	13	13	13	12	11	BCL2L13	13
P30281	CCND3	G1/S-specific cyclin-D3	>sp|P30281|CCND3_HUMAN G1/S-specific cyclin-D3 OS=Homo sapiens OX=9606 GN=CCND3 PE=1 SV=2	Homo sapiens	32519.7	100	FALSE	0	6	CCND3	0.199	0.164	0.127	0.199	0.168	0.205	0.236	0.236	0.236	0.236	0.236	0.236	0.168	0.127	0.127	0.127	0.158	0.127	CCND3	5	4	3	5	4	5	6	6	6	6	6	6	4	3	3	3	4	3	CCND3	5
P21291	CSRP1	Cysteine and glycine-rich protein 1	>sp|P21291|CSRP1_HUMAN Cysteine and glycine-rich protein 1 OS=Homo sapiens OX=9606 GN=CSRP1 PE=1 SV=3	Homo sapiens	20567.4	100	FALSE	0	6	CSRP1	0.383	0.383	0.295	0.42	0.383	0.383	0.383	0.42	0.383	0.42	0.383	0.42	0.155	0.244	0.295	0.295	0.244	0.244	CSRP1	5	5	4	6	5	5	5	6	5	6	5	6	2	3	4	4	3	3	CSRP1	5
P58107	EPPK1	Epiplakin	>sp|P58107|EPIPL_HUMAN Epiplakin OS=Homo sapiens OX=9606 GN=EPPK1 PE=1 SV=3	Homo sapiens	555658	100	FALSE	0	129	EPPK1	0.431	0.447	0.454	0.447	0.459	0.484	0.555	0.565	0.564	0.549	0.545	0.544	0.457	0.481	0.496	0.486	0.51	0.455	EPPK1	89	94	99	98	100	97	119	125	125	126	124	124	102	108	109	108	108	102	EPPK1	89
P55061	TMBIM6	Bax inhibitor 1	>sp|P55061|BI1_HUMAN Bax inhibitor 1 OS=Homo sapiens OX=9606 GN=TMBIM6 PE=1 SV=2	Homo sapiens	26537.7	100	FALSE	0	2	TMBIM6	0.089	0.089	0.089	0.089	0.089	0.089	0.089	0.089	0.089	0.089	0.089	0.089	0.089	0.089	0.089	0.089	0.089	0.089	TMBIM6	2	2	2	2	2	2	2	2	2	2	2	2	2	2	2	2	2	2	TMBIM6	2
P32456	GBP2	Guanylate-binding protein 2	>sp|P32456|GBP2_HUMAN Guanylate-binding protein 2 OS=Homo sapiens OX=9606 GN=GBP2 PE=1 SV=3	Homo sapiens	67209	94.4	TRUE	0	1	GBP2	0.019	0.019	0.019	0.019	0.019	0.019	0.019	0.019	0.019	0.019	0.019	0.019	0	0.019	0.019	0.019	0.019	0.019	GBP2	1	1	1	1	1	1	1	1	1	1	1	1	0	1	1	1	1	1	GBP2	1
P55957	BID	BH3-interacting domain death agonist	>sp|P55957|BID_HUMAN BH3-interacting domain death agonist OS=Homo sapiens OX=9606 GN=BID PE=1 SV=1	Homo sapiens	21994.7	100	FALSE	0	13	BID	0.554	0.667	0.605	0.605	0.605	0.605	0.672	0.672	0.672	0.672	0.61	0.61	0.667	0.605	0.605	0.61	0.61	0.605	BID	10	12	9	10	11	11	13	13	13	13	12	12	12	11	11	12	12	11	BID	10
Q15063	POSTN	Periostin	>sp|Q15063|POSTN_HUMAN Periostin OS=Homo sapiens OX=9606 GN=POSTN PE=1 SV=2	Homo sapiens	93313.9	100	TRUE	0	1	POSTN	0.013	0.013	0.013	0.013	0.013	0.013	0.013	0.013	0.013	0.013	0.013	0.013	0.013	0.013	0.013	0.013	0.013	0.013	POSTN	1	1	1	1	1	1	1	1	1	1	1	1	1	1	1	1	1	1	POSTN	1
Q92890	UFD1	Ubiquitin recognition factor in ER-associated degradation protein 1	>sp|Q92890|UFD1_HUMAN Ubiquitin recognition factor in ER-associated degradation protein 1 OS=Homo sapiens OX=9606 GN=UFD1 PE=1 SV=3	Homo sapiens	34500.3	100	FALSE	0	27	UFD1	0.612	0.625	0.609	0.612	0.629	0.645	0.596	0.645	0.645	0.612	0.596	0.632	0.612	0.632	0.531	0.645	0.632	0.599	UFD1	25	21	20	23	21	23	24	25	27	26	23	23	22	23	20	22	22	23	UFD1	25
P05362	ICAM1	Intercellular adhesion molecule 1	>sp|P05362|ICAM1_HUMAN Intercellular adhesion molecule 1 OS=Homo sapiens OX=9606 GN=ICAM1 PE=1 SV=2	Homo sapiens	57825.2	100	FALSE	0	19	ICAM1	0.37	0.37	0.385	0.385	0.385	0.385	0.37	0.385	0.385	0.385	0.385	0.385	0.385	0.37	0.37	0.37	0.37	0.37	ICAM1	17	18	18	18	18	19	18	19	19	19	19	19	18	18	18	17	18	17	ICAM1	17
P42356	PI4KA	Phosphatidylinositol 4-kinase alpha	>sp|P42356|PI4KA_HUMAN Phosphatidylinositol 4-kinase alpha OS=Homo sapiens OX=9606 GN=PI4KA PE=1 SV=4	Homo sapiens	236830	100	FALSE	0	48	PI4KA	0.165	0.18	0.218	0.175	0.195	0.148	0.232	0.241	0.25	0.235	0.241	0.245	0.184	0.182	0.148	0.185	0.162	0.182	PI4KA	31	33	40	32	35	28	43	45	47	44	45	46	34	34	26	34	29	34	PI4KA	22
Q86SK9	SCD5	Stearoyl-CoA desaturase 5	>sp|Q86SK9|SCD5_HUMAN Stearoyl-CoA desaturase 5 OS=Homo sapiens OX=9606 GN=SCD5 PE=1 SV=2	Homo sapiens	37610.4	100	FALSE	0	6	SCD5	0.155	0.155	0.155	0.155	0.155	0.155	0.155	0.155	0.155	0.155	0.155	0.155	0.155	0.155	0.155	0.155	0.155	0.155	SCD5	6	6	6	6	6	6	6	6	6	6	6	6	6	5	6	6	6	6	SCD5	6
P21964	COMT	Catechol O-methyltransferase	>sp|P21964|COMT_HUMAN Catechol O-methyltransferase OS=Homo sapiens OX=9606 GN=COMT PE=1 SV=2	Homo sapiens	30037	100	FALSE	0	22	COMT	0.708	0.742	0.738	0.734	0.734	0.635	0.742	0.742	0.742	0.742	0.742	0.734	0.742	0.716	0.635	0.734	0.742	0.742	COMT	19	22	18	18	20	20	22	22	21	22	22	21	22	19	19	19	22	22	COMT	19
P78380	OLR1	Oxidized low-density lipoprotein receptor 1	>sp|P78380|OLR1_HUMAN Oxidized low-density lipoprotein receptor 1 OS=Homo sapiens OX=9606 GN=OLR1 PE=1 SV=1	Homo sapiens	30959.4	100	FALSE	0.000298998	6	OLR1	0.227	0.227	0.187	0.242	0.315	0.315	0.26	0.315	0.242	0.315	0.315	0.26	0.165	0.092	0.187	0.209	0.154	0.147	OLR1	4	4	4	5	6	6	5	6	5	6	6	5	3	2	4	4	3	3	OLR1	4
P11137	MAP2	Microtubule-associated protein 2	>sp|P11137|MTAP2_HUMAN Microtubule-associated protein 2 OS=Homo sapiens OX=9606 GN=MAP2 PE=1 SV=4	Homo sapiens	199526	100	FALSE	0	9	MAP2	0.068	0.068	0.077	0.077	0.077	0.077	0.068	0.067	0.077	0.067	0.068	0.056	0.034	0.039	0.071	0.032	0.041	0.036	MAP2	8	8	9	9	9	9	8	8	9	8	8	7	4	4	8	4	5	5	MAP2	8
O43759	SYNGR1	Synaptogyrin-1	>sp|O43759|SNG1_HUMAN Synaptogyrin-1 OS=Homo sapiens OX=9606 GN=SYNGR1 PE=1 SV=2	Homo sapiens	25455.6	100	FALSE	0	3	SYNGR1	0.103	0.103	0.103	0.103	0.103	0.103	0.103	0.103	0.103	0.103	0.103	0.103	0.103	0.103	0.103	0.103	0.103	0.103	SYNGR1	3	3	3	3	3	3	3	3	3	3	3	3	3	3	3	3	3	3	SYNGR1	3
Q9NUJ3	TCP11L1	T-complex protein 11-like protein 1	>sp|Q9NUJ3|T11L1_HUMAN T-complex protein 11-like protein 1 OS=Homo sapiens OX=9606 GN=TCP11L1 PE=1 SV=1	Homo sapiens	57034.9	100	FALSE	0	10	TCP11L1	0.218	0.218	0.218	0.218	0.218	0.218	0.218	0.218	0.189	0.218	0.218	0.218	0.173	0.114	0.202	0.173	0.175	0.153	TCP11L1	9	10	9	10	9	10	9	10	9	10	10	10	7	5	8	7	7	6	TCP11L1	9
O00192	ARVCF	Splicing regulator ARVCF	>sp|O00192|ARVC_HUMAN Splicing regulator ARVCF OS=Homo sapiens OX=9606 GN=ARVCF PE=1 SV=1	Homo sapiens	104642	100	FALSE	0	9	ARVCF	0.089	0.106	0.09	0.122	0.089	0.074	0.135	0.135	0.12	0.135	0.135	0.135	0.075	0.06	0.074	0.089	0.074	0.074	ARVCF	6	7	6	8	6	5	9	9	8	9	9	9	5	4	5	6	5	5	ARVCF	6
Q6ICL3	TANGO2	Transport and Golgi organization protein 2 homolog	>sp|Q6ICL3|TNG2_HUMAN Transport and Golgi organization protein 2 homolog OS=Homo sapiens OX=9606 GN=TANGO2 PE=1 SV=1	Homo sapiens	30937.1	100	FALSE	0.000298998	6	TANGO2	0.228	0.138	0.167	0.192	0.232	0.228	0.268	0.268	0.268	0.268	0.268	0.268	0.069	0.101	0.101	0.101	0.069	0.101	TANGO2	5	3	4	4	5	5	6	6	6	6	6	6	1	2	2	2	1	2	TANGO2	5
P08133	ANXA6	Annexin A6	>sp|P08133|ANXA6_HUMAN Annexin A6 OS=Homo sapiens OX=9606 GN=ANXA6 PE=1 SV=3	Homo sapiens	75873.3	100	FALSE	0	30	ANXA6	0.473	0.474	0.484	0.468	0.468	0.468	0.474	0.484	0.474	0.458	0.468	0.458	0.385	0.447	0.44	0.374	0.385	0.374	ANXA6	29	29	30	29	29	29	29	30	29	28	29	28	22	25	27	23	22	23	ANXA6	29
Q9BPW8	NIPSNAP1	Protein NipSnap homolog 1	>sp|Q9BPW8|NIPS1_HUMAN Protein NipSnap homolog 1 OS=Homo sapiens OX=9606 GN=NIPSNAP1 PE=1 SV=1	Homo sapiens	33310	100	FALSE	0	23	NIPSNAP1	0.511	0.511	0.511	0.511	0.511	0.511	0.511	0.511	0.511	0.511	0.511	0.507	0.511	0.511	0.511	0.511	0.507	0.507	NIPSNAP1	21	22	19	21	22	22	23	23	21	23	23	22	22	22	23	22	22	20	NIPSNAP1	21
P22352	GPX3	Glutathione peroxidase 3	>sp|P22352|GPX3_HUMAN Glutathione peroxidase 3 OS=Homo sapiens OX=9606 GN=GPX3 PE=1 SV=2	Homo sapiens	25552.3	100	TRUE	0	1	GPX3	0.053	0.053	0.053	0.053	0.053	0.053	0.053	0.053	0.053	0.053	0.053	0.053	0.053	0.053	0.053	0.053	0.053	0.053	GPX3	1	1	1	1	1	1	1	1	1	1	1	1	1	1	1	1	1	1	GPX3	1
P11169	SLC2A3	Solute carrier family 2, facilitated glucose transporter member 3	>sp|P11169|GTR3_HUMAN Solute carrier family 2, facilitated glucose transporter member 3 OS=Homo sapiens OX=9606 GN=SLC2A3 PE=1 SV=1	Homo sapiens	53924.3	100	FALSE	0	12	SLC2A3	0.139	0.139	0.139	0.139	0.129	0.129	0.139	0.139	0.139	0.139	0.139	0.139	0.139	0.139	0.139	0.129	0.139	0.139	SLC2A3	8	8	9	8	9	7	12	12	12	12	11	12	8	9	11	10	11	11	SLC2A3	2
P09601	HMOX1	Heme oxygenase 1	>sp|P09601|HMOX1_HUMAN Heme oxygenase 1 OS=Homo sapiens OX=9606 GN=HMOX1 PE=1 SV=1	Homo sapiens OX=9606 GN=HM	32818.6	100	FALSE	0	12	HMOX1	0.413	0.389	0.413	0.413	0.462	0.462	0.448	0.448	0.448	0.462	0.462	0.462	0.399	0.448	0.448	0.462	0.462	0.448	HMOX1	11	9	10	11	10	12	11	11	11	12	12	12	10	10	10	12	12	11	HMOX1	11
Q9HCN8	SDF2L1	Stromal cell-derived factor 2-like protein 1	>sp|Q9HCN8|SDF2L_HUMAN Stromal cell-derived factor 2-like protein 1 OS=Homo sapiens OX=9606 GN=SDF2L1 PE=1 SV=2	Homo sapiens	23598.3	100	FALSE	0	10	SDF2L1	0.367	0.367	0.403	0.407	0.367	0.367	0.403	0.403	0.443	0.443	0.403	0.443	0.367	0.403	0.367	0.403	0.367	0.403	SDF2L1	7	7	8	8	7	7	8	9	10	10	9	10	7	8	7	8	8	8	SDF2L1	7
P09471	GNAO1	Guanine nucleotide-binding protein G(o) subunit alpha	>sp|P09471|GNAO_HUMAN Guanine nucleotide-binding protein G(o) subunit alpha OS=Homo sapiens OX=9606 GN=GNAO1 PE=1 SV=4	Homo sapiens	40050.6	100	FALSE	0	7	GNAO1	0.212	0.254	0.158	0.254	0.254	0.195	0.212	0.212	0.158	0.254	0.254	0.254	0.254	0.212	0.201	0.212	0.254	0.158	GNAO1	6	7	5	7	7	5	6	6	5	7	7	7	7	6	6	6	7	5	GNAO1	6
P54198	HIRA	Protein HIRA	>sp|P54198|HIRA_HUMAN Protein HIRA OS=Homo sapiens OX=9606 GN=HIRA PE=1 SV=2	Homo sapiens	111835	100	FALSE	0	18	HIRA	0.17	0.147	0.052	0.159	0.095	0.147	0.229	0.188	0.25	0.237	0.199	0.224	0.15	0.13	0.133	0.147	0.136	0.134	HIRA	11	10	4	10	7	10	16	14	18	17	15	16	9	8	10	9	8	9	HIRA	11
Q9BQ69	MACROD1	ADP-ribose glycohydrolase MACROD1	>sp|Q9BQ69|MACD1_HUMAN ADP-ribose glycohydrolase MACROD1 OS=Homo sapiens OX=9606 GN=MACROD1 PE=1 SV=2	Homo sapiens	35505.1	100	FALSE	0	4	MACROD1	0.218	0.218	0.218	0.218	0.218	0.218	0.218	0.218	0.218	0.218	0.218	0.218	0.138	0.138	0.138	0.138	0.218	0.218	MACROD1	4	4	4	4	4	4	4	4	4	4	4	4	3	3	3	3	4	4	MACROD1	4
Q8IWD4	CCDC117	Coiled-coil domain-containing protein 117	>sp|Q8IWD4|CC117_HUMAN Coiled-coil domain-containing protein 117 OS=Homo sapiens OX=9606 GN=CCDC117 PE=1 SV=1	Homo sapiens	30541.4	100	FALSE	0	8	CCDC117	0.237	0.237	0.237	0.237	0.237	0.237	0.265	0.265	0.308	0.308	0.308	0.308	0.237	0.237	0.237	0.237	0.237	0.237	CCDC117	6	6	6	6	6	6	7	7	8	8	8	8	6	6	6	6	6	6	CCDC117	6
Q96SQ9	CYP2S1	Cytochrome P450 2S1	>sp|Q96SQ9|CP2S1_HUMAN Cytochrome P450 2S1 OS=Homo sapiens OX=9606 GN=CYP2S1 PE=1 SV=2	Homo sapiens	55816.7	100	FALSE	0	4	CYP2S1	0.065	0.065	0.04	0.04	0.04	0.065	0.065	0.065	0.091	0.091	0.091	0.065	0.04	0.065	0.04	0.04	0.022	0.018	CYP2S1	3	3	2	2	2	3	3	3	4	4	4	3	2	3	2	2	1	1	CYP2S1	3
P04818	TYMS	Thymidylate synthase	>sp|P04818|TYSY_HUMAN Thymidylate synthase OS=Homo sapiens OX=9606 GN=TYMS PE=1 SV=3	Homo sapiens	35716	100	FALSE	0	18	TYMS	0.495	0.495	0.495	0.46	0.495	0.435	0.495	0.495	0.495	0.495	0.495	0.495	0.495	0.46	0.495	0.479	0.495	0.495	TYMS	18	16	16	15	17	15	18	18	17	17	18	18	16	15	18	15	18	18	TYMS	18
P14174	MIF	Macrophage migration inhibitory factor	>sp|P14174|MIF_HUMAN Macrophage migration inhibitory factor OS=Homo sapiens OX=9606 GN=MIF PE=1 SV=4	Homo sapiens	12476.3	100	FALSE	0	7	MIF	0.365	0.183	0.365	0.365	0.365	0.365	0.365	0.365	0.365	0.365	0.365	0.365	0.365	0.365	0.365	0.365	0.365	0.365	MIF	7	6	7	7	7	7	7	7	7	7	7	7	7	7	7	7	7	7	MIF	7
P05109	S100A8	Protein S100-A8	>sp|P05109|S10A8_HUMAN Protein S100-A8 OS=Homo sapiens OX=9606 GN=S100A8 PE=1 SV=1	Homo sapiens	10834.5	100	FALSE	0	4	S100A8	0.194	0.398	0.194	0.398	0.312	0.194	0.398	0.398	0.398	0.398	0.398	0.398	0.398	0.28	0.398	0.28	0.398	0.28	S100A8	2	4	2	4	3	2	4	4	4	4	4	4	4	3	4	3	4	3	S100A8	2
P07476	IVL	Involucrin	>sp|P07476|INVO_HUMAN Involucrin OS=Homo sapiens OX=9606 GN=IVL PE=1 SV=2	Homo sapiens	68478.5	100	FALSE	0	15	IVL	0.232	0.297	0.241	0.315	0.258	0.277	0.349	0.349	0.349	0.366	0.349	0.366	0.306	0.25	0.309	0.258	0.275	0.277	IVL	9	12	9	13	10	11	14	14	14	15	14	15	12	9	12	10	11	11	IVL	9
Q16647	PTGIS	Prostacyclin synthase	>sp|Q16647|PTGIS_HUMAN Prostacyclin synthase OS=Homo sapiens OX=9606 GN=PTGIS PE=1 SV=1	Homo sapiens	57104	100	FALSE	0	17	PTGIS	0.424	0.44	0.402	0.402	0.44	0.44	0.44	0.44	0.44	0.44	0.44	0.44	0.44	0.402	0.388	0.356	0.388	0.386	PTGIS	16	17	16	16	17	17	17	17	17	17	17	17	17	16	15	15	15	15	PTGIS	16
Q6DKJ4	NXN	Nucleoredoxin	>sp|Q6DKJ4|NXN_HUMAN Nucleoredoxin OS=Homo sapiens OX=9606 GN=NXN PE=1 SV=2	Homo sapiens	48392.1	100	FALSE	0	14	NXN	0.303	0.326	0.297	0.347	0.326	0.326	0.326	0.347	0.347	0.347	0.347	0.347	0.317	0.324	0.294	0.324	0.324	0.324	NXN	12	13	12	14	13	13	13	14	14	14	14	14	13	13	12	13	13	13	NXN	12
Q9BYB4	GNB1L	Guanine nucleotide-binding protein subunit beta-like protein 1	>sp|Q9BYB4|GNB1L_HUMAN Guanine nucleotide-binding protein subunit beta-like protein 1 OS=Homo sapiens OX=9606 GN=GNB1L PE=1 SV=2	Homo sapiens	35618	100	FALSE	0	9	GNB1L	0.281	0.205	0.373	0.263	0.242	0.232	0.373	0.373	0.373	0.373	0.373	0.312	0.343	0.232	0.291	0.312	0.321	0.321	GNB1L	7	6	9	7	6	6	9	9	9	9	9	8	8	6	7	8	8	8	GNB1L	7
Q96RF0	SNX18	Sorting nexin-18	>sp|Q96RF0|SNX18_HUMAN Sorting nexin-18 OS=Homo sapiens OX=9606 GN=SNX18 PE=1 SV=2	Homo sapiens	68894.4	100	FALSE	0	9	SNX18	0.153	0.178	0.178	0.166	0.178	0.178	0.178	0.178	0.178	0.178	0.178	0.178	0.159	0.153	0.146	0.178	0.146	0.166	SNX18	8	9	9	8	9	9	9	9	9	9	9	9	8	8	7	9	7	8	SNX18	8
Q9ULR3	PPM1H	Protein phosphatase 1H	>sp|Q9ULR3|PPM1H_HUMAN Protein phosphatase 1H OS=Homo sapiens OX=9606 GN=PPM1H PE=1 SV=2	Homo sapiens	56448	100	FALSE	0	10	PPM1H	0.222	0.239	0.222	0.239	0.239	0.239	0.239	0.239	0.239	0.239	0.222	0.239	0.222	0.175	0.239	0.239	0.239	0.239	PPM1H	9	10	9	10	10	10	10	10	10	10	9	10	9	7	10	10	10	10	PPM1H	9
P52943	CRIP2	Cysteine-rich protein 2	>sp|P52943|CRIP2_HUMAN Cysteine-rich protein 2 OS=Homo sapiens OX=9606 GN=CRIP2 PE=1 SV=1	Homo sapiens	22492.7	100	FALSE	0	7	CRIP2	0.404	0.404	0.404	0.404	0.404	0.404	0.404	0.404	0.404	0.404	0.404	0.404	0.327	0.356	0.404	0.279	0.327	0.293	CRIP2	7	7	7	7	7	7	7	7	7	7	7	7	6	6	7	5	6	5	CRIP2	7
O95164	UBL3	Ubiquitin-like protein 3	>sp|O95164|UBL3_HUMAN Ubiquitin-like protein 3 OS=Homo sapiens OX=9606 GN=UBL3 PE=1 SV=1	Homo sapiens	13157	100	FALSE	0	4	UBL3	0.333	0.41	0.41	0.41	0.333	0.41	0.41	0.41	0.41	0.41	0.41	0.41	0.41	0.41	0.41	0.41	0.41	0.41	UBL3	3	4	4	4	3	4	4	4	4	4	4	4	4	4	4	4	4	4	UBL3	3
Q9BY89	KIAA1671	Uncharacterized protein KIAA1671	>sp|Q9BY89|K1671_HUMAN Uncharacterized protein KIAA1671 OS=Homo sapiens OX=9606 GN=KIAA1671 PE=1 SV=2	Homo sapiens	196711	100	FALSE	0	66	KIAA1671	0.431	0.448	0.432	0.447	0.425	0.439	0.46	0.472	0.472	0.472	0.472	0.472	0.406	0.393	0.39	0.422	0.402	0.392	KIAA1671	58	61	58	62	58	61	62	66	65	66	66	66	55	50	52	59	57	53	KIAA1671	58
Q14315	FLNC	Filamin-C	>sp|Q14315|FLNC_HUMAN Filamin-C OS=Homo sapiens OX=9606 GN=FLNC PE=1 SV=3	Homo sapiens	291022	100	FALSE	0	61	FLNC	0.273	0.269	0.281	0.277	0.272	0.273	0.231	0.236	0.273	0.244	0.231	0.223	0.083	0.087	0.115	0.105	0.108	0.084	FLNC	58	59	61	60	58	58	49	52	60	53	49	48	19	18	24	23	21	18	FLNC	58
Q96RN5	MED15	Mediator of RNA polymerase II transcription subunit 15	>sp|Q96RN5|MED15_HUMAN Mediator of RNA polymerase II transcription subunit 15 OS=Homo sapiens OX=9606 GN=MED15 PE=1 SV=2	Homo sapiens	86753.5	100	FALSE	0	8	MED15	0.114	0.127	0.127	0.127	0.127	0.127	0.127	0.127	0.127	0.127	0.127	0.127	0.114	0.127	0.127	0.127	0.127	0.127	MED15	7	8	8	8	8	8	8	8	8	8	8	8	7	8	8	8	8	8	MED15	7
Q96QD9	FYTTD1	UAP56-interacting factor	>sp|Q96QD9|UIF_HUMAN UAP56-interacting factor OS=Homo sapiens OX=9606 GN=FYTTD1 PE=1 SV=3	Homo sapiens	35818.3	100	FALSE	0	18	FYTTD1	0.56	0.56	0.582	0.582	0.579	0.475	0.56	0.582	0.582	0.582	0.582	0.582	0.582	0.478	0.56	0.475	0.478	0.557	FYTTD1	17	17	18	18	17	15	17	18	18	18	18	18	18	16	17	15	16	16	FYTTD1	17
Q9H7C9	AAMDC	Mth938 domain-containing protein	>sp|Q9H7C9|AAMDC_HUMAN Mth938 domain-containing protein OS=Homo sapiens OX=9606 GN=AAMDC PE=1 SV=1	Homo sapiens	13332.2	100	TRUE	0	2	AAMDC	0.09	0.09	0.09	0.09	0.09	0.09	0.09	0.09	0.09	0.09	0.09	0.09	0.09	0.09	0.09	0.09	0.09	0.09	AAMDC	2	2	2	2	2	2	2	2	2	2	2	2	2	1	2	1	1	1	AAMDC	2
O75368	SH3BGRL	Adapter SH3BGRL	>sp|O75368|SH3L1_HUMAN Adapter SH3BGRL OS=Homo sapiens OX=9606 GN=SH3BGRL PE=1 SV=1	Homo sapiens	12774.2	100	FALSE	0	5	SH3BGRL	0.553	0.553	0.553	0.553	0.553	0.553	0.465	0.553	0.395	0.553	0.553	0.553	0.465	0.377	0.465	0.377	0.377	0.465	SH3BGRL	5	5	5	5	5	5	4	5	4	5	5	5	4	3	4	3	3	4	SH3BGRL	5
P48739	PITPNB	Phosphatidylinositol transfer protein beta isoform	>sp|P48739|PIPNB_HUMAN Phosphatidylinositol transfer protein beta isoform OS=Homo sapiens OX=9606 GN=PITPNB PE=1 SV=2	Homo sapiens	31540.1	100	FALSE	0	26	PITPNB	0.716	0.716	0.716	0.716	0.716	0.716	0.716	0.716	0.716	0.716	0.716	0.716	0.69	0.716	0.716	0.716	0.716	0.716	PITPNB	25	24	25	23	24	25	26	26	26	26	25	25	25	24	25	23	23	24	PITPNB	23
Q9BXW7	HDHD5	Haloacid dehalogenase-like hydrolase domain-containing 5	>sp|Q9BXW7|HDHD5_HUMAN Haloacid dehalogenase-like hydrolase domain-containing 5 OS=Homo sapiens OX=9606 GN=HDHD5 PE=1 SV=1	Homo sapiens	46321.4	100	FALSE	0	15	HDHD5	0.473	0.473	0.473	0.473	0.416	0.409	0.473	0.501	0.501	0.501	0.473	0.501	0.473	0.452	0.452	0.409	0.473	0.473	HDHD5	13	12	12	12	11	11	13	15	14	15	14	15	13	12	13	12	13	14	HDHD5	13
Q8IU85	CAMK1D	Calcium/calmodulin-dependent protein kinase type 1D	>sp|Q8IU85|KCC1D_HUMAN Calcium/calmodulin-dependent protein kinase type 1D OS=Homo sapiens OX=9606 GN=CAMK1D PE=1 SV=1	Homo sapiens	42913.8	100	FALSE	0	7	CAMK1D	0.203	0.156	0.247	0.187	0.125	0.112	0.184	0.184	0.247	0.247	0.218	0.247	0.174	0.112	0.184	0.218	0.156	0.081	CAMK1D	6	5	7	5	4	4	6	6	7	7	6	7	5	4	6	6	5	3	CAMK1D	4
O96017	CHEK2	Serine/threonine-protein kinase Chk2	>sp|O96017|CHK2_HUMAN Serine/threonine-protein kinase Chk2 OS=Homo sapiens OX=9606 GN=CHEK2 PE=1 SV=1	Homo sapiens	60914.8	100	FALSE	0	12	CHEK2	0.239	0.256	0.192	0.215	0.18	0.239	0.256	0.256	0.274	0.274	0.256	0.258	0.239	0.228	0.239	0.258	0.192	0.192	CHEK2	10	10	8	8	7	9	11	11	12	12	11	11	9	9	9	10	8	8	CHEK2	10
Q8TB40	ABHD4	(Lyso)-N-acylphosphatidylethanolamine lipase	>sp|Q8TB40|ABHD4_HUMAN (Lyso)-N-acylphosphatidylethanolamine lipase OS=Homo sapiens OX=9606 GN=ABHD4 PE=1 SV=1	Homo sapiens	38794.4	100	FALSE	0	7	ABHD4	0.249	0.249	0.249	0.249	0.249	0.249	0.249	0.249	0.249	0.249	0.249	0.249	0.249	0.181	0.219	0.249	0.249	0.249	ABHD4	7	7	7	7	7	7	7	7	7	7	7	7	7	5	6	7	7	7	ABHD4	7
Q9Y6J0	CABIN1	Calcineurin-binding protein cabin-1	>sp|Q9Y6J0|CABIN_HUMAN Calcineurin-binding protein cabin-1 OS=Homo sapiens OX=9606 GN=CABIN1 PE=1 SV=1	Homo sapiens	246352	94.4	FALSE	0	15	CABIN1	0.036	0.044	0.047	0.048	0.025	0.013	0.09	0.105	0.105	0.092	0.104	0.11	0.038	0.038	0.036	0.045	0	0.052	CABIN1	6	6	7	7	4	2	12	14	14	13	14	15	6	5	5	6	0	7	CABIN1	6
P09603	CSF1	Macrophage colony-stimulating factor 1	>sp|P09603|CSF1_HUMAN Macrophage colony-stimulating factor 1 OS=Homo sapiens OX=9606 GN=CSF1 PE=1 SV=2	Homo sapiens	60179.5	100	FALSE	0.00142878	4	CSF1	0.087	0.058	0.058	0.087	0.087	0.087	0.058	0.058	0.058	0.087	0.087	0.087	0.034	0.034	0.058	0.058	0.058	0.058	CSF1	4	3	3	4	4	4	3	3	3	4	4	4	2	2	3	3	3	3	CSF1	4
P02792	FTL	Ferritin light chain	>sp|P02792|FRIL_HUMAN Ferritin light chain OS=Homo sapiens OX=9606 GN=FTL PE=1 SV=2	Homo sapiens	20019.7	100	FALSE	0	9	FTL	0.474	0.474	0.474	0.474	0.474	0.474	0.474	0.474	0.474	0.474	0.474	0.474	0.474	0.474	0.474	0.474	0.474	0.474	FTL	9	9	9	8	9	8	9	9	9	9	9	9	9	9	8	9	9	8	FTL	9
P30038	ALDH4A1	Delta-1-pyrroline-5-carboxylate dehydrogenase, mitochondrial	>sp|P30038|AL4A1_HUMAN Delta-1-pyrroline-5-carboxylate dehydrogenase, mitochondrial OS=Homo sapiens OX=9606 GN=ALDH4A1 PE=1 SV=3	Homo sapiens	61719.5	100	FALSE	0	19	ALDH4A1	0.361	0.373	0.359	0.32	0.275	0.277	0.373	0.373	0.373	0.32	0.373	0.32	0.346	0.329	0.281	0.293	0.263	0.277	ALDH4A1	18	19	18	18	16	15	19	19	19	18	19	18	17	17	15	16	15	15	ALDH4A1	18
Q14134	TRIM29	Tripartite motif-containing protein 29	>sp|Q14134|TRI29_HUMAN Tripartite motif-containing protein 29 OS=Homo sapiens OX=9606 GN=TRIM29 PE=1 SV=2	Homo sapiens	65834.6	100	FALSE	0	22	TRIM29	0.369	0.359	0.384	0.384	0.372	0.384	0.369	0.369	0.384	0.384	0.384	0.384	0.371	0.344	0.371	0.367	0.371	0.345	TRIM29	21	20	22	22	21	22	21	21	22	22	22	22	21	19	21	21	21	20	TRIM29	21
Q7RTP6	MICAL3	[F-actin]-monooxygenase MICAL3	>sp|Q7RTP6|MICA3_HUMAN [F-actin]-monooxygenase MICAL3 OS=Homo sapiens OX=9606 GN=MICAL3 PE=1 SV=2	Homo sapiens	224295	100	FALSE	0	42	MICAL3	0.145	0.163	0.163	0.183	0.168	0.161	0.227	0.243	0.245	0.252	0.245	0.252	0.178	0.168	0.192	0.18	0.2	0.175	MICAL3	25	28	27	32	29	27	38	39	39	41	40	41	30	28	32	30	32	31	MICAL3	25
O95490	ADGRL2	Adhesion G protein-coupled receptor L2	>sp|O95490|AGRL2_HUMAN Adhesion G protein-coupled receptor L2 OS=Homo sapiens OX=9606 GN=ADGRL2 PE=1 SV=2	Homo sapiens	163349	100	FALSE	0	16	ADGRL2	0.126	0.126	0.119	0.126	0.106	0.088	0.13	0.124	0.147	0.126	0.126	0.147	0.094	0.093	0.116	0.091	0.082	0.077	ADGRL2	14	14	13	14	12	11	14	14	16	14	14	16	10	10	13	11	10	9	ADGRL2	12
Q9NUN5	LMBRD1	Lysosomal cobalamin transport escort protein LMBD1	>sp|Q9NUN5|LMBD1_HUMAN Lysosomal cobalamin transport escort protein LMBD1 OS=Homo sapiens OX=9606 GN=LMBRD1 PE=1 SV=1	Homo sapiens	61388.7	94.4	TRUE	0	1	LMBRD1	0.033	0.033	0.033	0.033	0.033	0.033	0.033	0.033	0.033	0.033	0.033	0.033	0.033	0.033	0	0.033	0.033	0.033	LMBRD1	1	1	1	1	1	1	1	1	1	1	1	1	1	1	0	1	1	1	LMBRD1	1
Q63HM9	PLCXD3	PI-PLC X domain-containing protein 3	>sp|Q63HM9|PLCX3_HUMAN PI-PLC X domain-containing protein 3 OS=Homo sapiens OX=9606 GN=PLCXD3 PE=1 SV=2	Homo sapiens	36312.7	100	FALSE	0	5	PLCXD3	0.221	0.221	0.174	0.121	0.221	0.168	0.221	0.221	0.221	0.221	0.221	0.221	0.121	0.174	0.168	0.221	0.121	0.121	PLCXD3	5	5	4	3	5	4	5	5	5	5	5	5	3	4	4	5	3	3	PLCXD3	5
Q9NPG4	PCDH12	Protocadherin-12	>sp|Q9NPG4|PCD12_HUMAN Protocadherin-12 OS=Homo sapiens OX=9606 GN=PCDH12 PE=1 SV=1	Homo sapiens	128995	94.4	FALSE	0.000730353	3	PCDH12	0.019	0.045	0.045	0.045	0.045	0.045	0.035	0.045	0.016	0.035	0.045	0.045	0.016	0	0.016	0.016	0.025	0.016	PCDH12	1	3	3	3	3	3	2	3	1	2	3	3	1	0	1	1	2	1	PCDH12	1
O75147	OBSL1	Obscurin-like protein 1	>sp|O75147|OBSL1_HUMAN Obscurin-like protein 1 OS=Homo sapiens OX=9606 GN=OBSL1 PE=1 SV=4	Homo sapiens	206947	100	FALSE	0	26	OBSL1	0.12	0.138	0.175	0.169	0.156	0.153	0.163	0.168	0.181	0.163	0.163	0.164	0.158	0.157	0.162	0.15	0.157	0.168	OBSL1	18	20	24	23	22	22	24	25	26	24	24	24	23	22	23	21	22	24	OBSL1	18
Q9Y385	UBE2J1	Ubiquitin-conjugating enzyme E2 J1	>sp|Q9Y385|UB2J1_HUMAN Ubiquitin-conjugating enzyme E2 J1 OS=Homo sapiens OX=9606 GN=UBE2J1 PE=1 SV=2	Homo sapiens	35198.6	100	FALSE	0	7	UBE2J1	0.248	0.248	0.248	0.248	0.321	0.321	0.248	0.321	0.321	0.277	0.277	0.236	0.321	0.277	0.204	0.277	0.204	0.248	UBE2J1	6	6	6	6	7	7	6	7	7	6	6	5	7	6	5	6	5	6	UBE2J1	6
O15551	CLDN3	Claudin-3	>sp|O15551|CLD3_HUMAN Claudin-3 OS=Homo sapiens OX=9606 GN=CLDN3 PE=1 SV=1	Homo sapiens	23318.5	100	TRUE	0	1	CLDN3	0.064	0.064	0.064	0.064	0.064	0.064	0.064	0.064	0.064	0.064	0.064	0.064	0.064	0.064	0.064	0.064	0.064	0.064	CLDN3	1	1	1	1	1	1	1	1	1	1	1	1	1	1	1	1	1	1	CLDN3	1
Q69YQ0	SPECC1L	Cytospin-A	>sp|Q69YQ0|CYTSA_HUMAN Cytospin-A OS=Homo sapiens OX=9606 GN=SPECC1L PE=1 SV=3	Homo sapiens	124544	100	FALSE	0	42	SPECC1L	0.395	0.389	0.394	0.404	0.369	0.407	0.417	0.417	0.417	0.404	0.417	0.394	0.361	0.38	0.381	0.417	0.381	0.391	SPECC1L	35	35	34	37	34	37	40	42	39	41	41	39	33	35	36	37	36	36	SPECC1L	35
Q9H9S4	CAB39L	Calcium-binding protein 39-like	>sp|Q9H9S4|CB39L_HUMAN Calcium-binding protein 39-like OS=Homo sapiens OX=9606 GN=CAB39L PE=1 SV=3	Homo sapiens	39087.5	100	FALSE	0	6	CAB39L	0.16	0.16	0.16	0.16	0.16	0.122	0.16	0.16	0.184	0.184	0.184	0.184	0.122	0.16	0.16	0.131	0.16	0.16	CAB39L	5	5	5	5	5	4	5	5	6	6	6	6	4	5	5	4	5	5	CAB39L	5
O95081	AGFG2	Arf-GAP domain and FG repeat-containing protein 2	>sp|O95081|AGFG2_HUMAN Arf-GAP domain and FG repeat-containing protein 2 OS=Homo sapiens OX=9606 GN=AGFG2 PE=1 SV=2	Homo sapiens	48963.1	100	FALSE	0	5	AGFG2	0.148	0.148	0.148	0.148	0.131	0.148	0.148	0.148	0.148	0.148	0.148	0.148	0.123	0.091	0.148	0.148	0.091	0.148	AGFG2	5	5	5	5	4	5	5	5	5	5	5	5	4	4	5	5	4	5	AGFG2	5
P50238	CRIP1	Cysteine-rich protein 1	>sp|P50238|CRIP1_HUMAN Cysteine-rich protein 1 OS=Homo sapiens OX=9606 GN=CRIP1 PE=1 SV=3	Homo sapiens	8532.82	100	TRUE	0.00412939	1	CRIP1	0.091	0.091	0.091	0.091	0.091	0.091	0.091	0.091	0.091	0.091	0.091	0.091	0.091	0.091	0.091	0.091	0.091	0.091	CRIP1	1	1	1	1	1	1	1	1	1	1	1	1	1	1	1	1	1	1	CRIP1	1
P09758	TACSTD2	Tumor-associated calcium signal transducer 2	>sp|P09758|TACD2_HUMAN Tumor-associated calcium signal transducer 2 OS=Homo sapiens OX=9606 GN=TACSTD2 PE=1 SV=3	Homo sapiens	35709.4	100	FALSE	0	16	TACSTD2	0.467	0.495	0.474	0.44	0.467	0.467	0.495	0.467	0.44	0.467	0.467	0.467	0.495	0.474	0.495	0.467	0.467	0.446	TACSTD2	15	16	15	14	15	15	16	15	15	15	15	15	16	14	16	15	14	13	TACSTD2	15
Q9NNX1	TUFT1	Tuftelin	>sp|Q9NNX1|TUFT1_HUMAN Tuftelin OS=Homo sapiens OX=9606 GN=TUFT1 PE=1 SV=1	Homo sapiens	44263.8	100	FALSE	0	17	TUFT1	0.326	0.367	0.456	0.377	0.477	0.454	0.531	0.554	0.554	0.477	0.554	0.477	0.433	0.531	0.436	0.454	0.336	0.533	TUFT1	11	13	15	13	16	15	16	17	17	16	17	16	14	16	13	14	12	16	TUFT1	11
Q9Y546	LRRC42	Leucine-rich repeat-containing protein 42	>sp|Q9Y546|LRC42_HUMAN Leucine-rich repeat-containing protein 42 OS=Homo sapiens OX=9606 GN=LRRC42 PE=1 SV=1	Homo sapiens	48571.4	100	FALSE	0	10	LRRC42	0.25	0.227	0.283	0.25	0.201	0.192	0.25	0.283	0.283	0.283	0.283	0.283	0.241	0.224	0.227	0.283	0.208	0.25	LRRC42	8	7	10	8	6	8	9	10	10	10	10	10	9	8	7	9	8	8	LRRC42	8
Q8NFU3	TSTD1	Thiosulfate:glutathione sulfurtransferase	>sp|Q8NFU3|TSTD1_HUMAN Thiosulfate:glutathione sulfurtransferase OS=Homo sapiens OX=9606 GN=TSTD1 PE=1 SV=3	Homo sapiens	12530.2	94.4	FALSE	0	3	TSTD1	0.148	0.252	0.252	0.252	0.183	0.252	0.148	0.148	0.148	0.252	0.252	0.252	0.078	0	0.148	0.078	0.078	0.078	TSTD1	2	3	3	3	2	3	2	2	2	3	3	3	1	0	2	1	1	1	TSTD1	2
P10909	CLU	Clusterin	>sp|P10909|CLUS_HUMAN Clusterin OS=Homo sapiens OX=9606 GN=CLU PE=1 SV=1	Homo sapiens	52494.6	100	FALSE	0	7	CLU	0.216	0.216	0.216	0.216	0.216	0.216	0.216	0.216	0.216	0.216	0.216	0.216	0.198	0.216	0.216	0.216	0.216	0.216	CLU	7	7	7	7	7	7	7	7	7	7	7	7	6	7	7	7	7	7	CLU	7
Q96BI1	SLC22A18	Solute carrier family 22 member 18	>sp|Q96BI1|S22AI_HUMAN Solute carrier family 22 member 18 OS=Homo sapiens OX=9606 GN=SLC22A18 PE=1 SV=3	Homo sapiens	44845.5	94.4	TRUE	0.00265883	1	SLC22A18	0.028	0.028	0.028	0.028	0.028	0.028	0.028	0.028	0.028	0.028	0.028	0.028	0	0.028	0.028	0.028	0.028	0.028	SLC22A18	1	1	1	1	1	1	1	1	1	1	1	1	0	1	1	1	1	1	SLC22A18	1
Q8WYQ5	DGCR8	Microprocessor complex subunit DGCR8	>sp|Q8WYQ5|DGCR8_HUMAN Microprocessor complex subunit DGCR8 OS=Homo sapiens OX=9606 GN=DGCR8 PE=1 SV=1	Homo sapiens	86045.1	100	FALSE	0	5	DGCR8	0.041	0.04	0.028	0.041	0.041	0.054	0.054	0.041	0.066	0.066	0.053	0.041	0.041	0.04	0.054	0.066	0.028	0.053	DGCR8	3	3	2	3	3	4	4	3	5	5	4	3	3	3	4	5	2	4	DGCR8	3
P46527	CDKN1B	Cyclin-dependent kinase inhibitor 1B	>sp|P46527|CDN1B_HUMAN Cyclin-dependent kinase inhibitor 1B OS=Homo sapiens OX=9606 GN=CDKN1B PE=1 SV=1	Homo sapiens	22073.3	94.4	FALSE	0	6	CDKN1B	0.47	0.47	0.404	0.404	0.47	0.47	0.404	0.47	0.313	0.47	0.47	0.47	0.157	0.212	0.212	0.066	0.278	0	CDKN1B	6	6	5	5	6	6	5	6	4	6	6	6	2	3	3	1	4	0	CDKN1B	6
Q76M96	CCDC80	Coiled-coil domain-containing protein 80	>sp|Q76M96|CCD80_HUMAN Coiled-coil domain-containing protein 80 OS=Homo sapiens OX=9606 GN=CCDC80 PE=1 SV=1	Homo sapiens	108174	100	FALSE	0	7	CCDC80	0.087	0.087	0.087	0.087	0.087	0.087	0.077	0.087	0.087	0.087	0.087	0.087	0.064	0.063	0.034	0.051	0.054	0.035	CCDC80	6	7	6	7	7	7	5	6	6	7	7	6	5	4	3	3	4	3	CCDC80	6
Q92597	NDRG1	Protein NDRG1	>sp|Q92597|NDRG1_HUMAN Protein NDRG1 OS=Homo sapiens OX=9606 GN=NDRG1 PE=1 SV=1	Homo sapiens	42835.4	100	FALSE	0	17	NDRG1	0.584	0.584	0.584	0.584	0.528	0.569	0.543	0.543	0.584	0.569	0.569	0.569	0.584	0.528	0.569	0.584	0.543	0.487	NDRG1	16	16	16	17	14	15	16	16	17	16	16	16	15	13	15	15	13	11	NDRG1	16
O75144	ICOSLG	ICOS ligand	>sp|O75144|ICOSL_HUMAN ICOS ligand OS=Homo sapiens OX=9606 GN=ICOSLG PE=1 SV=2	Homo sapiens	33348.8	100	FALSE	0	4	ICOSLG	0.126	0.126	0.066	0.066	0.033	0.033	0.159	0.195	0.103	0.103	0.159	0.103	0.159	0.066	0.159	0.126	0.126	0.033	ICOSLG	2	2	2	2	1	1	3	4	3	3	3	3	3	2	3	2	2	1	ICOSLG	2
Q12841	FSTL1	Follistatin-related protein 1	>sp|Q12841|FSTL1_HUMAN Follistatin-related protein 1 OS=Homo sapiens OX=9606 GN=FSTL1 PE=1 SV=1	Homo sapiens	34985.5	100	FALSE	0	8	FSTL1	0.231	0.231	0.231	0.269	0.269	0.269	0.159	0.237	0.269	0.231	0.237	0.231	0.231	0.175	0.247	0.198	0.198	0.192	FSTL1	7	7	7	8	8	8	5	7	8	7	7	7	7	5	7	6	6	6	FSTL1	7
Q9BSJ6	PIMREG	Protein PIMREG	>sp|Q9BSJ6|PIMRE_HUMAN Protein PIMREG OS=Homo sapiens OX=9606 GN=PIMREG PE=1 SV=1	Homo sapiens	27479.8	94.4	FALSE	0	3	PIMREG	0.161	0.161	0.161	0.161	0.161	0.161	0.161	0.097	0.161	0.161	0.161	0.161	0	0.065	0.161	0.097	0.097	0.161	PIMREG	3	3	3	3	3	3	3	2	3	3	3	3	0	1	3	2	2	3	PIMREG	3
Q9UJX0	OSGIN1	Oxidative stress-induced growth inhibitor 1	>sp|Q9UJX0|OSGI1_HUMAN Oxidative stress-induced growth inhibitor 1 OS=Homo sapiens OX=9606 GN=OSGIN1 PE=1 SV=4	Homo sapiens	51992.3	100	FALSE	0	7	OSGIN1	0.138	0.161	0.191	0.191	0.138	0.191	0.191	0.191	0.191	0.191	0.191	0.191	0.159	0.161	0.161	0.13	0.191	0.138	OSGIN1	4	5	6	7	5	7	7	7	7	7	7	7	5	6	6	4	7	4	OSGIN1	4
O95985	TOP3B	DNA topoisomerase 3-beta-1	>sp|O95985|TOP3B_HUMAN DNA topoisomerase 3-beta-1 OS=Homo sapiens OX=9606 GN=TOP3B PE=1 SV=1	Homo sapiens	96662	100	FALSE	0	14	TOP3B	0.164	0.16	0.142	0.157	0.15	0.142	0.176	0.191	0.191	0.191	0.191	0.191	0.116	0.137	0.117	0.167	0.145	0.138	TOP3B	12	12	10	11	11	10	13	14	14	14	14	14	9	10	9	12	11	10	TOP3B	12
Q8IWL3	HSCB	Iron-sulfur cluster co-chaperone protein HscB	>sp|Q8IWL3|HSC20_HUMAN Iron-sulfur cluster co-chaperone protein HscB OS=Homo sapiens OX=9606 GN=HSCB PE=1 SV=3	Homo sapiens	27422.2	100	FALSE	0	7	HSCB	0.204	0.243	0.162	0.204	0.243	0.285	0.285	0.285	0.285	0.285	0.285	0.285	0.157	0.247	0.243	0.204	0.243	0.204	HSCB	5	6	4	5	6	7	7	7	7	7	7	7	4	6	6	5	6	5	HSCB	5
Q9H008	LHPP	Phospholysine phosphohistidine inorganic pyrophosphate phosphatase	>sp|Q9H008|LHPP_HUMAN Phospholysine phosphohistidine inorganic pyrophosphate phosphatase OS=Homo sapiens OX=9606 GN=LHPP PE=1 SV=2	Homo sapiens	29165.3	94.4	FALSE	0	3	LHPP	0.13	0.13	0.13	0.13	0.13	0.13	0.085	0.085	0.13	0.13	0.13	0.13	0.033	0.033	0.085	0.033	0.078	0	LHPP	3	3	3	3	3	3	2	2	3	3	3	3	1	1	2	1	2	0	LHPP	3
Q14914	PTGR1	Prostaglandin reductase 1	>sp|Q14914|PTGR1_HUMAN Prostaglandin reductase 1 OS=Homo sapiens OX=9606 GN=PTGR1 PE=1 SV=2	Homo sapiens	35869.8	100	FALSE	0	21	PTGR1	0.578	0.578	0.578	0.578	0.578	0.578	0.578	0.578	0.578	0.578	0.578	0.578	0.578	0.578	0.578	0.578	0.578	0.578	PTGR1	20	20	21	20	20	21	20	21	21	21	21	21	19	18	19	20	20	19	PTGR1	20
Q9BYN0	SRXN1	Sulfiredoxin-1	>sp|Q9BYN0|SRXN1_HUMAN Sulfiredoxin-1 OS=Homo sapiens OX=9606 GN=SRXN1 PE=1 SV=2	Homo sapiens	14259.1	100	FALSE	0	10	SRXN1	0.766	0.766	0.766	0.766	0.766	0.766	0.766	0.766	0.766	0.766	0.766	0.766	0.766	0.766	0.766	0.766	0.766	0.766	SRXN1	9	10	9	9	9	9	10	10	9	10	9	9	9	9	9	9	9	9	SRXN1	9
Q9HAN9	NMNAT1	Nicotinamide/nicotinic acid mononucleotide adenylyltransferase 1	>sp|Q9HAN9|NMNA1_HUMAN Nicotinamide/nicotinic acid mononucleotide adenylyltransferase 1 OS=Homo sapiens OX=9606 GN=NMNAT1 PE=1 SV=1	Homo sapiens	31932.5	100	FALSE	0	5	NMNAT1	0.19	0.229	0.19	0.19	0.19	0.19	0.151	0.229	0.229	0.229	0.229	0.19	0.19	0.229	0.229	0.229	0.229	0.151	NMNAT1	4	5	4	4	4	4	3	5	5	5	5	4	4	5	5	5	5	3	NMNAT1	4
P54652	HSPA2	Heat shock-related 70 kDa protein 2	>sp|P54652|HSP72_HUMAN Heat shock-related 70 kDa protein 2 OS=Homo sapiens OX=9606 GN=HSPA2 PE=1 SV=1	Homo sapiens	70021	100	FALSE	0	38	HSPA2	0.396	0.419	0.43	0.43	0.408	0.405	0.43	0.419	0.43	0.43	0.43	0.429	0.419	0.407	0.418	0.429	0.418	0.408	HSPA2	33	36	36	36	34	33	37	36	37	38	37	36	37	34	35	34	34	35	HSPA2	16
P50443	SLC26A2	Sulfate transporter	>sp|P50443|S26A2_HUMAN Sulfate transporter OS=Homo sapiens OX=9606 GN=SLC26A2 PE=1 SV=2	Homo sapiens	81661.5	100	FALSE	0	8	SLC26A2	0.08	0.143	0.143	0.143	0.093	0.093	0.108	0.08	0.143	0.093	0.115	0.08	0.101	0.13	0.08	0.122	0.13	0.101	SLC26A2	5	8	8	8	6	6	6	5	8	6	7	5	6	7	5	7	7	6	SLC26A2	5
O00151	PDLIM1	PDZ and LIM domain protein 1	>sp|O00151|PDLI1_HUMAN PDZ and LIM domain protein 1 OS=Homo sapiens OX=9606 GN=PDLIM1 PE=1 SV=4	Homo sapiens	36071.7	100	FALSE	0	26	PDLIM1	0.818	0.818	0.818	0.818	0.818	0.818	0.818	0.818	0.818	0.818	0.818	0.772	0.818	0.818	0.772	0.772	0.772	0.772	PDLIM1	26	26	26	26	26	26	26	26	26	26	26	25	25	25	25	25	25	25	PDLIM1	26
O60218	AKR1B10	Aldo-keto reductase family 1 member B10	>sp|O60218|AK1BA_HUMAN Aldo-keto reductase family 1 member B10 OS=Homo sapiens OX=9606 GN=AKR1B10 PE=1 SV=2	Homo sapiens	36019.6	100	FALSE	0	12	AKR1B10	0.329	0.329	0.329	0.329	0.329	0.329	0.329	0.329	0.329	0.329	0.329	0.329	0.329	0.329	0.329	0.329	0.329	0.329	AKR1B10	12	12	12	12	12	12	12	12	11	12	12	12	11	12	12	12	12	12	AKR1B10	12
Q03393	PTS	6-pyruvoyl tetrahydrobiopterin synthase	>sp|Q03393|PTPS_HUMAN 6-pyruvoyl tetrahydrobiopterin synthase OS=Homo sapiens OX=9606 GN=PTS PE=1 SV=1	Homo sapiens	16385.7	100	FALSE	0	4	PTS	0.234	0.234	0.062	0.234	0.234	0.145	0.393	0.393	0.393	0.234	0.393	0.393	0.303	0.234	0.303	0.303	0.234	0.234	PTS	3	3	1	3	3	2	4	4	4	3	4	4	3	3	3	3	3	3	PTS	3
P02794	FTH1	Ferritin heavy chain	>sp|P02794|FRIH_HUMAN Ferritin heavy chain OS=Homo sapiens OX=9606 GN=FTH1 PE=1 SV=2	Homo sapiens	21225.6	100	FALSE	0	15	FTH1	0.672	0.672	0.672	0.667	0.667	0.639	0.617	0.672	0.672	0.645	0.639	0.639	0.672	0.672	0.639	0.667	0.667	0.667	FTH1	15	14	14	13	14	12	14	15	15	14	13	13	15	15	13	13	13	13	FTH1	15
P34913	EPHX2	Bifunctional epoxide hydrolase 2	>sp|P34913|HYES_HUMAN Bifunctional epoxide hydrolase 2 OS=Homo sapiens OX=9606 GN=EPHX2 PE=1 SV=2	Homo sapiens	62615.7	100	FALSE	0	6	EPHX2	0.099	0.13	0.13	0.13	0.13	0.13	0.13	0.099	0.13	0.13	0.13	0.13	0.13	0.099	0.117	0.099	0.117	0.13	EPHX2	5	6	6	6	6	6	6	5	6	6	6	6	6	5	5	5	5	6	EPHX2	5
Q16352	INA	Alpha-internexin	>sp|Q16352|AINX_HUMAN Alpha-internexin OS=Homo sapiens OX=9606 GN=INA PE=1 SV=2	Homo sapiens	55390.6	100	FALSE	0	29	INA	0.509	0.519	0.537	0.553	0.509	0.457	0.595	0.553	0.595	0.553	0.553	0.553	0.553	0.553	0.553	0.553	0.535	0.539	INA	25	24	26	26	26	23	28	27	28	28	27	28	26	27	28	27	27	26	INA	21
Q13557	CAMK2D	Calcium/calmodulin-dependent protein kinase type II subunit delta	>sp|Q13557|KCC2D_HUMAN Calcium/calmodulin-dependent protein kinase type II subunit delta OS=Homo sapiens OX=9606 GN=CAMK2D PE=1 SV=3	Homo sapiens	56369.4	100	FALSE	0	5	CAMK2D	0.078	0.1	0.1	0.1	0.1	0.1	0.1	0.1	0.1	0.1	0.1	0.1	0.1	0.084	0.1	0.1	0.078	0.078	CAMK2D	4	5	5	5	5	5	5	5	5	5	5	5	5	4	5	5	4	4	CAMK2D	4
Q13636	RAB31	Ras-related protein Rab-31	>sp|Q13636|RAB31_HUMAN Ras-related protein Rab-31 OS=Homo sapiens OX=9606 GN=RAB31 PE=1 SV=1	Homo sapiens	21568.8	100	FALSE	0	9	RAB31	0.639	0.552	0.639	0.552	0.423	0.5	0.552	0.552	0.552	0.552	0.552	0.552	0.639	0.552	0.639	0.552	0.639	0.588	RAB31	9	8	9	8	6	7	8	8	8	8	8	8	9	8	9	8	9	8	RAB31	9
P50148	GNAQ	Guanine nucleotide-binding protein G(q) subunit alpha	>sp|P50148|GNAQ_HUMAN Guanine nucleotide-binding protein G(q) subunit alpha OS=Homo sapiens OX=9606 GN=GNAQ PE=1 SV=4	Homo sapiens	42142.1	100	FALSE	0	7	GNAQ	0.24	0.29	0.24	0.201	0.175	0.214	0.29	0.214	0.24	0.29	0.214	0.214	0.201	0.214	0.214	0.214	0.251	0.214	GNAQ	6	7	6	5	5	6	7	6	6	7	6	6	5	6	6	6	6	6	GNAQ	6
Q6NV74	CRACDL	CRACD-like protein	>sp|Q6NV74|CRCDL_HUMAN CRACD-like protein OS=Homo sapiens OX=9606 GN=CRACDL PE=1 SV=3	Homo sapiens	102157	100	TRUE	0.000298998	1	CRACDL	0.018	0.018	0.018	0.018	0.018	0.018	0.018	0.018	0.018	0.018	0.018	0.018	0.018	0.018	0.018	0.018	0.018	0.018	CRACDL	1	1	1	1	1	1	1	1	1	1	1	1	1	1	1	1	1	1	CRACDL	1
Q9Y6R0	NUMBL	Numb-like protein	>sp|Q9Y6R0|NUMBL_HUMAN Numb-like protein OS=Homo sapiens OX=9606 GN=NUMBL PE=1 SV=1	Homo sapiens	64891.4	100	FALSE	0	13	NUMBL	0.276	0.276	0.276	0.276	0.258	0.276	0.276	0.276	0.276	0.276	0.276	0.276	0.24	0.258	0.259	0.241	0.258	0.189	NUMBL	13	13	13	13	12	13	13	13	13	13	13	13	11	12	12	11	12	10	NUMBL	11
Q8WWA1	TMEM40	Transmembrane protein 40	>sp|Q8WWA1|TMM40_HUMAN Transmembrane protein 40 OS=Homo sapiens OX=9606 GN=TMEM40 PE=1 SV=2	Homo sapiens	25494.8	100	FALSE	0	5	TMEM40	0.245	0.309	0.245	0.245	0.245	0.245	0.245	0.309	0.245	0.309	0.245	0.309	0.245	0.245	0.245	0.185	0.309	0.245	TMEM40	4	5	4	4	4	4	4	5	4	5	4	5	4	4	4	3	5	4	TMEM40	4
Q02252	ALDH6A1	Methylmalonate-semialdehyde/malonate-semialdehyde dehydrogenase [acylating], mitochondrial	>sp|Q02252|MMSA_HUMAN Methylmalonate-semialdehyde/malonate-semialdehyde dehydrogenase [acylating], mitochondrial OS=Homo sapiens OX=9606 GN=ALDH6A1 PE=1 SV=2	Homo sapiens	57839.7	100	FALSE	0	23	ALDH6A1	0.445	0.445	0.445	0.445	0.443	0.443	0.445	0.445	0.445	0.424	0.445	0.422	0.428	0.445	0.389	0.428	0.389	0.389	ALDH6A1	23	22	22	22	22	21	22	23	23	22	23	21	21	22	19	20	19	18	ALDH6A1	23
Q8N4N8	KIF2B	Kinesin-like protein KIF2B	>sp|Q8N4N8|KIF2B_HUMAN Kinesin-like protein KIF2B OS=Homo sapiens OX=9606 GN=KIF2B PE=1 SV=3	Homo sapiens	76253.8	94.4	TRUE	0.00732203	1	KIF2B	0.028	0	0.028	0.028	0.028	0.028	0.028	0.028	0.028	0.028	0.028	0.028	0.028	0.028	0.028	0.028	0.028	0.028	KIF2B	1	0	1	1	1	1	1	1	1	1	1	1	1	1	1	1	1	1	KIF2B	1
Q13309	SKP2	S-phase kinase-associated protein 2	>sp|Q13309|SKP2_HUMAN S-phase kinase-associated protein 2 OS=Homo sapiens OX=9606 GN=SKP2 PE=1 SV=2	Homo sapiens	47760.9	100	FALSE	0	8	SKP2	0.205	0.167	0.167	0.205	0.167	0.205	0.205	0.205	0.205	0.205	0.205	0.205	0.167	0.186	0.167	0.205	0.205	0.167	SKP2	8	7	7	8	7	8	8	8	8	8	8	8	7	7	7	8	8	7	SKP2	8
Q9UDY4	DNAJB4	DnaJ homolog subfamily B member 4	>sp|Q9UDY4|DNJB4_HUMAN DnaJ homolog subfamily B member 4 OS=Homo sapiens OX=9606 GN=DNAJB4 PE=1 SV=1	Homo sapiens	37806.8	100	FALSE	0	12	DNAJB4	0.386	0.386	0.386	0.386	0.386	0.386	0.386	0.386	0.386	0.386	0.386	0.386	0.386	0.386	0.386	0.386	0.386	0.386	DNAJB4	12	12	12	12	12	12	12	12	12	12	12	12	12	12	12	12	12	12	DNAJB4	12
P52895	AKR1C2	Aldo-keto reductase family 1 member C2	>sp|P52895|AK1C2_HUMAN Aldo-keto reductase family 1 member C2 OS=Homo sapiens OX=9606 GN=AKR1C2 PE=1 SV=3	Homo sapiens	36735.3	100	FALSE	0	17	AKR1C2	0.257	0.257	0.257	0.257	0.257	0.257	0.257	0.257	0.257	0.257	0.257	0.257	0.257	0.257	0.257	0.257	0.257	0.257	AKR1C2	17	17	17	17	17	17	17	17	17	17	17	17	16	16	17	17	17	17	AKR1C2	17
P50479	PDLIM4	PDZ and LIM domain protein 4	>sp|P50479|PDLI4_HUMAN PDZ and LIM domain protein 4 OS=Homo sapiens OX=9606 GN=PDLIM4 PE=1 SV=2	Homo sapiens	35398	100	FALSE	0	12	PDLIM4	0.564	0.564	0.564	0.564	0.564	0.564	0.424	0.564	0.3	0.564	0.467	0.515	0.376	0.418	0.303	0.327	0.424	0.424	PDLIM4	12	12	12	12	12	12	10	12	8	12	11	11	9	10	7	8	10	10	PDLIM4	12
Q96BY9	SARAF	Store-operated calcium entry-associated regulatory factor	>sp|Q96BY9|SARAF_HUMAN Store-operated calcium entry-associated regulatory factor OS=Homo sapiens OX=9606 GN=SARAF PE=1 SV=1	Homo sapiens	36975.2	100	FALSE	0	2	SARAF	0.088	0.027	0.088	0.088	0.088	0.088	0.088	0.088	0.088	0.088	0.088	0.088	0.088	0.027	0.027	0.088	0.088	0.088	SARAF	2	1	2	2	2	2	2	2	2	2	2	2	2	1	1	2	2	2	SARAF	2
Q9NZN4	EHD2	EH domain-containing protein 2	>sp|Q9NZN4|EHD2_HUMAN EH domain-containing protein 2 OS=Homo sapiens OX=9606 GN=EHD2 PE=1 SV=2	Homo sapiens	61161.4	100	FALSE	0.000298998	4	EHD2	0.063	0.048	0.048	0.083	0.068	0.048	0.083	0.083	0.083	0.068	0.083	0.068	0.063	0.063	0.068	0.083	0.068	0.042	EHD2	3	2	2	4	3	2	4	4	4	3	4	3	3	3	3	4	3	2	EHD2	3
Q96F44	TRIM11	E3 ubiquitin-protein ligase TRIM11	>sp|Q96F44|TRI11_HUMAN E3 ubiquitin-protein ligase TRIM11 OS=Homo sapiens OX=9606 GN=TRIM11 PE=1 SV=2	Homo sapiens	52774.2	100	FALSE	0	11	TRIM11	0.274	0.301	0.274	0.233	0.301	0.301	0.301	0.301	0.252	0.301	0.301	0.301	0.252	0.301	0.301	0.261	0.28	0.254	TRIM11	10	11	10	9	11	11	11	11	10	11	11	11	9	11	11	9	10	9	TRIM11	9
O75051	PLXNA2	Plexin-A2	>sp|O75051|PLXA2_HUMAN Plexin-A2 OS=Homo sapiens OX=9606 GN=PLXNA2 PE=1 SV=4	Homo sapiens	211104	100	FALSE	0	17	PLXNA2	0.078	0.062	0.058	0.066	0.058	0.083	0.103	0.109	0.095	0.088	0.094	0.094	0.08	0.091	0.087	0.091	0.065	0.073	PLXNA2	12	12	11	12	11	14	16	17	15	15	16	16	13	14	14	14	12	11	PLXNA2	12
P55285	CDH6	Cadherin-6	>sp|P55285|CADH6_HUMAN Cadherin-6 OS=Homo sapiens OX=9606 GN=CDH6 PE=1 SV=1	Homo sapiens	88308.6	100	FALSE	0	2	CDH6	0.02	0.02	0.02	0.02	0.02	0.02	0.02	0.02	0.02	0.01	0.02	0.02	0.01	0.01	0.02	0.01	0.02	0.01	CDH6	2	2	2	2	2	2	2	2	2	1	2	2	1	1	2	1	2	1	CDH6	2
Q9Y5V3	MAGED1	Melanoma-associated antigen D1	>sp|Q9Y5V3|MAGD1_HUMAN Melanoma-associated antigen D1 OS=Homo sapiens OX=9606 GN=MAGED1 PE=1 SV=3	Homo sapiens	86160.9	100	FALSE	0	9	MAGED1	0.135	0.063	0.129	0.118	0.098	0.076	0.149	0.149	0.129	0.149	0.149	0.118	0.108	0.114	0.135	0.098	0.084	0.096	MAGED1	7	5	8	8	6	5	9	9	8	9	9	8	7	7	8	7	5	6	MAGED1	7
Q04828	AKR1C1	Aldo-keto reductase family 1 member C1	>sp|Q04828|AK1C1_HUMAN Aldo-keto reductase family 1 member C1 OS=Homo sapiens OX=9606 GN=AKR1C1 PE=1 SV=1	Homo sapiens	36788.3	100	FALSE	0	41	AKR1C1	0.616	0.638	0.638	0.616	0.616	0.616	0.61	0.616	0.616	0.61	0.61	0.616	0.638	0.61	0.632	0.61	0.638	0.61	AKR1C1	40	40	40	40	39	39	38	38	39	39	38	40	41	38	37	38	38	36	AKR1C1	2
P00746	CFD	Complement factor D	>sp|P00746|CFAD_HUMAN Complement factor D OS=Homo sapiens OX=9606 GN=CFD PE=1 SV=5	Homo sapiens	27032.9	100	TRUE	0	1	CFD	0.067	0.067	0.067	0.067	0.067	0.067	0.067	0.067	0.067	0.067	0.067	0.067	0.067	0.067	0.067	0.067	0.067	0.067	CFD	1	1	1	1	1	1	1	1	1	1	1	1	1	1	1	1	1	1	CFD	1
Q8IX03	WWC1	Protein KIBRA	>sp|Q8IX03|KIBRA_HUMAN Protein KIBRA OS=Homo sapiens OX=9606 GN=WWC1 PE=1 SV=1	Homo sapiens	125301	100	FALSE	0	21	WWC1	0.214	0.214	0.224	0.224	0.216	0.2	0.195	0.224	0.224	0.224	0.224	0.224	0.213	0.192	0.2	0.205	0.184	0.197	WWC1	20	20	21	21	20	19	18	21	21	21	21	21	20	18	19	19	17	18	WWC1	20
Q15004	PCLAF	PCNA-associated factor	>sp|Q15004|PAF15_HUMAN PCNA-associated factor OS=Homo sapiens OX=9606 GN=PCLAF PE=1 SV=1	Homo sapiens	11986.5	100	FALSE	0	5	PCLAF	0.622	0.622	0.622	0.622	0.622	0.622	0.622	0.622	0.622	0.622	0.622	0.622	0.622	0.622	0.622	0.622	0.622	0.622	PCLAF	5	5	5	5	5	5	5	5	5	5	5	5	5	5	5	5	5	5	PCLAF	5
Q9NXU5	ARL15	ADP-ribosylation factor-like protein 15	>sp|Q9NXU5|ARL15_HUMAN ADP-ribosylation factor-like protein 15 OS=Homo sapiens OX=9606 GN=ARL15 PE=1 SV=1	Homo sapiens	22876.2	100	FALSE	0	3	ARL15	0.147	0.147	0.147	0.147	0.147	0.103	0.147	0.147	0.147	0.147	0.147	0.147	0.088	0.044	0.147	0.147	0.103	0.147	ARL15	3	3	3	3	3	2	3	3	3	3	3	3	2	1	3	3	2	3	ARL15	3
P20749	BCL3	B-cell lymphoma 3 protein	>sp|P20749|BCL3_HUMAN B-cell lymphoma 3 protein OS=Homo sapiens OX=9606 GN=BCL3 PE=1 SV=2	Homo sapiens	47583.5	100	FALSE	0	2	BCL3	0.066	0.066	0.066	0.029	0.066	0.066	0.066	0.066	0.066	0.066	0.066	0.066	0.066	0.029	0.066	0.029	0.066	0.066	BCL3	2	2	2	1	2	2	2	2	2	2	2	2	2	1	2	1	2	2	BCL3	2
Q8TD43	TRPM4	Transient receptor potential cation channel subfamily M member 4	>sp|Q8TD43|TRPM4_HUMAN Transient receptor potential cation channel subfamily M member 4 OS=Homo sapiens OX=9606 GN=TRPM4 PE=1 SV=1	Homo sapiens	134301	100	FALSE	0	14	TRPM4	0.152	0.115	0.135	0.135	0.114	0.14	0.112	0.133	0.133	0.123	0.137	0.115	0.117	0.119	0.069	0.133	0.079	0.105	TRPM4	14	11	13	13	11	13	11	12	12	12	13	11	11	11	7	12	8	10	TRPM4	14
Q9UNF1	MAGED2	Melanoma-associated antigen D2	>sp|Q9UNF1|MAGD2_HUMAN Melanoma-associated antigen D2 OS=Homo sapiens OX=9606 GN=MAGED2 PE=1 SV=2	Homo sapiens	64954.2	100	FALSE	0	22	MAGED2	0.384	0.401	0.384	0.384	0.401	0.399	0.348	0.401	0.401	0.399	0.399	0.386	0.384	0.399	0.383	0.401	0.401	0.383	MAGED2	20	21	20	20	21	20	20	22	22	21	21	20	20	21	20	22	22	20	MAGED2	17
O43301	HSPA12A	Heat shock 70 kDa protein 12A	>sp|O43301|HS12A_HUMAN Heat shock 70 kDa protein 12A OS=Homo sapiens OX=9606 GN=HSPA12A PE=1 SV=2	Homo sapiens	74978.4	100	FALSE	0	7	HSPA12A	0.07	0.084	0.117	0.121	0.107	0.07	0.135	0.107	0.153	0.089	0.107	0.107	0.076	0.135	0.087	0.107	0.116	0.135	HSPA12A	4	3	5	5	6	4	6	6	7	5	6	6	4	6	5	6	5	6	HSPA12A	4
P48507	GCLM	Glutamate--cysteine ligase regulatory subunit	>sp|P48507|GSH0_HUMAN Glutamate--cysteine ligase regulatory subunit OS=Homo sapiens OX=9606 GN=GCLM PE=1 SV=1	Homo sapiens	30727	100	FALSE	0	15	GCLM	0.551	0.551	0.551	0.551	0.551	0.551	0.551	0.551	0.551	0.551	0.551	0.551	0.551	0.551	0.551	0.551	0.467	0.551	GCLM	15	15	15	15	15	15	15	15	15	15	15	15	15	15	15	15	14	15	GCLM	15
P11274	BCR	Breakpoint cluster region protein	>sp|P11274|BCR_HUMAN Breakpoint cluster region protein OS=Homo sapiens OX=9606 GN=BCR PE=1 SV=2	Homo sapiens	142819	100	FALSE	0	29	BCR	0.276	0.253	0.26	0.26	0.245	0.26	0.276	0.276	0.276	0.276	0.238	0.276	0.244	0.286	0.253	0.253	0.276	0.238	BCR	27	25	25	27	26	26	27	28	28	28	26	28	25	27	26	26	27	26	BCR	25
Q8WVF1	OSCP1	Protein OSCP1	>sp|Q8WVF1|OSCP1_HUMAN Protein OSCP1 OS=Homo sapiens OX=9606 GN=OSCP1 PE=1 SV=4	Homo sapiens	44586.3	100	FALSE	0	2	OSCP1	0.085	0.085	0.085	0.085	0.085	0.085	0.085	0.085	0.085	0.085	0.085	0.085	0.031	0.085	0.085	0.085	0.085	0.085	OSCP1	2	2	2	2	2	2	2	2	2	2	2	2	1	2	2	2	2	2	OSCP1	2
Q8IZ07	ANKRD13A	Ankyrin repeat domain-containing protein 13A	>sp|Q8IZ07|AN13A_HUMAN Ankyrin repeat domain-containing protein 13A OS=Homo sapiens OX=9606 GN=ANKRD13A PE=1 SV=3	Homo sapiens	67619.1	100	FALSE	0	15	ANKRD13A	0.286	0.269	0.271	0.286	0.286	0.286	0.195	0.271	0.286	0.259	0.286	0.286	0.224	0.271	0.271	0.244	0.222	0.251	ANKRD13A	15	13	14	15	15	15	10	14	14	14	15	15	11	14	13	12	11	12	ANKRD13A	14
P07738	BPGM	Bisphosphoglycerate mutase	>sp|P07738|PMGE_HUMAN Bisphosphoglycerate mutase OS=Homo sapiens OX=9606 GN=BPGM PE=1 SV=2	Homo sapiens	30005.2	100	FALSE	0	4	BPGM	0.243	0.243	0.243	0.243	0.243	0.243	0.243	0.243	0.243	0.243	0.243	0.243	0.243	0.193	0.243	0.193	0.243	0.193	BPGM	4	4	4	4	4	4	4	4	4	4	4	4	4	3	4	3	4	3	BPGM	4
Q04726	TLE3	Transducin-like enhancer protein 3	>sp|Q04726|TLE3_HUMAN Transducin-like enhancer protein 3 OS=Homo sapiens OX=9606 GN=TLE3 PE=1 SV=2	Homo sapiens	83416.6	100	FALSE	0	14	TLE3	0.25	0.224	0.196	0.166	0.238	0.212	0.262	0.275	0.236	0.263	0.285	0.285	0.263	0.237	0.244	0.275	0.238	0.25	TLE3	12	11	11	9	11	10	12	13	12	12	14	14	12	11	11	13	11	12	TLE3	12
O14732	IMPA2	Inositol monophosphatase 2	>sp|O14732|IMPA2_HUMAN Inositol monophosphatase 2 OS=Homo sapiens OX=9606 GN=IMPA2 PE=1 SV=1	Homo sapiens	31320.9	100	FALSE	0	3	IMPA2	0.142	0.142	0.142	0.142	0.062	0.142	0.142	0.142	0.142	0.142	0.142	0.142	0.142	0.142	0.142	0.142	0.142	0.142	IMPA2	3	3	3	3	2	3	3	3	3	3	3	3	3	3	3	3	3	3	IMPA2	3
Q01628	IFITM3	Interferon-induced transmembrane protein 3	>sp|Q01628|IFM3_HUMAN Interferon-induced transmembrane protein 3 OS=Homo sapiens OX=9606 GN=IFITM3 PE=1 SV=2	Homo sapiens	14632.1	94.4	FALSE	0	2	IFITM3	0.308	0.308	0.308	0.308	0.308	0.308	0.308	0.308	0.308	0.308	0.308	0.308	0.12	0.308	0.308	0.308	0.308	0.308	IFITM3	2	2	2	2	2	2	2	2	2	2	2	2	0	2	2	2	2	2	IFITM3	1
Q9UH65	SWAP70	Switch-associated protein 70	>sp|Q9UH65|SWP70_HUMAN Switch-associated protein 70 OS=Homo sapiens OX=9606 GN=SWAP70 PE=1 SV=1	Homo sapiens	68997.6	100	FALSE	0	14	SWAP70	0.231	0.231	0.185	0.231	0.231	0.215	0.246	0.246	0.246	0.246	0.246	0.246	0.234	0.231	0.231	0.231	0.231	0.205	SWAP70	13	13	10	13	13	12	14	14	14	14	14	14	13	13	13	13	13	11	SWAP70	13
P49407	ARRB1	Beta-arrestin-1	>sp|P49407|ARRB1_HUMAN Beta-arrestin-1 OS=Homo sapiens OX=9606 GN=ARRB1 PE=1 SV=2	Homo sapiens	47065.7	100	FALSE	0	9	ARRB1	0.222	0.222	0.222	0.246	0.246	0.246	0.222	0.246	0.246	0.246	0.246	0.246	0.222	0.222	0.222	0.246	0.246	0.222	ARRB1	8	8	8	9	9	9	8	9	9	9	9	9	8	8	8	9	9	8	ARRB1	8
Q9Y2Q3	GSTK1	Glutathione S-transferase kappa 1	>sp|Q9Y2Q3|GSTK1_HUMAN Glutathione S-transferase kappa 1 OS=Homo sapiens OX=9606 GN=GSTK1 PE=1 SV=3	Homo sapiens	25496.8	100	FALSE	0	21	GSTK1	0.686	0.686	0.721	0.686	0.686	0.686	0.686	0.686	0.686	0.686	0.686	0.686	0.633	0.721	0.686	0.721	0.686	0.686	GSTK1	15	18	17	20	19	18	18	18	18	19	19	19	15	19	18	15	19	17	GSTK1	15
Q9H425	C1orf198	Uncharacterized protein C1orf198	>sp|Q9H425|CA198_HUMAN Uncharacterized protein C1orf198 OS=Homo sapiens OX=9606 GN=C1orf198 PE=1 SV=1	Homo sapiens	36346.5	100	FALSE	0	9	C1orf198	0.232	0.272	0.205	0.205	0.205	0.303	0.272	0.303	0.272	0.303	0.272	0.303	0.205	0.232	0.232	0.303	0.232	0.272	C1orf198	7	7	5	6	6	9	8	9	8	9	8	9	5	7	7	8	7	8	C1orf198	7
P54289	CACNA2D1	Voltage-dependent calcium channel subunit alpha-2/delta-1	>sp|P54289|CA2D1_HUMAN Voltage-dependent calcium channel subunit alpha-2/delta-1 OS=Homo sapiens OX=9606 GN=CACNA2D1 PE=1 SV=3	Homo sapiens	124568	100	FALSE	0	6	CACNA2D1	0.07	0.07	0.056	0.07	0.07	0.07	0.07	0.07	0.07	0.07	0.059	0.07	0.045	0.07	0.07	0.07	0.045	0.059	CACNA2D1	6	6	5	6	6	6	6	6	6	6	5	6	4	6	6	6	4	5	CACNA2D1	6
Q9NUB1	ACSS1	Acetyl-coenzyme A synthetase 2-like, mitochondrial	>sp|Q9NUB1|ACS2L_HUMAN Acetyl-coenzyme A synthetase 2-like, mitochondrial OS=Homo sapiens OX=9606 GN=ACSS1 PE=1 SV=2	Homo sapiens	74856.7	100	FALSE	0	15	ACSS1	0.225	0.25	0.238	0.238	0.274	0.274	0.284	0.284	0.266	0.284	0.257	0.284	0.231	0.222	0.234	0.234	0.261	0.234	ACSS1	12	13	13	13	14	14	15	15	14	15	14	15	12	12	13	13	14	13	ACSS1	12
Q9BWT1	CDCA7	Cell division cycle-associated protein 7	>sp|Q9BWT1|CDCA7_HUMAN Cell division cycle-associated protein 7 OS=Homo sapiens OX=9606 GN=CDCA7 PE=1 SV=1	Homo sapiens	42573.1	100	FALSE	0	3	CDCA7	0.146	0.146	0.146	0.146	0.07	0.07	0.146	0.146	0.146	0.146	0.146	0.146	0.146	0.146	0.146	0.146	0.07	0.07	CDCA7	3	3	3	3	2	2	3	3	3	3	3	3	3	3	3	3	2	2	CDCA7	3
Q96MM6	HSPA12B	Heat shock 70 kDa protein 12B	>sp|Q96MM6|HS12B_HUMAN Heat shock 70 kDa protein 12B OS=Homo sapiens OX=9606 GN=HSPA12B PE=1 SV=2	Homo sapiens	75687.6	94.4	TRUE	0.000298998	1	HSPA12B	0.015	0.015	0.015	0.015	0.015	0	0.015	0.015	0.015	0.015	0.015	0.015	0.015	0.015	0.015	0.015	0.015	0.015	HSPA12B	1	1	1	1	1	0	1	1	1	1	1	1	1	1	1	1	1	1	HSPA12B	1
Q9UH17	APOBEC3B	DNA dC->dU-editing enzyme APOBEC-3B	>sp|Q9UH17|ABC3B_HUMAN DNA dC->dU-editing enzyme APOBEC-3B OS=Homo sapiens OX=9606 GN=APOBEC3B PE=1 SV=1	Homo sapiens	45924.3	100	FALSE	0	16	APOBEC3B	0.458	0.458	0.484	0.458	0.458	0.458	0.484	0.484	0.484	0.484	0.484	0.458	0.458	0.458	0.484	0.429	0.429	0.406	APOBEC3B	15	15	16	15	14	14	16	16	16	16	16	15	15	15	16	15	15	14	APOBEC3B	6
P13716	ALAD	Delta-aminolevulinic acid dehydratase	>sp|P13716|HEM2_HUMAN Delta-aminolevulinic acid dehydratase OS=Homo sapiens OX=9606 GN=ALAD PE=1 SV=1	Homo sapiens	36294.9	100	FALSE	0	11	ALAD	0.345	0.342	0.373	0.376	0.345	0.312	0.312	0.376	0.373	0.376	0.376	0.379	0.376	0.373	0.309	0.315	0.345	0.312	ALAD	9	9	10	10	9	8	8	10	10	10	10	10	10	10	8	8	9	8	ALAD	9
P53355	DAPK1	Death-associated protein kinase 1	>sp|P53355|DAPK1_HUMAN Death-associated protein kinase 1 OS=Homo sapiens OX=9606 GN=DAPK1 PE=1 SV=6	Homo sapiens	160046	100	FALSE	0	9	DAPK1	0.086	0.077	0.077	0.097	0.097	0.083	0.081	0.083	0.083	0.097	0.063	0.083	0.04	0.047	0.074	0.065	0.05	0.029	DAPK1	8	8	8	9	9	8	7	8	8	9	7	8	3	4	7	6	4	2	DAPK1	8
Q9BUP0	EFHD1	EF-hand domain-containing protein D1	>sp|Q9BUP0|EFHD1_HUMAN EF-hand domain-containing protein D1 OS=Homo sapiens OX=9606 GN=EFHD1 PE=1 SV=1	Homo sapiens	26927.7	100	FALSE	0	10	EFHD1	0.23	0.117	0.163	0.213	0.247	0.192	0.469	0.469	0.469	0.469	0.469	0.469	0.163	0.234	0.285	0.259	0.038	0.163	EFHD1	4	3	3	4	5	4	9	10	10	10	10	10	2	3	4	5	1	3	EFHD1	4
O95865	DDAH2	N(G),N(G)-dimethylarginine dimethylaminohydrolase 2	>sp|O95865|DDAH2_HUMAN N(G),N(G)-dimethylarginine dimethylaminohydrolase 2 OS=Homo sapiens OX=9606 GN=DDAH2 PE=1 SV=1	Homo sapiens	29643.9	100	FALSE	0	9	DDAH2	0.379	0.379	0.379	0.379	0.453	0.453	0.379	0.379	0.453	0.453	0.453	0.453	0.347	0.379	0.379	0.453	0.379	0.347	DDAH2	8	8	8	8	9	9	8	8	9	9	9	9	7	8	8	9	8	7	DDAH2	8
Q8IWA5	SLC44A2	Choline transporter-like protein 2	>sp|Q8IWA5|CTL2_HUMAN Choline transporter-like protein 2 OS=Homo sapiens OX=9606 GN=SLC44A2 PE=1 SV=3	Homo sapiens	80123.6	100	FALSE	0	15	SLC44A2	0.207	0.207	0.207	0.227	0.194	0.222	0.228	0.198	0.228	0.218	0.228	0.208	0.197	0.227	0.207	0.207	0.181	0.208	SLC44A2	13	13	13	14	12	14	15	13	15	14	15	14	13	14	13	13	13	14	SLC44A2	13
Q96SU4	OSBPL9	Oxysterol-binding protein-related protein 9	>sp|Q96SU4|OSBL9_HUMAN Oxysterol-binding protein-related protein 9 OS=Homo sapiens OX=9606 GN=OSBPL9 PE=1 SV=2	Homo sapiens	83184.7	100	FALSE	0	20	OSBPL9	0.326	0.341	0.292	0.292	0.314	0.314	0.304	0.341	0.291	0.341	0.341	0.326	0.314	0.327	0.3	0.292	0.314	0.276	OSBPL9	19	20	18	18	19	19	19	20	17	20	20	19	18	19	18	18	19	16	OSBPL9	19
O60437	PPL	Periplakin	>sp|O60437|PEPL_HUMAN Periplakin OS=Homo sapiens OX=9606 GN=PPL PE=1 SV=4	Homo sapiens	204747	100	FALSE	0	87	PPL	0.473	0.498	0.49	0.491	0.491	0.476	0.49	0.502	0.487	0.498	0.502	0.503	0.461	0.482	0.47	0.482	0.474	0.491	PPL	82	85	84	84	83	81	84	86	85	85	85	86	78	83	81	82	81	85	PPL	82
Q14393	GAS6	Growth arrest-specific protein 6	>sp|Q14393|GAS6_HUMAN Growth arrest-specific protein 6 OS=Homo sapiens OX=9606 GN=GAS6 PE=1 SV=3	Homo sapiens	74925.3	100	FALSE	0	4	GAS6	0.083	0.083	0.049	0.083	0.083	0.083	0.046	0.012	0.012	0.012	0.012	0.012	0.012	0.031	0.012	0.012	0.012	0.012	GAS6	4	4	3	4	4	4	2	1	1	1	1	1	1	2	1	1	1	1	GAS6	4
Q5T8I3	EEIG2	EEIG family member 2	>sp|Q5T8I3|EEIG2_HUMAN EEIG family member 2 OS=Homo sapiens OX=9606 GN=EEIG2 PE=1 SV=2	Homo sapiens	39308.4	100	FALSE	0.0010101	3	EEIG2	0.081	0.117	0.086	0.117	0.117	0.117	0.086	0.117	0.117	0.117	0.117	0.086	0.081	0.067	0.081	0.117	0.086	0.086	EEIG2	2	3	2	3	3	3	2	3	3	3	3	2	2	2	2	3	2	2	EEIG2	2
O95425	SVIL	Supervillin	>sp|O95425|SVIL_HUMAN Supervillin OS=Homo sapiens OX=9606 GN=SVIL PE=1 SV=2	Homo sapiens	247746	100	FALSE	0	70	SVIL	0.382	0.389	0.384	0.408	0.378	0.378	0.371	0.376	0.399	0.388	0.408	0.391	0.369	0.382	0.344	0.34	0.367	0.33	SVIL	66	67	67	70	64	64	65	65	69	67	70	66	65	66	61	59	64	58	SVIL	66
Q05682	CALD1	Caldesmon	>sp|Q05682|CALD1_HUMAN Caldesmon OS=Homo sapiens OX=9606 GN=CALD1 PE=1 SV=3	Homo sapiens	93231.1	100	FALSE	0	30	CALD1	0.31	0.327	0.327	0.339	0.327	0.327	0.323	0.327	0.327	0.327	0.327	0.327	0.327	0.339	0.339	0.327	0.339	0.327	CALD1	26	27	27	30	29	29	27	28	29	29	29	28	27	30	28	29	30	29	CALD1	26
Q8WX93	PALLD	Palladin	>sp|Q8WX93|PALLD_HUMAN Palladin OS=Homo sapiens OX=9606 GN=PALLD PE=1 SV=3	Homo sapiens	150564	100	FALSE	0	46	PALLD	0.356	0.35	0.356	0.356	0.338	0.338	0.356	0.356	0.331	0.356	0.331	0.329	0.35	0.356	0.343	0.338	0.356	0.338	PALLD	44	45	46	45	44	44	45	46	43	45	44	44	44	46	43	44	45	43	PALLD	43
O43310	CTIF	CBP80/20-dependent translation initiation factor	>sp|O43310|CTIF_HUMAN CBP80/20-dependent translation initiation factor OS=Homo sapiens OX=9606 GN=CTIF PE=1 SV=1	Homo sapiens	67586.7	100	FALSE	0	5	CTIF	0.054	0.117	0.117	0.117	0.117	0.038	0.089	0.117	0.117	0.117	0.117	0.117	0.043	0.089	0.065	0.043	0.043	0.038	CTIF	3	5	5	5	5	2	4	5	5	5	5	5	2	4	3	2	2	2	CTIF	3
O60513	B4GALT4	Beta-1,4-galactosyltransferase 4	>sp|O60513|B4GT4_HUMAN Beta-1,4-galactosyltransferase 4 OS=Homo sapiens OX=9606 GN=B4GALT4 PE=1 SV=1	Homo sapiens	40041.1	100	FALSE	0	6	B4GALT4	0.233	0.233	0.233	0.233	0.233	0.233	0.142	0.233	0.233	0.233	0.233	0.203	0.18	0.157	0.203	0.203	0.157	0.203	B4GALT4	6	6	6	6	6	6	4	6	6	6	6	5	4	4	5	5	4	5	B4GALT4	6
Q9UJY1	HSPB8	Heat shock protein beta-8	>sp|Q9UJY1|HSPB8_HUMAN Heat shock protein beta-8 OS=Homo sapiens OX=9606 GN=HSPB8 PE=1 SV=1	Homo sapiens	21604.4	100	FALSE	0	5	HSPB8	0.235	0.235	0.133	0.179	0.179	0.235	0.235	0.235	0.281	0.281	0.281	0.281	0.189	0.235	0.281	0.235	0.235	0.281	HSPB8	4	4	2	3	3	4	4	4	5	5	5	5	3	4	5	4	4	5	HSPB8	4
O75410	TACC1	Transforming acidic coiled-coil-containing protein 1	>sp|O75410|TACC1_HUMAN Transforming acidic coiled-coil-containing protein 1 OS=Homo sapiens OX=9606 GN=TACC1 PE=1 SV=2	Homo sapiens	87794.3	100	FALSE	0	23	TACC1	0.23	0.229	0.291	0.291	0.268	0.291	0.347	0.347	0.347	0.332	0.332	0.332	0.23	0.234	0.306	0.291	0.298	0.278	TACC1	16	16	20	20	19	20	23	23	22	22	22	22	16	17	21	19	20	20	TACC1	15
P52735	VAV2	Guanine nucleotide exchange factor VAV2	>sp|P52735|VAV2_HUMAN Guanine nucleotide exchange factor VAV2 OS=Homo sapiens OX=9606 GN=VAV2 PE=1 SV=2	Homo sapiens	101289	100	FALSE	0	23	VAV2	0.249	0.261	0.26	0.272	0.29	0.29	0.272	0.306	0.306	0.306	0.306	0.306	0.277	0.244	0.288	0.306	0.279	0.277	VAV2	18	19	19	20	21	20	20	23	22	23	22	23	20	18	21	22	20	19	VAV2	18
Q9BXJ4	C1QTNF3	Complement C1q tumor necrosis factor-related protein 3	>sp|Q9BXJ4|C1QT3_HUMAN Complement C1q tumor necrosis factor-related protein 3 OS=Homo sapiens OX=9606 GN=C1QTNF3 PE=1 SV=1	Homo sapiens	26994.4	94.4	TRUE	0.000871207	1	C1QTNF3	0.045	0.045	0.045	0.045	0.045	0.045	0	0.045	0.045	0.045	0.045	0.045	0.045	0.045	0.045	0.045	0.045	0.045	C1QTNF3	1	1	1	1	1	1	0	1	1	1	1	1	1	1	1	1	1	1	C1QTNF3	1
Q16394	EXT1	Exostosin-1	>sp|Q16394|EXT1_HUMAN Exostosin-1 OS=Homo sapiens OX=9606 GN=EXT1 PE=1 SV=2	Homo sapiens	86254.8	100	FALSE	0	2	EXT1	0.042	0.042	0.042	0.042	0.042	0.042	0.042	0.013	0.042	0.042	0.042	0.042	0.013	0.042	0.013	0.042	0.042	0.013	EXT1	2	2	2	2	2	2	2	1	2	2	2	2	1	2	1	2	2	1	EXT1	2
Q99728	BARD1	BRCA1-associated RING domain protein 1	>sp|Q99728|BARD1_HUMAN BRCA1-associated RING domain protein 1 OS=Homo sapiens OX=9606 GN=BARD1 PE=1 SV=2	Homo sapiens	86647.8	100	FALSE	0	6	BARD1	0.079	0.063	0.079	0.089	0.063	0.063	0.063	0.089	0.089	0.089	0.089	0.089	0.053	0.075	0.089	0.089	0.053	0.089	BARD1	5	5	5	6	5	5	5	6	6	6	6	6	4	5	6	6	4	6	BARD1	5
P14209	CD99	CD99 antigen	>sp|P14209|CD99_HUMAN CD99 antigen OS=Homo sapiens OX=9606 GN=CD99 PE=1 SV=1	Homo sapiens	18847.9	100	FALSE	0	10	CD99	0.508	0.508	0.454	0.508	0.454	0.454	0.508	0.508	0.508	0.508	0.508	0.454	0.508	0.454	0.508	0.508	0.454	0.508	CD99	10	9	8	10	9	8	9	10	10	10	10	9	9	9	9	10	9	9	CD99	10
Q9NPY3	CD93	Complement component C1q receptor	>sp|Q9NPY3|C1QR1_HUMAN Complement component C1q receptor OS=Homo sapiens OX=9606 GN=CD93 PE=1 SV=3	Homo sapiens	68560	100	TRUE	0	1	CD93	0.011	0.011	0.011	0.011	0.011	0.011	0.011	0.011	0.011	0.011	0.011	0.011	0.011	0.011	0.011	0.011	0.011	0.011	CD93	1	1	1	1	1	1	1	1	1	1	1	1	1	1	1	1	1	1	CD93	1
Q6NY19	KANK3	KN motif and ankyrin repeat domain-containing protein 3	>sp|Q6NY19|KANK3_HUMAN KN motif and ankyrin repeat domain-containing protein 3 OS=Homo sapiens OX=9606 GN=KANK3 PE=1 SV=2	Homo sapiens	85893.1	94.4	TRUE	0.000298998	1	KANK3	0.012	0.012	0.012	0.012	0.012	0.012	0.012	0.012	0.012	0.012	0.012	0.012	0.012	0.012	0.012	0.012	0.012	0	KANK3	1	1	1	1	1	1	1	1	1	1	1	1	1	1	1	1	1	0	KANK3	1
Q9Y4F1	FARP1	FERM, ARHGEF and pleckstrin domain-containing protein 1	>sp|Q9Y4F1|FARP1_HUMAN FERM, ARHGEF and pleckstrin domain-containing protein 1 OS=Homo sapiens OX=9606 GN=FARP1 PE=1 SV=1	Homo sapiens	118633	100	FALSE	0	2	FARP1	0.024	0.024	0.024	0.024	0.024	0.024	0.024	0.024	0.024	0.024	0.024	0.024	0.011	0.011	0.024	0.024	0.024	0.024	FARP1	2	2	2	2	2	2	2	2	2	2	2	2	1	1	2	2	2	2	FARP1	2
P78545	ELF3	ETS-related transcription factor Elf-3	>sp|P78545|ELF3_HUMAN ETS-related transcription factor Elf-3 OS=Homo sapiens OX=9606 GN=ELF3 PE=1 SV=1	Homo sapiens	41454.2	100	FALSE	0	5	ELF3	0.105	0.132	0.127	0.127	0.127	0.127	0.127	0.154	0.132	0.154	0.154	0.127	0.092	0.132	0.07	0.132	0.065	0.065	ELF3	3	4	4	4	4	4	4	5	4	5	5	4	3	4	2	4	2	2	ELF3	3
Q8WXH0	SYNE2	Nesprin-2	>sp|Q8WXH0|SYNE2_HUMAN Nesprin-2 OS=Homo sapiens OX=9606 GN=SYNE2 PE=1 SV=3	Homo sapiens	796442	100	FALSE	0	71	SYNE2	0.096	0.103	0.107	0.102	0.099	0.098	0.1	0.112	0.11	0.116	0.111	0.114	0.09	0.082	0.095	0.094	0.094	0.084	SYNE2	55	58	62	59	61	58	55	65	64	67	65	66	50	46	56	53	54	49	SYNE2	55
P49419	ALDH7A1	Alpha-aminoadipic semialdehyde dehydrogenase	>sp|P49419|AL7A1_HUMAN Alpha-aminoadipic semialdehyde dehydrogenase OS=Homo sapiens OX=9606 GN=ALDH7A1 PE=1 SV=5	Homo sapiens	58487.2	100	FALSE	0	31	ALDH7A1	0.581	0.581	0.581	0.581	0.581	0.581	0.581	0.581	0.581	0.581	0.581	0.579	0.581	0.581	0.581	0.581	0.581	0.581	ALDH7A1	30	30	31	31	31	31	30	31	31	31	31	29	30	31	30	30	31	30	ALDH7A1	30
Q9UK22	FBXO2	F-box only protein 2	>sp|Q9UK22|FBX2_HUMAN F-box only protein 2 OS=Homo sapiens OX=9606 GN=FBXO2 PE=1 SV=2	Homo sapiens	33327.7	100	FALSE	0	6	FBXO2	0.253	0.253	0.253	0.253	0.253	0.253	0.253	0.253	0.253	0.253	0.253	0.253	0.22	0.253	0.253	0.253	0.253	0.22	FBXO2	6	6	6	6	6	6	6	6	6	6	6	6	5	6	6	6	6	5	FBXO2	6
Q9Y240	CLEC11A	C-type lectin domain family 11 member A	>sp|Q9Y240|CLC11_HUMAN C-type lectin domain family 11 member A OS=Homo sapiens OX=9606 GN=CLEC11A PE=1 SV=1	Homo sapiens	35694.6	88.9	TRUE	0.00156561	1	CLEC11A	0.053	0.053	0	0.053	0.053	0.053	0.053	0.053	0	0.053	0.053	0.053	0.053	0.053	0.053	0.053	0.053	0.053	CLEC11A	1	1	0	1	1	1	1	1	0	1	1	1	1	1	1	1	1	1	CLEC11A	1
Q8WWI1	LMO7	LIM domain only protein 7	>sp|Q8WWI1|LMO7_HUMAN LIM domain only protein 7 OS=Homo sapiens OX=9606 GN=LMO7 PE=1 SV=3	Homo sapiens	192696	100	FALSE	0	44	LMO7	0.258	0.278	0.278	0.278	0.278	0.277	0.276	0.285	0.285	0.285	0.261	0.266	0.264	0.264	0.273	0.273	0.267	0.258	LMO7	39	42	43	42	43	42	42	44	44	44	42	43	41	39	41	41	40	38	LMO7	39
P16219	ACADS	Short-chain specific acyl-CoA dehydrogenase, mitochondrial	>sp|P16219|ACADS_HUMAN Short-chain specific acyl-CoA dehydrogenase, mitochondrial OS=Homo sapiens OX=9606 GN=ACADS PE=1 SV=1	Homo sapiens	44297.2	100	FALSE	0	7	ACADS	0.175	0.175	0.153	0.153	0.153	0.129	0.129	0.175	0.129	0.153	0.175	0.175	0.1	0.129	0.129	0.129	0.129	0.129	ACADS	7	7	6	6	6	5	5	7	5	6	7	7	4	5	5	5	5	5	ACADS	7
Q8TDD5	MCOLN3	Mucolipin-3	>sp|Q8TDD5|MCLN3_HUMAN Mucolipin-3 OS=Homo sapiens OX=9606 GN=MCOLN3 PE=1 SV=1	Homo sapiens	64247.8	100	TRUE	0.00211984	1	MCOLN3	0.018	0.018	0.018	0.018	0.018	0.018	0.018	0.018	0.018	0.018	0.018	0.018	0.018	0.018	0.018	0.018	0.018	0.018	MCOLN3	1	1	1	1	1	1	1	1	1	1	1	1	1	1	1	1	1	1	MCOLN3	1
Q96DU7	ITPKC	Inositol-trisphosphate 3-kinase C	>sp|Q96DU7|IP3KC_HUMAN Inositol-trisphosphate 3-kinase C OS=Homo sapiens OX=9606 GN=ITPKC PE=1 SV=1	Homo sapiens	75207.4	100	FALSE	0	6	ITPKC	0.108	0.139	0.139	0.139	0.108	0.108	0.139	0.139	0.139	0.108	0.139	0.108	0.139	0.126	0.139	0.139	0.139	0.139	ITPKC	5	6	6	6	5	5	6	6	6	5	6	5	6	5	6	6	6	6	ITPKC	4
Q9P2M7	CGN	Cingulin	>sp|Q9P2M7|CING_HUMAN Cingulin OS=Homo sapiens OX=9606 GN=CGN PE=1 SV=3	Homo sapiens	137057	100	FALSE	0	40	CGN	0.329	0.357	0.306	0.342	0.364	0.372	0.349	0.382	0.382	0.372	0.367	0.372	0.357	0.34	0.357	0.342	0.337	0.364	CGN	35	37	33	36	38	39	37	40	40	38	38	39	36	36	38	35	35	38	CGN	35
Q9NR77	PXMP2	Peroxisomal membrane protein 2	>sp|Q9NR77|PXMP2_HUMAN Peroxisomal membrane protein 2 OS=Homo sapiens OX=9606 GN=PXMP2 PE=1 SV=3	Homo sapiens	22252.5	100	FALSE	0	4	PXMP2	0.144	0.19	0.144	0.19	0.19	0.19	0.144	0.19	0.19	0.19	0.19	0.092	0.144	0.19	0.19	0.144	0.19	0.144	PXMP2	3	4	3	4	4	4	3	4	4	4	4	2	3	4	4	3	4	3	PXMP2	3
Q08AI8	MAB21L4	Protein mab-21-like 4	>sp|Q08AI8|MB214_HUMAN Protein mab-21-like 4 OS=Homo sapiens OX=9606 GN=MAB21L4 PE=2 SV=2	Homo sapiens	49564.9	100	FALSE	0	16	MAB21L4	0.47	0.526	0.4	0.492	0.436	0.436	0.47	0.47	0.526	0.526	0.47	0.436	0.47	0.47	0.47	0.492	0.47	0.436	MAB21L4	15	16	13	15	14	14	15	15	16	16	15	14	15	15	15	15	15	14	MAB21L4	15
Q9NPH2	ISYNA1	Inositol-3-phosphate synthase 1	>sp|Q9NPH2|INO1_HUMAN Inositol-3-phosphate synthase 1 OS=Homo sapiens OX=9606 GN=ISYNA1 PE=1 SV=1	Homo sapiens	61067.8	100	FALSE	0	24	ISYNA1	0.367	0.398	0.384	0.367	0.398	0.384	0.398	0.398	0.398	0.398	0.398	0.382	0.398	0.382	0.398	0.384	0.398	0.382	ISYNA1	19	22	21	21	24	22	24	24	23	24	24	23	23	22	22	21	24	22	ISYNA1	19
P48735	IDH2	Isocitrate dehydrogenase [NADP], mitochondrial	>sp|P48735|IDHP_HUMAN Isocitrate dehydrogenase [NADP], mitochondrial OS=Homo sapiens OX=9606 GN=IDH2 PE=1 SV=2	Homo sapiens	50909.3	100	FALSE	0	28	IDH2	0.533	0.515	0.533	0.502	0.52	0.491	0.533	0.487	0.533	0.515	0.502	0.52	0.515	0.515	0.533	0.502	0.502	0.52	IDH2	26	25	25	24	25	24	27	26	26	27	25	27	24	26	28	26	24	25	IDH2	25
Q9Y2W6	TDRKH	Tudor and KH domain-containing protein	>sp|Q9Y2W6|TDRKH_HUMAN Tudor and KH domain-containing protein OS=Homo sapiens OX=9606 GN=TDRKH PE=1 SV=2	Homo sapiens	62046.1	100	FALSE	0	8	TDRKH	0.169	0.162	0.162	0.187	0.162	0.187	0.176	0.187	0.187	0.187	0.162	0.187	0.187	0.164	0.146	0.162	0.139	0.139	TDRKH	6	7	7	8	7	8	7	8	8	8	7	8	8	6	6	7	5	6	TDRKH	6
P32929	CTH	Cystathionine gamma-lyase	>sp|P32929|CGL_HUMAN Cystathionine gamma-lyase OS=Homo sapiens OX=9606 GN=CTH PE=1 SV=3	Homo sapiens	44508	100	FALSE	0	9	CTH	0.319	0.319	0.319	0.319	0.319	0.319	0.319	0.319	0.242	0.319	0.319	0.319	0.175	0.141	0.16	0.215	0.277	0.21	CTH	9	9	9	9	9	9	9	9	8	9	9	9	5	5	6	6	8	6	CTH	9
P02461	COL3A1	Collagen alpha-1(III) chain	>sp|P02461|CO3A1_HUMAN Collagen alpha-1(III) chain OS=Homo sapiens OX=9606 GN=COL3A1 PE=1 SV=4	Homo sapiens	138564	100	FALSE	0	5	COL3A1	0.033	0.033	0.033	0.033	0.033	0.033	0.033	0.033	0.033	0.033	0.033	0.033	0.033	0.033	0.033	0.026	0.033	0.033	COL3A1	5	5	5	5	5	5	5	5	5	5	5	5	5	5	5	4	5	5	COL3A1	5
Q96F25	ALG14	UDP-N-acetylglucosamine transferase subunit ALG14 homolog	>sp|Q96F25|ALG14_HUMAN UDP-N-acetylglucosamine transferase subunit ALG14 homolog OS=Homo sapiens OX=9606 GN=ALG14 PE=1 SV=1	Homo sapiens	24150.5	100	FALSE	0	2	ALG14	0.194	0.194	0.065	0.065	0.065	0.065	0.13	0.194	0.194	0.065	0.065	0.065	0.13	0.194	0.065	0.065	0.065	0.065	ALG14	2	2	1	1	1	1	1	2	2	1	1	1	1	2	1	1	1	1	ALG14	2
Q6AWC2	WWC2	Protein WWC2	>sp|Q6AWC2|WWC2_HUMAN Protein WWC2 OS=Homo sapiens OX=9606 GN=WWC2 PE=1 SV=2	Homo sapiens	133891	100	FALSE	0	13	WWC2	0.076	0.083	0.07	0.091	0.074	0.081	0.098	0.125	0.132	0.108	0.117	0.117	0.074	0.083	0.093	0.103	0.115	0.073	WWC2	7	8	7	9	7	8	10	11	12	11	12	12	7	8	9	9	10	7	WWC2	7
P00966	ASS1	Argininosuccinate synthase	>sp|P00966|ASSY_HUMAN Argininosuccinate synthase OS=Homo sapiens OX=9606 GN=ASS1 PE=1 SV=2	Homo sapiens	46530.4	100	FALSE	0	20	ASS1	0.5	0.5	0.5	0.5	0.5	0.478	0.432	0.5	0.425	0.5	0.417	0.5	0.432	0.454	0.478	0.432	0.454	0.5	ASS1	20	20	19	20	20	19	17	20	18	20	17	20	18	19	18	17	19	19	ASS1	20
Q02487	DSC2	Desmocollin-2	>sp|Q02487|DSC2_HUMAN Desmocollin-2 OS=Homo sapiens OX=9606 GN=DSC2 PE=1 SV=1	Homo sapiens	99961.7	100	FALSE	0	5	DSC2	0.046	0.06	0.06	0.06	0.046	0.046	0.06	0.06	0.06	0.06	0.06	0.06	0.06	0.06	0.06	0.06	0.06	0.06	DSC2	4	4	5	5	4	3	4	5	5	4	5	5	4	4	4	5	4	4	DSC2	4
P22830	FECH	Ferrochelatase, mitochondrial	>sp|P22830|HEMH_HUMAN Ferrochelatase, mitochondrial OS=Homo sapiens OX=9606 GN=FECH PE=1 SV=2	Homo sapiens	47862.2	100	FALSE	0	18	FECH	0.452	0.473	0.452	0.473	0.473	0.454	0.449	0.473	0.418	0.473	0.473	0.426	0.452	0.437	0.452	0.383	0.435	0.473	FECH	15	18	16	17	17	15	15	18	16	18	17	15	15	15	17	14	15	17	FECH	15
P51531	SMARCA2	Probable global transcription activator SNF2L2	>sp|P51531|SMCA2_HUMAN Probable global transcription activator SNF2L2 OS=Homo sapiens OX=9606 GN=SMARCA2 PE=1 SV=2	Homo sapiens	181279	100	FALSE	0	3	SMARCA2	0.02	0.02	0.02	0.02	0.02	0.02	0.014	0.02	0.02	0.012	0.02	0.02	0.014	0.014	0.02	0.014	0.006	0.02	SMARCA2	3	3	3	3	3	3	2	3	3	2	3	3	2	2	3	2	1	3	SMARCA2	3
P52564	MAP2K6	Dual specificity mitogen-activated protein kinase kinase 6	>sp|P52564|MP2K6_HUMAN Dual specificity mitogen-activated protein kinase kinase 6 OS=Homo sapiens OX=9606 GN=MAP2K6 PE=1 SV=1	Homo sapiens	37492.3	100	FALSE	0	11	MAP2K6	0.389	0.389	0.389	0.389	0.389	0.389	0.389	0.389	0.389	0.389	0.389	0.389	0.35	0.35	0.389	0.35	0.35	0.329	MAP2K6	11	11	11	11	11	11	11	11	11	11	11	11	10	10	11	10	10	10	MAP2K6	6
Q92522	H1-10	Histone H1.10	>sp|Q92522|H1X_HUMAN Histone H1.10 OS=Homo sapiens OX=9606 GN=H1-10 PE=1 SV=1	Homo sapiens	22487.1	100	FALSE	0	14	H1-10	0.441	0.479	0.441	0.446	0.479	0.441	0.408	0.446	0.446	0.441	0.408	0.446	0.446	0.446	0.441	0.479	0.446	0.479	H1-10	13	14	12	13	14	13	12	13	13	13	12	13	13	13	13	14	13	14	H1-10	13
Q9H0R8	GABARAPL1	Gamma-aminobutyric acid receptor-associated protein-like 1	>sp|Q9H0R8|GBRL1_HUMAN Gamma-aminobutyric acid receptor-associated protein-like 1 OS=Homo sapiens OX=9606 GN=GABARAPL1 PE=1 SV=1	Homo sapiens	14044.1	100	FALSE	0	4	GABARAPL1	0.171	0.171	0.171	0.171	0.171	0.171	0.171	0.171	0.171	0.171	0.171	0.171	0.171	0.171	0.171	0.171	0.171	0.171	GABARAPL1	4	4	4	4	4	4	4	4	4	4	4	4	4	4	4	4	4	4	GABARAPL1	1
Q8IWE2	FAM114A1	Protein NOXP20	>sp|Q8IWE2|NXP20_HUMAN Protein NOXP20 OS=Homo sapiens OX=9606 GN=FAM114A1 PE=1 SV=2	Homo sapiens	60741.7	100	FALSE	0	14	FAM114A1	0.286	0.286	0.286	0.286	0.286	0.286	0.286	0.286	0.286	0.286	0.286	0.314	0.286	0.286	0.286	0.25	0.286	0.27	FAM114A1	12	12	12	12	12	12	12	13	12	13	13	14	12	12	12	11	12	11	FAM114A1	12
Q9ULT0	TTC7A	Tetratricopeptide repeat protein 7A	>sp|Q9ULT0|TTC7A_HUMAN Tetratricopeptide repeat protein 7A OS=Homo sapiens OX=9606 GN=TTC7A PE=1 SV=3	Homo sapiens	96184.9	100	FALSE	0	18	TTC7A	0.157	0.156	0.167	0.204	0.185	0.188	0.205	0.205	0.213	0.183	0.2	0.193	0.188	0.181	0.171	0.185	0.19	0.189	TTC7A	13	13	12	17	15	16	17	17	18	15	17	16	16	14	14	16	15	15	TTC7A	13
Q8TEL6	TRPC4AP	Short transient receptor potential channel 4-associated protein	>sp|Q8TEL6|TP4AP_HUMAN Short transient receptor potential channel 4-associated protein OS=Homo sapiens OX=9606 GN=TRPC4AP PE=1 SV=2	Homo sapiens	90852.1	100	FALSE	0	16	TRPC4AP	0.193	0.193	0.193	0.184	0.193	0.193	0.174	0.183	0.193	0.193	0.193	0.193	0.183	0.183	0.183	0.183	0.193	0.183	TRPC4AP	16	16	16	15	16	16	14	15	16	16	16	16	15	15	15	15	16	15	TRPC4AP	16
Q96S99	PLEKHF1	Pleckstrin homology domain-containing family F member 1	>sp|Q96S99|PKHF1_HUMAN Pleckstrin homology domain-containing family F member 1 OS=Homo sapiens OX=9606 GN=PLEKHF1 PE=1 SV=3	Homo sapiens	31194.5	100	FALSE	0	5	PLEKHF1	0.251	0.251	0.251	0.251	0.251	0.251	0.226	0.226	0.251	0.226	0.226	0.226	0.226	0.154	0.226	0.154	0.226	0.226	PLEKHF1	5	5	5	5	5	5	4	4	5	4	4	4	4	3	4	3	4	4	PLEKHF1	5
Q92796	DLG3	Disks large homolog 3	>sp|Q92796|DLG3_HUMAN Disks large homolog 3 OS=Homo sapiens OX=9606 GN=DLG3 PE=1 SV=2	Homo sapiens	90314	100	FALSE	0	10	DLG3	0.121	0.122	0.131	0.131	0.12	0.12	0.131	0.131	0.129	0.129	0.129	0.129	0.098	0.108	0.111	0.12	0.122	0.12	DLG3	9	9	10	10	8	8	10	10	9	9	9	9	7	8	9	8	9	8	DLG3	9
Q9UGI8	TES	Testin	>sp|Q9UGI8|TES_HUMAN Testin OS=Homo sapiens OX=9606 GN=TES PE=1 SV=1	Homo sapiens	47996.4	100	FALSE	0	26	TES	0.482	0.485	0.485	0.482	0.482	0.482	0.485	0.485	0.47	0.482	0.482	0.482	0.485	0.485	0.485	0.482	0.485	0.473	TES	23	25	24	22	24	23	26	26	24	25	25	25	25	25	26	25	25	24	TES	23
Q15555	MAPRE2	Microtubule-associated protein RP/EB family member 2	>sp|Q15555|MARE2_HUMAN Microtubule-associated protein RP/EB family member 2 OS=Homo sapiens OX=9606 GN=MAPRE2 PE=1 SV=1	Homo sapiens	37031.3	100	FALSE	0.000298998	3	MAPRE2	0.11	0.11	0.11	0.11	0.11	0.11	0.11	0.11	0.11	0.11	0.11	0.11	0.083	0.11	0.11	0.11	0.058	0.11	MAPRE2	3	3	3	3	3	3	3	3	3	3	3	3	2	3	3	3	2	3	MAPRE2	2
P07996	THBS1	Thrombospondin-1	>sp|P07996|TSP1_HUMAN Thrombospondin-1 OS=Homo sapiens OX=9606 GN=THBS1 PE=1 SV=2	Homo sapiens	129383	100	FALSE	0	45	THBS1	0.343	0.315	0.332	0.342	0.35	0.35	0.343	0.35	0.332	0.343	0.35	0.332	0.331	0.343	0.343	0.324	0.332	0.332	THBS1	43	39	42	43	41	44	42	45	44	44	45	43	43	44	42	41	42	42	THBS1	15
Q9HCM4	EPB41L5	Band 4.1-like protein 5	>sp|Q9HCM4|E41L5_HUMAN Band 4.1-like protein 5 OS=Homo sapiens OX=9606 GN=EPB41L5 PE=1 SV=3	Homo sapiens	81856.2	100	FALSE	0	8	EPB41L5	0.117	0.097	0.134	0.117	0.117	0.117	0.1	0.134	0.134	0.134	0.134	0.134	0.134	0.134	0.134	0.134	0.134	0.134	EPB41L5	7	6	8	7	7	7	6	8	8	8	8	8	8	8	8	8	8	8	EPB41L5	6
Q14156	EFR3A	Protein EFR3 homolog A	>sp|Q14156|EFR3A_HUMAN Protein EFR3 homolog A OS=Homo sapiens OX=9606 GN=EFR3A PE=1 SV=2	Homo sapiens	92924.3	100	FALSE	0	14	EFR3A	0.171	0.161	0.197	0.184	0.184	0.184	0.177	0.197	0.197	0.197	0.197	0.197	0.162	0.175	0.184	0.153	0.168	0.184	EFR3A	12	11	14	13	13	13	12	14	14	14	14	14	11	12	13	12	12	13	EFR3A	11
Q8NC74	RBBP8NL	RBBP8 N-terminal-like protein	>sp|Q8NC74|RB8NL_HUMAN RBBP8 N-terminal-like protein OS=Homo sapiens OX=9606 GN=RBBP8NL PE=1 SV=3	Homo sapiens	71431.6	100	TRUE	0	1	RBBP8NL	0.014	0.014	0.014	0.014	0.014	0.014	0.014	0.014	0.014	0.014	0.014	0.014	0.014	0.014	0.014	0.014	0.014	0.014	RBBP8NL	1	1	1	1	1	1	1	1	1	1	1	1	1	1	1	1	1	1	RBBP8NL	1
Q9UHB6	LIMA1	LIM domain and actin-binding protein 1	>sp|Q9UHB6|LIMA1_HUMAN LIM domain and actin-binding protein 1 OS=Homo sapiens OX=9606 GN=LIMA1 PE=1 SV=1	Homo sapiens	85225.5	100	FALSE	0	45	LIMA1	0.561	0.561	0.549	0.524	0.561	0.524	0.549	0.561	0.561	0.524	0.524	0.536	0.561	0.573	0.524	0.513	0.513	0.536	LIMA1	42	43	41	41	43	42	42	43	43	43	43	44	42	44	43	41	42	44	LIMA1	41
Q9NSB8	HOMER2	Homer protein homolog 2	>sp|Q9NSB8|HOME2_HUMAN Homer protein homolog 2 OS=Homo sapiens OX=9606 GN=HOMER2 PE=1 SV=1	Homo sapiens	40627.3	100	FALSE	0	3	HOMER2	0.079	0.079	0.079	0.079	0.079	0.079	0.079	0.079	0.079	0.079	0.079	0.079	0.079	0.079	0.079	0.079	0.079	0.079	HOMER2	3	3	3	3	3	3	3	3	3	3	3	3	3	3	3	3	3	3	HOMER2	1
Q5T0Z8	C6orf132	Uncharacterized protein C6orf132	>sp|Q5T0Z8|CF132_HUMAN Uncharacterized protein C6orf132 OS=Homo sapiens OX=9606 GN=C6orf132 PE=1 SV=4	Homo sapiens	124034	100	FALSE	0	17	C6orf132	0.157	0.177	0.199	0.185	0.153	0.166	0.199	0.199	0.199	0.185	0.166	0.153	0.125	0.141	0.152	0.153	0.173	0.141	C6orf132	14	15	16	16	13	14	17	17	17	16	15	14	11	13	13	14	14	13	C6orf132	14
Q9BR39	JPH2	Junctophilin-2	>sp|Q9BR39|JPH2_HUMAN Junctophilin-2 OS=Homo sapiens OX=9606 GN=JPH2 PE=1 SV=2	Homo sapiens	74221.6	100	FALSE	0	10	JPH2	0.093	0.116	0.122	0.122	0.108	0.108	0.174	0.2	0.2	0.2	0.177	0.2	0.165	0.168	0.177	0.134	0.122	0.18	JPH2	4	5	6	6	5	5	8	10	10	10	9	10	8	8	9	7	6	9	JPH2	4
Q7Z5Y7	KCTD20	BTB/POZ domain-containing protein KCTD20	>sp|Q7Z5Y7|KCD20_HUMAN BTB/POZ domain-containing protein KCTD20 OS=Homo sapiens OX=9606 GN=KCTD20 PE=1 SV=1	Homo sapiens	47480.3	100	FALSE	0	7	KCTD20	0.296	0.217	0.217	0.217	0.296	0.296	0.217	0.296	0.217	0.263	0.296	0.296	0.229	0.296	0.296	0.296	0.296	0.296	KCTD20	7	6	6	6	7	7	6	7	6	6	7	7	5	7	7	7	7	7	KCTD20	7
Q6ZU65	UBN2	Ubinuclein-2	>sp|Q6ZU65|UBN2_HUMAN Ubinuclein-2 OS=Homo sapiens OX=9606 GN=UBN2 PE=1 SV=2	Homo sapiens	146088	100	FALSE	0	5	UBN2	0.053	0.045	0.027	0.033	0.044	0.035	0.053	0.053	0.053	0.053	0.053	0.045	0.053	0.044	0.045	0.045	0.044	0.053	UBN2	5	4	3	3	4	3	5	5	5	5	5	4	5	4	4	4	4	5	UBN2	5
Q5JSL3	DOCK11	Dedicator of cytokinesis protein 11	>sp|Q5JSL3|DOC11_HUMAN Dedicator of cytokinesis protein 11 OS=Homo sapiens OX=9606 GN=DOCK11 PE=1 SV=2	Homo sapiens	237671	100	FALSE	0	8	DOCK11	0.033	0.018	0.025	0.024	0.028	0.032	0.027	0.046	0.046	0.042	0.041	0.041	0.023	0.031	0.023	0.036	0.024	0.031	DOCK11	6	3	4	4	5	5	4	8	8	7	7	7	4	5	4	6	4	5	DOCK11	6
O75110	ATP9A	Probable phospholipid-transporting ATPase IIA	>sp|O75110|ATP9A_HUMAN Probable phospholipid-transporting ATPase IIA OS=Homo sapiens OX=9606 GN=ATP9A PE=1 SV=3	Homo sapiens	118583	100	FALSE	0	13	ATP9A	0.137	0.137	0.148	0.148	0.11	0.117	0.129	0.129	0.148	0.137	0.106	0.137	0.129	0.128	0.137	0.098	0.137	0.096	ATP9A	12	12	13	13	10	11	11	11	12	12	10	12	10	11	11	9	12	8	ATP9A	11
P04278	SHBG	Sex hormone-binding globulin	>sp|P04278|SHBG_HUMAN Sex hormone-binding globulin OS=Homo sapiens OX=9606 GN=SHBG PE=1 SV=2	Homo sapiens	43779.2	100	FALSE	0	2	SHBG	0.075	0.075	0.035	0.075	0.075	0.075	0.075	0.035	0.075	0.075	0.075	0.075	0.075	0.035	0.035	0.035	0.035	0.035	SHBG	2	2	1	2	2	2	2	1	2	2	2	2	2	1	1	1	1	1	SHBG	2
Q7Z406	MYH14	Myosin-14	>sp|Q7Z406|MYH14_HUMAN Myosin-14 OS=Homo sapiens OX=9606 GN=MYH14 PE=1 SV=2	Homo sapiens	227871	100	FALSE	0	98	MYH14	0.471	0.461	0.447	0.473	0.476	0.471	0.462	0.462	0.472	0.467	0.474	0.475	0.459	0.471	0.46	0.466	0.486	0.463	MYH14	89	87	90	93	91	87	88	91	94	93	94	91	89	91	90	91	94	87	MYH14	89
Q9NYS0	NKIRAS1	NF-kappa-B inhibitor-interacting Ras-like protein 1	>sp|Q9NYS0|KBRS1_HUMAN NF-kappa-B inhibitor-interacting Ras-like protein 1 OS=Homo sapiens OX=9606 GN=NKIRAS1 PE=1 SV=1	Homo sapiens	21642.8	100	FALSE	0	7	NKIRAS1	0.214	0.276	0.276	0.276	0.323	0.323	0.323	0.323	0.323	0.323	0.323	0.323	0.276	0.323	0.323	0.323	0.323	0.323	NKIRAS1	4	6	6	6	7	7	7	7	7	7	7	7	6	7	7	7	7	7	NKIRAS1	4
P80404	ABAT	4-aminobutyrate aminotransferase, mitochondrial	>sp|P80404|GABT_HUMAN 4-aminobutyrate aminotransferase, mitochondrial OS=Homo sapiens OX=9606 GN=ABAT PE=1 SV=3	Homo sapiens	56438.9	100	FALSE	0	11	ABAT	0.27	0.244	0.27	0.256	0.27	0.22	0.23	0.29	0.29	0.29	0.27	0.27	0.228	0.214	0.134	0.226	0.264	0.244	ABAT	10	9	10	9	10	9	8	11	11	11	10	10	8	9	5	9	10	9	ABAT	10
O95466	FMNL1	Formin-like protein 1	>sp|O95466|FMNL1_HUMAN Formin-like protein 1 OS=Homo sapiens OX=9606 GN=FMNL1 PE=1 SV=3	Homo sapiens	121854	100	FALSE	0	7	FMNL1	0.066	0.079	0.057	0.07	0.079	0.079	0.057	0.066	0.045	0.066	0.066	0.079	0.035	0.045	0.057	0.066	0.066	0.045	FMNL1	6	7	5	6	7	7	5	6	4	6	6	7	3	4	5	6	6	4	FMNL1	6
Q8TBC5	ZSCAN18	Zinc finger and SCAN domain-containing protein 18	>sp|Q8TBC5|ZSC18_HUMAN Zinc finger and SCAN domain-containing protein 18 OS=Homo sapiens OX=9606 GN=ZSCAN18 PE=1 SV=2	Homo sapiens	54803.7	100	FALSE	0	6	ZSCAN18	0.188	0.157	0.157	0.188	0.188	0.188	0.188	0.22	0.188	0.22	0.188	0.22	0.188	0.188	0.22	0.188	0.188	0.188	ZSCAN18	5	4	4	5	5	5	5	6	5	6	5	6	5	5	6	5	5	5	ZSCAN18	5
P20774	OGN	Mimecan	>sp|P20774|MIME_HUMAN Mimecan OS=Homo sapiens OX=9606 GN=OGN PE=1 SV=1	Homo sapiens	33922.2	100	FALSE	0.000298998	2	OGN	0.057	0.057	0.057	0.057	0.057	0.057	0.057	0.057	0.03	0.057	0.057	0.057	0.057	0.03	0.03	0.03	0.057	0.03	OGN	2	2	2	2	2	2	2	2	1	2	2	2	2	1	1	1	2	1	OGN	2
Q3MIP1	ITPRIPL2	Inositol 1,4,5-trisphosphate receptor-interacting protein-like 2	>sp|Q3MIP1|IPIL2_HUMAN Inositol 1,4,5-trisphosphate receptor-interacting protein-like 2 OS=Homo sapiens OX=9606 GN=ITPRIPL2 PE=1 SV=1	Homo sapiens	58446.2	100	FALSE	0	4	ITPRIPL2	0.093	0.093	0.093	0.093	0.093	0.093	0.093	0.093	0.093	0.093	0.093	0.093	0.093	0.093	0.069	0.093	0.093	0.093	ITPRIPL2	4	4	4	4	4	4	4	4	4	4	4	4	4	4	3	4	4	4	ITPRIPL2	4
Q01484	ANK2	Ankyrin-2	>sp|Q01484|ANK2_HUMAN Ankyrin-2 OS=Homo sapiens OX=9606 GN=ANK2 PE=1 SV=4	Homo sapiens	433715	83.3	TRUE	0.00400387	1	ANK2	0.005	0.005	0	0.005	0.005	0.005	0	0.005	0.005	0.005	0.005	0.005	0.005	0.005	0.005	0.005	0.005	0	ANK2	1	1	0	1	1	1	0	1	1	1	1	1	1	1	1	1	1	0	ANK2	1
O60443	GSDME	Gasdermin-E	>sp|O60443|GSDME_HUMAN Gasdermin-E OS=Homo sapiens OX=9606 GN=GSDME PE=1 SV=2	Homo sapiens	54554.9	100	FALSE	0	13	GSDME	0.304	0.304	0.304	0.304	0.304	0.304	0.22	0.266	0.304	0.304	0.304	0.304	0.246	0.226	0.266	0.23	0.212	0.25	GSDME	12	12	12	12	12	12	9	11	12	13	12	12	10	9	11	10	9	10	GSDME	12
P50225	SULT1A1	Sulfotransferase 1A1	>sp|P50225|ST1A1_HUMAN Sulfotransferase 1A1 OS=Homo sapiens OX=9606 GN=SULT1A1 PE=1 SV=3	Homo sapiens	34165.3	100	FALSE	0	13	SULT1A1	0.468	0.468	0.468	0.468	0.468	0.468	0.468	0.468	0.468	0.468	0.468	0.386	0.468	0.468	0.468	0.42	0.468	0.42	SULT1A1	13	12	13	13	13	13	12	13	13	13	13	10	13	12	12	12	13	12	SULT1A1	1
Q99715	COL12A1	Collagen alpha-1(XII) chain	>sp|Q99715|COCA1_HUMAN Collagen alpha-1(XII) chain OS=Homo sapiens OX=9606 GN=COL12A1 PE=1 SV=2	Homo sapiens	333147	100	FALSE	0	9	COL12A1	0.022	0.023	0.032	0.032	0.025	0.032	0.032	0.029	0.029	0.026	0.032	0.025	0.014	0.022	0.028	0.024	0.024	0.015	COL12A1	6	6	9	9	7	9	9	8	8	7	9	7	4	6	8	7	7	4	COL12A1	6
Q9NW68	BSDC1	BSD domain-containing protein 1	>sp|Q9NW68|BSDC1_HUMAN BSD domain-containing protein 1 OS=Homo sapiens OX=9606 GN=BSDC1 PE=1 SV=1	Homo sapiens	47163.2	100	FALSE	0	11	BSDC1	0.323	0.295	0.323	0.312	0.312	0.312	0.323	0.323	0.323	0.323	0.323	0.312	0.323	0.323	0.323	0.323	0.312	0.284	BSDC1	10	10	11	10	10	10	10	11	11	11	11	10	11	11	11	11	10	9	BSDC1	10
Q8IUD2	ERC1	ELKS/Rab6-interacting/CAST family member 1	>sp|Q8IUD2|RB6I2_HUMAN ELKS/Rab6-interacting/CAST family member 1 OS=Homo sapiens OX=9606 GN=ERC1 PE=1 SV=1	Homo sapiens	128086	100	FALSE	0	38	ERC1	0.333	0.341	0.326	0.349	0.333	0.325	0.328	0.349	0.334	0.349	0.333	0.349	0.326	0.316	0.331	0.341	0.341	0.323	ERC1	36	37	35	37	36	34	35	38	37	38	36	38	36	35	35	37	36	35	ERC1	32
P21926	CD9	CD9 antigen	>sp|P21926|CD9_HUMAN CD9 antigen OS=Homo sapiens OX=9606 GN=CD9 PE=1 SV=4	Homo sapiens	25416	100	FALSE	0.000298998	5	CD9	0.136	0.105	0.136	0.136	0.136	0.105	0.105	0.136	0.136	0.136	0.136	0.136	0.136	0.136	0.136	0.136	0.105	0.136	CD9	5	4	5	5	5	4	4	5	5	5	5	5	5	5	5	5	4	5	CD9	5
Q13232	NME3	Nucleoside diphosphate kinase 3	>sp|Q13232|NDK3_HUMAN Nucleoside diphosphate kinase 3 OS=Homo sapiens OX=9606 GN=NME3 PE=1 SV=2	Homo sapiens	19015	100	FALSE	0	8	NME3	0.485	0.485	0.485	0.485	0.485	0.485	0.485	0.485	0.485	0.485	0.485	0.485	0.485	0.485	0.485	0.485	0.485	0.444	NME3	8	8	8	8	8	8	8	8	8	8	8	8	8	8	8	8	8	7	NME3	8
P42566	EPS15	Epidermal growth factor receptor substrate 15	>sp|P42566|EPS15_HUMAN Epidermal growth factor receptor substrate 15 OS=Homo sapiens OX=9606 GN=EPS15 PE=1 SV=2	Homo sapiens	98655.7	100	FALSE	0	32	EPS15	0.416	0.423	0.414	0.435	0.435	0.435	0.435	0.435	0.426	0.435	0.435	0.435	0.407	0.423	0.426	0.435	0.435	0.416	EPS15	30	31	30	32	32	32	32	32	31	32	32	32	30	31	31	32	32	31	EPS15	30
P19823	ITIH2	Inter-alpha-trypsin inhibitor heavy chain H2	>sp|P19823|ITIH2_HUMAN Inter-alpha-trypsin inhibitor heavy chain H2 OS=Homo sapiens OX=9606 GN=ITIH2 PE=1 SV=2	Homo sapiens	106463	100	FALSE	0	16	ITIH2	0.136	0.136	0.137	0.136	0.136	0.136	0.137	0.136	0.136	0.135	0.136	0.136	0.136	0.136	0.136	0.135	0.137	0.136	ITIH2	14	14	15	15	15	15	15	15	14	13	15	15	15	14	14	13	15	14	ITIH2	14
O14639	ABLIM1	Actin-binding LIM protein 1	>sp|O14639|ABLM1_HUMAN Actin-binding LIM protein 1 OS=Homo sapiens OX=9606 GN=ABLIM1 PE=1 SV=3	Homo sapiens	87687.5	100	FALSE	0	15	ABLIM1	0.213	0.175	0.26	0.248	0.248	0.248	0.225	0.207	0.225	0.225	0.242	0.26	0.213	0.244	0.248	0.233	0.23	0.248	ABLIM1	13	11	15	14	14	14	14	13	14	14	14	15	13	14	14	13	13	14	ABLIM1	13
Q9BXS6	NUSAP1	Nucleolar and spindle-associated protein 1	>sp|Q9BXS6|NUSAP_HUMAN Nucleolar and spindle-associated protein 1 OS=Homo sapiens OX=9606 GN=NUSAP1 PE=1 SV=1	Homo sapiens	49451.8	100	FALSE	0	25	NUSAP1	0.524	0.524	0.524	0.526	0.506	0.517	0.526	0.526	0.526	0.526	0.526	0.526	0.524	0.524	0.524	0.494	0.526	0.526	NUSAP1	24	24	24	25	23	23	25	25	25	25	25	25	24	24	24	23	25	25	NUSAP1	24
P06702	S100A9	Protein S100-A9	>sp|P06702|S10A9_HUMAN Protein S100-A9 OS=Homo sapiens OX=9606 GN=S100A9 PE=1 SV=1	Homo sapiens	13242	100	FALSE	0	6	S100A9	0.509	0.509	0.439	0.509	0.509	0.439	0.509	0.579	0.579	0.579	0.579	0.579	0.509	0.579	0.509	0.579	0.509	0.447	S100A9	5	5	4	5	5	4	5	6	6	6	6	6	5	6	5	6	5	5	S100A9	5
Q96IG2	FBXL20	F-box/LRR-repeat protein 20	>sp|Q96IG2|FXL20_HUMAN F-box/LRR-repeat protein 20 OS=Homo sapiens OX=9606 GN=FBXL20 PE=1 SV=2	Homo sapiens	48423.2	100	TRUE	0.00400387	1	FBXL20	0.018	0.018	0.018	0.018	0.018	0.018	0.018	0.018	0.018	0.018	0.018	0.018	0.018	0.018	0.018	0.018	0.018	0.018	FBXL20	1	1	1	1	1	1	1	1	1	1	1	1	1	1	1	1	1	1	FBXL20	1
Q9UBV8	PEF1	Peflin	>sp|Q9UBV8|PEF1_HUMAN Peflin OS=Homo sapiens OX=9606 GN=PEF1 PE=1 SV=1	Homo sapiens	30380.9	100	FALSE	0	7	PEF1	0.18	0.18	0.18	0.18	0.18	0.18	0.18	0.18	0.18	0.18	0.18	0.18	0.18	0.18	0.18	0.18	0.18	0.18	PEF1	5	5	5	6	6	6	7	7	7	7	7	7	6	7	7	6	7	7	PEF1	5
Q9H4G0	EPB41L1	Band 4.1-like protein 1	>sp|Q9H4G0|E41L1_HUMAN Band 4.1-like protein 1 OS=Homo sapiens OX=9606 GN=EPB41L1 PE=1 SV=2	Homo sapiens	98502.9	100	FALSE	0	22	EPB41L1	0.312	0.312	0.312	0.312	0.299	0.299	0.292	0.322	0.322	0.322	0.312	0.286	0.27	0.312	0.299	0.295	0.281	0.312	EPB41L1	21	21	21	21	20	20	20	22	22	22	21	19	18	21	20	20	19	21	EPB41L1	21
P13807	GYS1	Glycogen [starch] synthase, muscle	>sp|P13807|GYS1_HUMAN Glycogen [starch] synthase, muscle OS=Homo sapiens OX=9606 GN=GYS1 PE=1 SV=2	Homo sapiens	83785.5	100	FALSE	0	22	GYS1	0.247	0.266	0.299	0.266	0.265	0.297	0.254	0.297	0.323	0.297	0.299	0.292	0.292	0.265	0.299	0.259	0.299	0.267	GYS1	18	20	21	20	19	20	18	20	21	20	21	19	19	19	21	18	21	18	GYS1	17
Q15326	ZMYND11	Zinc finger MYND domain-containing protein 11	>sp|Q15326|ZMY11_HUMAN Zinc finger MYND domain-containing protein 11 OS=Homo sapiens OX=9606 GN=ZMYND11 PE=1 SV=2	Homo sapiens	70962.9	100	FALSE	0	12	ZMYND11	0.271	0.271	0.271	0.264	0.284	0.239	0.251	0.271	0.271	0.267	0.271	0.271	0.267	0.239	0.206	0.271	0.256	0.239	ZMYND11	11	11	11	11	12	10	10	11	11	11	11	11	11	10	8	11	11	10	ZMYND11	11
P50416	CPT1A	Carnitine O-palmitoyltransferase 1, liver isoform	>sp|P50416|CPT1A_HUMAN Carnitine O-palmitoyltransferase 1, liver isoform OS=Homo sapiens OX=9606 GN=CPT1A PE=1 SV=2	Homo sapiens	88367.6	100	FALSE	0	30	CPT1A	0.343	0.345	0.382	0.342	0.396	0.321	0.322	0.409	0.409	0.356	0.369	0.409	0.389	0.354	0.361	0.334	0.353	0.361	CPT1A	25	26	27	26	28	25	25	29	30	28	28	30	28	27	26	26	26	26	CPT1A	25
Q9NZJ0	DTL	Denticleless protein homolog	>sp|Q9NZJ0|DTL_HUMAN Denticleless protein homolog OS=Homo sapiens OX=9606 GN=DTL PE=1 SV=3	Homo sapiens	79467.8	100	FALSE	0	9	DTL	0.099	0.123	0.123	0.123	0.099	0.099	0.067	0.064	0.125	0.11	0.123	0.138	0.068	0.114	0.085	0.074	0.085	0.074	DTL	6	8	8	8	7	7	5	5	8	7	8	9	5	7	6	5	6	5	DTL	6
P30084	ECHS1	Enoyl-CoA hydratase, mitochondrial	>sp|P30084|ECHM_HUMAN Enoyl-CoA hydratase, mitochondrial OS=Homo sapiens OX=9606 GN=ECHS1 PE=1 SV=4	Homo sapiens	31387.4	100	FALSE	0	18	ECHS1	0.545	0.545	0.545	0.545	0.545	0.545	0.545	0.545	0.545	0.545	0.545	0.545	0.545	0.545	0.545	0.545	0.545	0.545	ECHS1	15	15	16	15	15	16	17	18	15	18	17	18	18	17	18	17	17	17	ECHS1	15
Q96HY7	DHTKD1	2-oxoadipate dehydrogenase complex component E1	>sp|Q96HY7|DHTK1_HUMAN 2-oxoadipate dehydrogenase complex component E1 OS=Homo sapiens OX=9606 GN=DHTKD1 PE=1 SV=2	Homo sapiens	103077	100	FALSE	0	15	DHTKD1	0.211	0.22	0.211	0.192	0.211	0.211	0.22	0.22	0.22	0.211	0.22	0.22	0.211	0.211	0.211	0.22	0.192	0.211	DHTKD1	14	14	13	12	13	14	14	15	15	14	15	15	13	13	13	15	13	14	DHTKD1	14
Q9BVI0	PHF20	PHD finger protein 20	>sp|Q9BVI0|PHF20_HUMAN PHD finger protein 20 OS=Homo sapiens OX=9606 GN=PHF20 PE=1 SV=2	Homo sapiens	115386	100	TRUE	0.00170189	1	PHF20	0.011	0.011	0.011	0.011	0.011	0.011	0.011	0.011	0.011	0.011	0.011	0.011	0.011	0.011	0.011	0.011	0.011	0.011	PHF20	1	1	1	1	1	1	1	1	1	1	1	1	1	1	1	1	1	1	PHF20	1
P42126	ECI1	Enoyl-CoA delta isomerase 1, mitochondrial	>sp|P42126|ECI1_HUMAN Enoyl-CoA delta isomerase 1, mitochondrial OS=Homo sapiens OX=9606 GN=ECI1 PE=1 SV=1	Homo sapiens	32816	100	FALSE	0	8	ECI1	0.232	0.265	0.265	0.265	0.265	0.265	0.265	0.265	0.265	0.265	0.265	0.265	0.232	0.265	0.265	0.265	0.232	0.232	ECI1	7	8	7	8	7	8	8	8	8	8	8	8	7	8	8	8	7	7	ECI1	7
P23634	ATP2B4	Plasma membrane calcium-transporting ATPase 4	>sp|P23634|AT2B4_HUMAN Plasma membrane calcium-transporting ATPase 4 OS=Homo sapiens OX=9606 GN=ATP2B4 PE=1 SV=2	Homo sapiens	137920	100	FALSE	0	31	ATP2B4	0.25	0.25	0.284	0.274	0.24	0.25	0.272	0.284	0.268	0.266	0.28	0.253	0.25	0.28	0.254	0.241	0.268	0.241	ATP2B4	27	27	30	29	26	27	30	31	30	29	30	29	27	30	28	27	29	27	ATP2B4	13
P84077	ARF1	ADP-ribosylation factor 1	>sp|P84077|ARF1_HUMAN ADP-ribosylation factor 1 OS=Homo sapiens OX=9606 GN=ARF1 PE=1 SV=2	Homo sapiens	20696.8	100	TRUE	0.000298998	2	ARF1	0.055	0.055	0.055	0.055	0.055	0.055	0.055	0.055	0.055	0.055	0.055	0.055	0.055	0.055	0.055	0.055	0.055	0.055	ARF1	1	2	1	1	1	1	1	2	1	1	2	2	1	1	1	1	2	1	ARF1	1
Q96EQ0	SGTB	Small glutamine-rich tetratricopeptide repeat-containing protein beta	>sp|Q96EQ0|SGTB_HUMAN Small glutamine-rich tetratricopeptide repeat-containing protein beta OS=Homo sapiens OX=9606 GN=SGTB PE=1 SV=1	Homo sapiens	33429.4	100	FALSE	0	4	SGTB	0.158	0.158	0.158	0.158	0.158	0.158	0.158	0.158	0.158	0.158	0.158	0.158	0.158	0.158	0.158	0.158	0.158	0.158	SGTB	4	4	4	4	4	4	4	4	4	4	4	4	4	4	4	4	4	4	SGTB	4
Q92599	SEPTIN8	Septin-8	>sp|Q92599|SEPT8_HUMAN Septin-8 OS=Homo sapiens OX=9606 GN=SEPTIN8 PE=1 SV=4	Homo sapiens	55756.2	100	FALSE	0	9	SEPTIN8	0.209	0.209	0.209	0.209	0.209	0.209	0.209	0.209	0.209	0.209	0.209	0.209	0.195	0.195	0.209	0.209	0.209	0.209	SEPTIN8	9	9	9	9	9	9	9	9	9	9	9	9	8	8	9	9	9	9	SEPTIN8	9
Q8TCZ2	CD99L2	CD99 antigen-like protein 2	>sp|Q8TCZ2|C99L2_HUMAN CD99 antigen-like protein 2 OS=Homo sapiens OX=9606 GN=CD99L2 PE=1 SV=1	Homo sapiens	27985.9	100	FALSE	0	3	CD99L2	0.187	0.187	0.187	0.187	0.187	0.187	0.187	0.187	0.187	0.187	0.187	0.187	0.187	0.187	0.187	0.187	0.187	0.187	CD99L2	3	3	3	3	3	3	3	3	3	3	3	3	3	3	3	3	3	3	CD99L2	3
Q9UQ16	DNM3	Dynamin-3	>sp|Q9UQ16|DYN3_HUMAN Dynamin-3 OS=Homo sapiens OX=9606 GN=DNM3 PE=1 SV=4	Homo sapiens	97746.1	94.4	FALSE	0.000298998	2	DNM3	0.038	0.038	0.017	0.017	0.038	0.038	0.017	0.038	0.017	0.038	0	0.017	0.038	0.038	0.038	0.017	0.038	0.038	DNM3	2	2	1	1	2	2	1	2	1	2	0	1	2	2	2	1	2	2	DNM3	2
A0FGR8	ESYT2	Extended synaptotagmin-2	>sp|A0FGR8|ESYT2_HUMAN Extended synaptotagmin-2 OS=Homo sapiens OX=9606 GN=ESYT2 PE=1 SV=1	Homo sapiens	102357	100	FALSE	0	38	ESYT2	0.426	0.409	0.425	0.448	0.426	0.426	0.41	0.448	0.425	0.448	0.448	0.448	0.45	0.435	0.434	0.426	0.45	0.426	ESYT2	34	33	34	36	35	35	36	37	35	37	37	37	37	36	36	36	38	36	ESYT2	34
P16403	H1-2	Histone H1.2	>sp|P16403|H12_HUMAN Histone H1.2 OS=Homo sapiens OX=9606 GN=H1-2 PE=1 SV=2	Homo sapiens	21364.8	100	FALSE	0	5	H1-2	0.15	0.15	0.15	0.15	0.15	0.15	0.15	0.15	0.15	0.15	0.15	0.15	0.15	0.15	0.15	0.15	0.15	0.15	H1-2	5	5	5	5	5	5	5	5	5	5	5	5	5	5	5	5	5	5	H1-2	5
Q13547	HDAC1	Histone deacetylase 1	>sp|Q13547|HDAC1_HUMAN Histone deacetylase 1 OS=Homo sapiens OX=9606 GN=HDAC1 PE=1 SV=1	Homo sapiens	55103	100	FALSE	0	26	HDAC1	0.359	0.376	0.376	0.359	0.359	0.407	0.359	0.359	0.423	0.359	0.423	0.421	0.376	0.359	0.376	0.373	0.405	0.407	HDAC1	24	25	24	23	23	23	24	24	26	24	26	25	25	24	25	23	24	25	HDAC1	17
Q9BUB5	MKNK1	MAP kinase-interacting serine/threonine-protein kinase 1	>sp|Q9BUB5|MKNK1_HUMAN MAP kinase-interacting serine/threonine-protein kinase 1 OS=Homo sapiens OX=9606 GN=MKNK1 PE=1 SV=1	Homo sapiens	51342.4	100	FALSE	0	12	MKNK1	0.245	0.219	0.267	0.245	0.256	0.303	0.267	0.303	0.282	0.303	0.303	0.303	0.245	0.245	0.28	0.282	0.222	0.219	MKNK1	9	9	11	10	10	11	11	12	11	12	11	12	9	10	11	11	9	8	MKNK1	9
Q6SJ93	FAM111B	Serine protease FAM111B	>sp|Q6SJ93|F111B_HUMAN Serine protease FAM111B OS=Homo sapiens OX=9606 GN=FAM111B PE=1 SV=1	Homo sapiens	84674.4	100	FALSE	0.00278979	3	FAM111B	0.046	0.046	0.06	0.06	0.06	0.046	0.06	0.06	0.03	0.06	0.06	0.06	0.046	0.06	0.044	0.03	0.06	0.046	FAM111B	2	2	3	3	3	2	3	3	2	3	3	3	2	3	2	1	3	2	FAM111B	2
Q8IWA4	MFN1	Mitofusin-1	>sp|Q8IWA4|MFN1_HUMAN Mitofusin-1 OS=Homo sapiens OX=9606 GN=MFN1 PE=1 SV=3	Homo sapiens	84159.5	100	FALSE	0	20	MFN1	0.258	0.227	0.296	0.296	0.244	0.256	0.3	0.317	0.329	0.329	0.329	0.266	0.312	0.302	0.298	0.267	0.313	0.252	MFN1	15	14	18	18	15	16	18	19	20	20	20	17	19	19	18	17	19	16	MFN1	15
O95498	VNN2	Pantetheine hydrolase VNN2	>sp|O95498|VNN2_HUMAN Pantetheine hydrolase VNN2 OS=Homo sapiens OX=9606 GN=VNN2 PE=1 SV=3	Homo sapiens	58503.1	100	TRUE	0	1	VNN2	0.025	0.025	0.025	0.025	0.025	0.025	0.025	0.025	0.025	0.025	0.025	0.025	0.025	0.025	0.025	0.025	0.025	0.025	VNN2	1	1	1	1	1	1	1	1	1	1	1	1	1	1	1	1	1	1	VNN2	1
P13051	UNG	Uracil-DNA glycosylase	>sp|P13051|UNG_HUMAN Uracil-DNA glycosylase OS=Homo sapiens OX=9606 GN=UNG PE=1 SV=2	Homo sapiens	34645.5	100	FALSE	0	15	UNG	0.671	0.671	0.671	0.671	0.671	0.671	0.671	0.671	0.604	0.594	0.671	0.671	0.671	0.594	0.594	0.594	0.671	0.604	UNG	15	15	15	15	15	15	15	15	14	14	15	15	15	14	13	14	15	14	UNG	15
P06396	GSN	Gelsolin	>sp|P06396|GELS_HUMAN Gelsolin OS=Homo sapiens OX=9606 GN=GSN PE=1 SV=1	Homo sapiens	85697.5	100	FALSE	0	33	GSN	0.422	0.422	0.422	0.422	0.422	0.422	0.422	0.422	0.422	0.422	0.418	0.418	0.422	0.422	0.422	0.422	0.422	0.422	GSN	33	30	32	33	30	32	32	32	32	33	31	31	31	30	30	29	32	32	GSN	15
O00212	RHOD	Rho-related GTP-binding protein RhoD	>sp|O00212|RHOD_HUMAN Rho-related GTP-binding protein RhoD OS=Homo sapiens OX=9606 GN=RHOD PE=1 SV=3	Homo sapiens	23465.9	100	FALSE	0	4	RHOD	0.21	0.21	0.21	0.21	0.21	0.157	0.21	0.21	0.21	0.21	0.21	0.21	0.21	0.157	0.157	0.157	0.21	0.21	RHOD	4	4	4	4	4	3	4	4	4	4	4	4	4	3	3	3	4	4	RHOD	4
Q9H967	WDR76	WD repeat-containing protein 76	>sp|Q9H967|WDR76_HUMAN WD repeat-containing protein 76 OS=Homo sapiens OX=9606 GN=WDR76 PE=1 SV=2	Homo sapiens	69769.2	100	FALSE	0	10	WDR76	0.185	0.173	0.185	0.185	0.185	0.163	0.185	0.185	0.185	0.185	0.185	0.185	0.185	0.163	0.173	0.185	0.173	0.185	WDR76	10	9	10	10	10	9	9	10	10	10	10	10	10	9	9	10	9	10	WDR76	10
P35052	GPC1	Glypican-1	>sp|P35052|GPC1_HUMAN Glypican-1 OS=Homo sapiens OX=9606 GN=GPC1 PE=1 SV=2	Homo sapiens	61680.2	100	FALSE	0	16	GPC1	0.285	0.305	0.339	0.323	0.364	0.348	0.384	0.339	0.384	0.339	0.384	0.364	0.314	0.305	0.384	0.384	0.348	0.348	GPC1	13	14	15	14	15	14	15	14	16	15	16	15	12	14	16	15	14	14	GPC1	13
P15121	AKR1B1	Aldo-keto reductase family 1 member B1	>sp|P15121|ALDR_HUMAN Aldo-keto reductase family 1 member B1 OS=Homo sapiens OX=9606 GN=AKR1B1 PE=1 SV=3	Homo sapiens	35853.4	100	FALSE	0	43	AKR1B1	0.728	0.728	0.728	0.728	0.728	0.728	0.728	0.728	0.728	0.728	0.728	0.728	0.728	0.728	0.728	0.728	0.728	0.728	AKR1B1	42	42	42	43	43	43	42	43	43	43	43	43	42	42	42	42	43	42	AKR1B1	42
P36575	ARR3	Arrestin-C	>sp|P36575|ARRC_HUMAN Arrestin-C OS=Homo sapiens OX=9606 GN=ARR3 PE=1 SV=2	Homo sapiens	42778.1	100	FALSE	0	2	ARR3	0.036	0.036	0.036	0.036	0.036	0.036	0.036	0.036	0.036	0.036	0.036	0.028	0.036	0.036	0.036	0.036	0.028	0.028	ARR3	2	2	2	2	2	2	2	2	2	2	2	1	2	2	2	2	1	1	ARR3	2
P63098	PPP3R1	Calcineurin subunit B type 1	>sp|P63098|CANB1_HUMAN Calcineurin subunit B type 1 OS=Homo sapiens OX=9606 GN=PPP3R1 PE=1 SV=2	Homo sapiens	19299.9	100	FALSE	0	5	PPP3R1	0.476	0.476	0.312	0.476	0.306	0.235	0.476	0.476	0.324	0.476	0.406	0.476	0.476	0.476	0.406	0.476	0.406	0.406	PPP3R1	5	5	3	5	4	3	5	5	3	5	4	5	5	5	4	5	4	4	PPP3R1	4
P48163	ME1	NADP-dependent malic enzyme	>sp|P48163|MAOX_HUMAN NADP-dependent malic enzyme OS=Homo sapiens OX=9606 GN=ME1 PE=1 SV=1	Homo sapiens	64149.6	100	FALSE	0	23	ME1	0.427	0.427	0.427	0.427	0.427	0.427	0.427	0.427	0.427	0.427	0.427	0.427	0.427	0.427	0.427	0.427	0.427	0.427	ME1	22	23	21	21	22	21	23	23	21	23	23	23	22	23	23	22	23	22	ME1	22
Q9BYI3	HYCC1	Hyccin	>sp|Q9BYI3|HYCCI_HUMAN Hyccin OS=Homo sapiens OX=9606 GN=HYCC1 PE=1 SV=2	Homo sapiens	57625.4	100	FALSE	0	7	HYCC1	0.157	0.14	0.157	0.157	0.157	0.157	0.19	0.19	0.19	0.19	0.19	0.19	0.157	0.106	0.106	0.19	0.14	0.157	HYCC1	6	5	6	6	6	6	7	7	7	7	7	7	6	5	5	7	5	6	HYCC1	5
Q9Y4C2	TCAF1	TRPM8 channel-associated factor 1	>sp|Q9Y4C2|TCAF1_HUMAN TRPM8 channel-associated factor 1 OS=Homo sapiens OX=9606 GN=TCAF1 PE=1 SV=3	Homo sapiens	102126	100	FALSE	0	15	TCAF1	0.144	0.144	0.153	0.177	0.151	0.118	0.187	0.187	0.187	0.187	0.187	0.187	0.165	0.187	0.177	0.161	0.167	0.151	TCAF1	11	11	12	14	13	10	15	15	15	15	15	15	13	15	14	14	13	13	TCAF1	11
P06737	PYGL	Glycogen phosphorylase, liver form	>sp|P06737|PYGL_HUMAN Glycogen phosphorylase, liver form OS=Homo sapiens OX=9606 GN=PYGL PE=1 SV=4	Homo sapiens	97148.6	100	FALSE	0	43	PYGL	0.394	0.405	0.416	0.421	0.413	0.405	0.413	0.407	0.416	0.421	0.416	0.421	0.421	0.416	0.413	0.413	0.399	0.405	PYGL	37	39	40	42	41	41	41	39	40	43	40	42	40	40	40	40	39	40	PYGL	37
Q96GA7	SDSL	Serine dehydratase-like	>sp|Q96GA7|SDSL_HUMAN Serine dehydratase-like OS=Homo sapiens OX=9606 GN=SDSL PE=1 SV=1	Homo sapiens	34674.2	100	FALSE	0	8	SDSL	0.234	0.234	0.267	0.216	0.264	0.264	0.267	0.267	0.267	0.267	0.267	0.231	0.234	0.267	0.234	0.231	0.234	0.231	SDSL	7	7	8	6	7	7	8	8	8	8	8	6	7	8	7	6	7	6	SDSL	7
Q52LW3	ARHGAP29	Rho GTPase-activating protein 29	>sp|Q52LW3|RHG29_HUMAN Rho GTPase-activating protein 29 OS=Homo sapiens OX=9606 GN=ARHGAP29 PE=1 SV=2	Homo sapiens	142064	100	FALSE	0	59	ARHGAP29	0.453	0.453	0.466	0.481	0.466	0.481	0.468	0.497	0.497	0.491	0.497	0.489	0.497	0.481	0.469	0.473	0.482	0.475	ARHGAP29	54	55	55	58	57	56	55	58	59	58	59	55	59	56	56	54	57	56	ARHGAP29	54
P00390	GSR	Glutathione reductase, mitochondrial	>sp|P00390|GSHR_HUMAN Glutathione reductase, mitochondrial OS=Homo sapiens OX=9606 GN=GSR PE=1 SV=2	Homo sapiens	56257	100	FALSE	0	24	GSR	0.567	0.567	0.567	0.567	0.567	0.567	0.567	0.567	0.567	0.567	0.567	0.567	0.567	0.567	0.567	0.567	0.567	0.567	GSR	24	24	24	24	23	24	24	24	24	24	24	24	24	24	24	24	24	24	GSR	24
Q15121	PEA15	Astrocytic phosphoprotein PEA-15	>sp|Q15121|PEA15_HUMAN Astrocytic phosphoprotein PEA-15 OS=Homo sapiens OX=9606 GN=PEA15 PE=1 SV=2	Homo sapiens	15040.1	100	FALSE	0	6	PEA15	0.415	0.415	0.415	0.492	0.415	0.415	0.415	0.492	0.492	0.492	0.492	0.415	0.492	0.492	0.492	0.492	0.492	0.415	PEA15	5	5	5	6	5	5	5	6	6	6	6	5	6	6	6	5	6	5	PEA15	5
P02458	COL2A1	Collagen alpha-1(II) chain	>sp|P02458|CO2A1_HUMAN Collagen alpha-1(II) chain OS=Homo sapiens OX=9606 GN=COL2A1 PE=1 SV=3	Homo sapiens	141785	100	FALSE	0	3	COL2A1	0.025	0.025	0.025	0.025	0.025	0.025	0.025	0.025	0.025	0.025	0.025	0.025	0.025	0.025	0.025	0.025	0.025	0.025	COL2A1	3	3	3	3	3	3	3	3	3	3	3	3	3	3	3	3	3	3	COL2A1	3
P23921	RRM1	Ribonucleoside-diphosphate reductase large subunit	>sp|P23921|RIR1_HUMAN Ribonucleoside-diphosphate reductase large subunit OS=Homo sapiens OX=9606 GN=RRM1 PE=1 SV=1	Homo sapiens	90070.1	100	FALSE	0	38	RRM1	0.456	0.457	0.448	0.432	0.446	0.455	0.437	0.447	0.433	0.438	0.438	0.429	0.413	0.428	0.419	0.419	0.438	0.437	RRM1	36	37	37	36	34	35	33	36	37	36	35	36	34	35	34	34	36	35	RRM1	36
P35226	BMI1	Polycomb complex protein BMI-1	>sp|P35226|BMI1_HUMAN Polycomb complex protein BMI-1 OS=Homo sapiens OX=9606 GN=BMI1 PE=1 SV=2	Homo sapiens	36949	100	FALSE	0	3	BMI1	0.11	0.077	0.11	0.11	0.11	0.11	0.11	0.077	0.077	0.11	0.077	0.077	0.077	0.077	0.077	0.077	0.077	0.077	BMI1	3	2	3	3	3	3	3	2	2	3	2	2	2	2	2	2	2	2	BMI1	2
P15924	DSP	Desmoplakin	>sp|P15924|DESP_HUMAN Desmoplakin OS=Homo sapiens OX=9606 GN=DSP PE=1 SV=3	Homo sapiens	331774	100	FALSE	0	137	DSP	0.475	0.46	0.464	0.481	0.458	0.464	0.467	0.476	0.473	0.474	0.473	0.474	0.468	0.472	0.476	0.463	0.468	0.466	DSP	127	126	127	133	123	124	131	135	135	135	134	134	128	130	134	130	130	130	DSP	127
P63096	GNAI1	Guanine nucleotide-binding protein G(i) subunit alpha-1	>sp|P63096|GNAI1_HUMAN Guanine nucleotide-binding protein G(i) subunit alpha-1 OS=Homo sapiens OX=9606 GN=GNAI1 PE=1 SV=2	Homo sapiens	40361.1	100	FALSE	0	3	GNAI1	0.102	0.102	0.102	0.102	0.102	0.102	0.102	0.102	0.102	0.102	0.102	0.102	0.102	0.102	0.102	0.065	0.102	0.065	GNAI1	3	3	3	3	3	3	3	3	3	3	3	3	3	3	3	2	3	2	GNAI1	3
Q5BJF6	ODF2	Outer dense fiber protein 2	>sp|Q5BJF6|ODFP2_HUMAN Outer dense fiber protein 2 OS=Homo sapiens OX=9606 GN=ODF2 PE=1 SV=1	Homo sapiens	95401.3	100	FALSE	0	3	ODF2	0.04	0.04	0.03	0.04	0.04	0.04	0.04	0.04	0.04	0.04	0.04	0.04	0.04	0.04	0.04	0.04	0.04	0.04	ODF2	3	3	2	3	3	3	3	3	3	3	3	3	3	3	3	3	3	3	ODF2	3
O95229	ZWINT	ZW10 interactor	>sp|O95229|ZWINT_HUMAN ZW10 interactor OS=Homo sapiens OX=9606 GN=ZWINT PE=1 SV=2	Homo sapiens	31293.4	100	FALSE	0	8	ZWINT	0.35	0.35	0.35	0.35	0.35	0.35	0.35	0.35	0.35	0.35	0.35	0.35	0.35	0.35	0.35	0.35	0.35	0.35	ZWINT	8	8	8	8	8	8	8	8	8	8	8	8	8	8	8	8	8	8	ZWINT	8
Q68CQ7	GLT8D1	Glycosyltransferase 8 domain-containing protein 1	>sp|Q68CQ7|GL8D1_HUMAN Glycosyltransferase 8 domain-containing protein 1 OS=Homo sapiens OX=9606 GN=GLT8D1 PE=1 SV=2	Homo sapiens	41935.3	100	FALSE	0	8	GLT8D1	0.162	0.202	0.235	0.235	0.235	0.235	0.164	0.235	0.235	0.235	0.235	0.235	0.164	0.202	0.156	0.197	0.202	0.164	GLT8D1	6	7	8	8	8	8	6	8	8	8	8	8	6	7	6	7	6	6	GLT8D1	6
P10451	SPP1	Osteopontin	>sp|P10451|OSTP_HUMAN Osteopontin OS=Homo sapiens OX=9606 GN=SPP1 PE=1 SV=1	Homo sapiens	35422.7	100	FALSE	0	10	SPP1	0.439	0.439	0.439	0.439	0.439	0.439	0.439	0.439	0.439	0.439	0.439	0.439	0.439	0.439	0.439	0.439	0.439	0.439	SPP1	10	10	10	10	10	10	10	10	10	10	10	10	10	10	10	10	10	10	SPP1	8
Q9UNN5	FAF1	FAS-associated factor 1	>sp|Q9UNN5|FAF1_HUMAN FAS-associated factor 1 OS=Homo sapiens OX=9606 GN=FAF1 PE=1 SV=2	Homo sapiens	73954.1	100	FALSE	0	15	FAF1	0.272	0.272	0.272	0.272	0.272	0.272	0.272	0.272	0.272	0.272	0.272	0.272	0.272	0.272	0.272	0.272	0.272	0.272	FAF1	15	15	15	15	15	15	15	15	15	15	15	15	15	15	15	15	15	15	FAF1	15
Q9BW19	KIFC1	Kinesin-like protein KIFC1	>sp|Q9BW19|KIFC1_HUMAN Kinesin-like protein KIFC1 OS=Homo sapiens OX=9606 GN=KIFC1 PE=1 SV=2	Homo sapiens	73747.6	100	FALSE	0	25	KIFC1	0.449	0.467	0.431	0.477	0.477	0.477	0.477	0.477	0.431	0.477	0.477	0.477	0.467	0.467	0.477	0.467	0.467	0.477	KIFC1	23	24	24	25	25	25	25	25	24	25	25	25	24	24	25	24	24	25	KIFC1	23
Q06190	PPP2R3A	Serine/threonine-protein phosphatase 2A regulatory subunit B'' subunit alpha	>sp|Q06190|P2R3A_HUMAN Serine/threonine-protein phosphatase 2A regulatory subunit B'' subunit alpha OS=Homo sapiens OX=9606 GN=PPP2R3A PE=1 SV=1	Homo sapiens	130278	100	FALSE	0	12	PPP2R3A	0.127	0.113	0.115	0.115	0.125	0.137	0.085	0.127	0.127	0.124	0.137	0.137	0.106	0.124	0.115	0.115	0.113	0.083	PPP2R3A	11	10	10	10	11	12	7	11	11	11	12	12	9	11	10	10	10	7	PPP2R3A	11
Q13310	PABPC4	Polyadenylate-binding protein 4	>sp|Q13310|PABP4_HUMAN Polyadenylate-binding protein 4 OS=Homo sapiens OX=9606 GN=PABPC4 PE=1 SV=1	Homo sapiens	70782.9	100	FALSE	0	22	PABPC4	0.368	0.34	0.309	0.354	0.326	0.307	0.354	0.368	0.293	0.368	0.34	0.326	0.368	0.34	0.352	0.34	0.326	0.326	PABPC4	22	21	20	21	19	19	21	22	19	22	21	20	22	20	21	21	20	20	PABPC4	20
Q9NXH8	TOR4A	Torsin-4A	>sp|Q9NXH8|TOR4A_HUMAN Torsin-4A OS=Homo sapiens OX=9606 GN=TOR4A PE=1 SV=2	Homo sapiens	46914.1	100	FALSE	0	9	TOR4A	0.288	0.288	0.288	0.255	0.288	0.288	0.288	0.288	0.255	0.288	0.288	0.288	0.222	0.288	0.288	0.288	0.288	0.222	TOR4A	9	9	9	8	9	9	9	9	8	9	9	9	7	9	9	9	9	7	TOR4A	9
P08174	CD55	Complement decay-accelerating factor	>sp|P08174|DAF_HUMAN Complement decay-accelerating factor OS=Homo sapiens OX=9606 GN=CD55 PE=1 SV=4	Homo sapiens	41400.1	100	FALSE	0	6	CD55	0.139	0.139	0.163	0.163	0.163	0.139	0.163	0.163	0.163	0.144	0.163	0.139	0.163	0.144	0.144	0.144	0.163	0.121	CD55	5	5	6	6	6	5	6	6	6	5	6	5	6	5	5	5	6	4	CD55	5
Q13469	NFATC2	Nuclear factor of activated T-cells, cytoplasmic 2	>sp|Q13469|NFAC2_HUMAN Nuclear factor of activated T-cells, cytoplasmic 2 OS=Homo sapiens OX=9606 GN=NFATC2 PE=1 SV=2	Homo sapiens	100146	100	FALSE	0	7	NFATC2	0.093	0.093	0.115	0.093	0.081	0.078	0.078	0.115	0.115	0.093	0.115	0.115	0.078	0.099	0.093	0.078	0.115	0.115	NFATC2	6	6	7	6	5	5	5	7	7	6	7	7	5	6	6	5	7	7	NFATC2	6
Q8IXW5	RPAP2	Putative RNA polymerase II subunit B1 CTD phosphatase RPAP2	>sp|Q8IXW5|RPAP2_HUMAN Putative RNA polymerase II subunit B1 CTD phosphatase RPAP2 OS=Homo sapiens OX=9606 GN=RPAP2 PE=1 SV=1	Homo sapiens	69508.8	100	FALSE	0	8	RPAP2	0.145	0.145	0.145	0.145	0.145	0.145	0.145	0.145	0.145	0.145	0.145	0.145	0.123	0.145	0.145	0.145	0.134	0.134	RPAP2	8	8	8	8	8	8	8	8	8	8	8	8	7	8	8	8	6	7	RPAP2	8
Q9Y3Q8	TSC22D4	TSC22 domain family protein 4	>sp|Q9Y3Q8|T22D4_HUMAN TSC22 domain family protein 4 OS=Homo sapiens OX=9606 GN=TSC22D4 PE=1 SV=2	Homo sapiens	41026	100	FALSE	0	5	TSC22D4	0.197	0.197	0.175	0.197	0.197	0.175	0.197	0.197	0.197	0.197	0.197	0.197	0.197	0.197	0.197	0.197	0.197	0.197	TSC22D4	5	5	4	5	5	4	5	5	5	5	5	5	5	5	5	5	5	5	TSC22D4	5
Q9H7X7	IFT22	Intraflagellar transport protein 22 homolog	>sp|Q9H7X7|IFT22_HUMAN Intraflagellar transport protein 22 homolog OS=Homo sapiens OX=9606 GN=IFT22 PE=1 SV=1	Homo sapiens	20834.7	100	FALSE	0.000298998	3	IFT22	0.189	0.189	0.114	0.135	0.189	0.189	0.189	0.189	0.135	0.189	0.189	0.189	0.189	0.135	0.189	0.189	0.189	0.189	IFT22	3	3	2	2	3	3	3	3	2	3	3	3	3	2	3	3	3	3	IFT22	3
Q6P4A8	PLBD1	Phospholipase B-like 1	>sp|Q6P4A8|PLBL1_HUMAN Phospholipase B-like 1 OS=Homo sapiens OX=9606 GN=PLBD1 PE=1 SV=2	Homo sapiens	63254.8	100	FALSE	0	7	PLBD1	0.13	0.13	0.13	0.107	0.13	0.094	0.107	0.13	0.13	0.107	0.13	0.13	0.094	0.107	0.099	0.13	0.094	0.13	PLBD1	7	7	7	6	7	5	6	7	6	6	7	7	5	6	6	7	5	6	PLBD1	7
Q6GQQ9	OTUD7B	OTU domain-containing protein 7B	>sp|Q6GQQ9|OTU7B_HUMAN OTU domain-containing protein 7B OS=Homo sapiens OX=9606 GN=OTUD7B PE=1 SV=1	Homo sapiens	92525.9	100	FALSE	0	13	OTUD7B	0.107	0.181	0.155	0.181	0.138	0.146	0.172	0.17	0.181	0.196	0.181	0.181	0.154	0.165	0.146	0.181	0.181	0.181	OTUD7B	8	12	11	12	10	10	11	12	12	13	12	12	10	11	10	12	12	12	OTUD7B	6
Q9Y2V2	CARHSP1	Calcium-regulated heat-stable protein 1	>sp|Q9Y2V2|CHSP1_HUMAN Calcium-regulated heat-stable protein 1 OS=Homo sapiens OX=9606 GN=CARHSP1 PE=1 SV=2	Homo sapiens	15892	100	FALSE	0	6	CARHSP1	0.721	0.721	0.721	0.721	0.721	0.721	0.721	0.721	0.721	0.721	0.721	0.721	0.721	0.721	0.721	0.721	0.721	0.721	CARHSP1	6	6	6	6	6	6	6	6	6	6	6	6	6	6	6	6	6	6	CARHSP1	6
Q9BYG5	PARD6B	Partitioning defective 6 homolog beta	>sp|Q9BYG5|PAR6B_HUMAN Partitioning defective 6 homolog beta OS=Homo sapiens OX=9606 GN=PARD6B PE=1 SV=1	Homo sapiens	41182.2	100	FALSE	0	14	PARD6B	0.414	0.414	0.414	0.414	0.414	0.414	0.414	0.414	0.414	0.414	0.414	0.414	0.414	0.414	0.414	0.414	0.414	0.414	PARD6B	14	14	14	14	14	14	14	14	14	14	14	14	14	13	14	14	14	14	PARD6B	11
Q96HH9	GRAMD2B	GRAM domain-containing protein 2B	>sp|Q96HH9|GRM2B_HUMAN GRAM domain-containing protein 2B OS=Homo sapiens OX=9606 GN=GRAMD2B PE=1 SV=1	Homo sapiens	47869.2	94.4	FALSE	0.000445302	4	GRAMD2B	0.093	0.12	0.12	0.12	0.12	0.12	0.093	0.12	0.12	0.12	0.12	0.076	0.049	0.049	0.093	0.076	0.076	0.021	GRAMD2B	3	4	4	4	4	4	3	4	4	4	4	3	2	2	3	3	3	0	GRAMD2B	2
Q9Y365	STARD10	START domain-containing protein 10	>sp|Q9Y365|STA10_HUMAN START domain-containing protein 10 OS=Homo sapiens OX=9606 GN=STARD10 PE=1 SV=2	Homo sapiens	33048.7	100	FALSE	0	10	STARD10	0.337	0.337	0.337	0.337	0.337	0.337	0.337	0.337	0.337	0.337	0.337	0.337	0.337	0.289	0.337	0.337	0.289	0.337	STARD10	10	10	10	10	10	10	9	10	10	10	10	10	10	9	10	10	9	10	STARD10	10
O00584	RNASET2	Ribonuclease T2	>sp|O00584|RNT2_HUMAN Ribonuclease T2 OS=Homo sapiens OX=9606 GN=RNASET2 PE=1 SV=2	Homo sapiens	29480.8	100	FALSE	0	5	RNASET2	0.152	0.176	0.078	0.125	0.176	0.148	0.152	0.176	0.152	0.152	0.176	0.152	0.152	0.176	0.152	0.152	0.152	0.148	RNASET2	4	5	2	3	5	4	4	5	4	4	5	4	4	5	4	4	4	4	RNASET2	4
Q96AQ6	PBXIP1	Pre-B-cell leukemia transcription factor-interacting protein 1	>sp|Q96AQ6|PBIP1_HUMAN Pre-B-cell leukemia transcription factor-interacting protein 1 OS=Homo sapiens OX=9606 GN=PBXIP1 PE=1 SV=1	Homo sapiens	80643.3	100	FALSE	0	11	PBXIP1	0.178	0.178	0.178	0.178	0.178	0.178	0.164	0.164	0.152	0.138	0.178	0.166	0.118	0.146	0.13	0.078	0.066	0.145	PBXIP1	11	11	11	11	11	11	10	10	9	9	11	10	7	9	8	5	4	9	PBXIP1	11
Q8NCC3	PLA2G15	Phospholipase A2 group XV	>sp|Q8NCC3|PAG15_HUMAN Phospholipase A2 group XV OS=Homo sapiens OX=9606 GN=PLA2G15 PE=1 SV=2	Homo sapiens	46657.8	100	FALSE	0.000298998	4	PLA2G15	0.124	0.124	0.124	0.124	0.124	0.124	0.124	0.124	0.124	0.124	0.124	0.124	0.08	0.08	0.08	0.124	0.08	0.08	PLA2G15	4	4	4	4	4	4	4	4	4	4	4	4	3	3	3	4	3	3	PLA2G15	4
Q5T0N5	FNBP1L	Formin-binding protein 1-like	>sp|Q5T0N5|FBP1L_HUMAN Formin-binding protein 1-like OS=Homo sapiens OX=9606 GN=FNBP1L PE=1 SV=3	Homo sapiens	70065.5	100	FALSE	0	25	FNBP1L	0.37	0.354	0.38	0.334	0.312	0.367	0.38	0.38	0.38	0.38	0.38	0.354	0.364	0.38	0.37	0.37	0.377	0.367	FNBP1L	22	23	23	21	20	22	24	24	24	25	25	24	23	25	24	24	24	23	FNBP1L	22
Q9UPU5	USP24	Ubiquitin carboxyl-terminal hydrolase 24	>sp|Q9UPU5|UBP24_HUMAN Ubiquitin carboxyl-terminal hydrolase 24 OS=Homo sapiens OX=9606 GN=USP24 PE=1 SV=3	Homo sapiens	294365	100	FALSE	0	52	USP24	0.219	0.231	0.22	0.237	0.237	0.208	0.232	0.258	0.25	0.255	0.258	0.239	0.208	0.243	0.218	0.258	0.223	0.219	USP24	44	45	45	49	48	40	47	52	50	51	51	47	41	49	43	52	44	44	USP24	44
Q9UNL4	ING4	Inhibitor of growth protein 4	>sp|Q9UNL4|ING4_HUMAN Inhibitor of growth protein 4 OS=Homo sapiens OX=9606 GN=ING4 PE=1 SV=1	Homo sapiens	28530.4	100	FALSE	0	3	ING4	0.092	0.116	0.092	0.092	0.092	0.092	0.092	0.116	0.092	0.092	0.092	0.092	0.116	0.092	0.092	0.116	0.116	0.116	ING4	2	3	2	2	2	2	2	3	2	2	2	2	3	2	2	3	3	3	ING4	1
Q4VCS5	AMOT	Angiomotin	>sp|Q4VCS5|AMOT_HUMAN Angiomotin OS=Homo sapiens OX=9606 GN=AMOT PE=1 SV=1	Homo sapiens	118085	100	FALSE	0	9	AMOT	0.053	0.084	0.119	0.064	0.045	0.068	0.093	0.093	0.119	0.089	0.072	0.068	0.093	0.082	0.093	0.089	0.081	0.084	AMOT	5	7	9	6	5	6	8	8	9	7	7	6	8	7	8	7	6	7	AMOT	3
Q32P28	P3H1	Prolyl 3-hydroxylase 1	>sp|Q32P28|P3H1_HUMAN Prolyl 3-hydroxylase 1 OS=Homo sapiens OX=9606 GN=P3H1 PE=1 SV=2	Homo sapiens	83393.9	100	FALSE	0	16	P3H1	0.242	0.242	0.242	0.232	0.266	0.266	0.242	0.276	0.245	0.276	0.242	0.26	0.201	0.245	0.232	0.198	0.211	0.242	P3H1	15	15	15	14	15	15	15	16	15	16	15	15	13	15	14	13	14	15	P3H1	14
Q9Y4B5	MTCL1	Microtubule cross-linking factor 1	>sp|Q9Y4B5|MTCL1_HUMAN Microtubule cross-linking factor 1 OS=Homo sapiens OX=9606 GN=MTCL1 PE=1 SV=5	Homo sapiens	209526	100	FALSE	0	5	MTCL1	0.017	0.024	0.031	0.031	0.031	0.031	0.018	0.018	0.031	0.031	0.031	0.031	0.017	0.018	0.024	0.012	0.018	0.024	MTCL1	3	4	5	5	5	5	3	3	5	5	5	5	3	3	4	2	3	4	MTCL1	2
O15164	TRIM24	Transcription intermediary factor 1-alpha	>sp|O15164|TIF1A_HUMAN Transcription intermediary factor 1-alpha OS=Homo sapiens OX=9606 GN=TRIM24 PE=1 SV=3	Homo sapiens	116831	100	FALSE	0	16	TRIM24	0.138	0.156	0.138	0.196	0.17	0.17	0.175	0.196	0.196	0.196	0.196	0.196	0.183	0.17	0.156	0.158	0.183	0.196	TRIM24	13	14	13	16	15	15	14	16	16	16	16	16	15	15	14	13	15	16	TRIM24	11
O94855	SEC24D	Protein transport protein Sec24D	>sp|O94855|SC24D_HUMAN Protein transport protein Sec24D OS=Homo sapiens OX=9606 GN=SEC24D PE=1 SV=2	Homo sapiens	113010	100	FALSE	0	16	SEC24D	0.159	0.152	0.172	0.164	0.172	0.172	0.153	0.16	0.172	0.161	0.172	0.172	0.151	0.152	0.162	0.159	0.152	0.164	SEC24D	14	14	16	14	15	15	13	15	16	14	15	15	13	14	15	14	14	14	SEC24D	14
Q6UX07	DHRS13	Dehydrogenase/reductase SDR family member 13	>sp|Q6UX07|DHR13_HUMAN Dehydrogenase/reductase SDR family member 13 OS=Homo sapiens OX=9606 GN=DHRS13 PE=2 SV=1	Homo sapiens	40848.9	100	FALSE	0.000587544	4	DHRS13	0.098	0.098	0.098	0.098	0.098	0.098	0.098	0.098	0.098	0.098	0.098	0.098	0.098	0.098	0.098	0.098	0.098	0.098	DHRS13	4	4	4	4	4	4	4	4	4	4	4	4	4	4	4	4	4	4	DHRS13	4
P14550	AKR1A1	Aldo-keto reductase family 1 member A1	>sp|P14550|AK1A1_HUMAN Aldo-keto reductase family 1 member A1 OS=Homo sapiens OX=9606 GN=AKR1A1 PE=1 SV=3	Homo sapiens	36573	100	FALSE	0	20	AKR1A1	0.677	0.677	0.677	0.677	0.677	0.677	0.677	0.677	0.677	0.677	0.677	0.603	0.677	0.677	0.677	0.677	0.677	0.677	AKR1A1	19	19	19	19	19	19	19	20	19	20	20	19	20	20	20	19	20	19	AKR1A1	19
P07948	LYN	Tyrosine-protein kinase Lyn	>sp|P07948|LYN_HUMAN Tyrosine-protein kinase Lyn OS=Homo sapiens OX=9606 GN=LYN PE=1 SV=3	Homo sapiens	58574.1	100	FALSE	0	17	LYN	0.361	0.311	0.381	0.404	0.379	0.344	0.361	0.385	0.367	0.404	0.404	0.404	0.299	0.34	0.385	0.385	0.361	0.359	LYN	15	13	16	17	16	14	14	16	16	17	17	17	12	14	16	16	15	15	LYN	14
Q8WUH6	TMEM263	Transmembrane protein 263	>sp|Q8WUH6|TM263_HUMAN Transmembrane protein 263 OS=Homo sapiens OX=9606 GN=TMEM263 PE=1 SV=1	Homo sapiens	11748.4	100	FALSE	0	4	TMEM263	0.405	0.543	0.543	0.543	0.405	0.405	0.405	0.405	0.543	0.543	0.543	0.405	0.543	0.405	0.405	0.405	0.405	0.405	TMEM263	3	4	4	4	3	3	3	3	4	4	4	3	4	3	3	3	3	3	TMEM263	3
O95197	RTN3	Reticulon-3	>sp|O95197|RTN3_HUMAN Reticulon-3 OS=Homo sapiens OX=9606 GN=RTN3 PE=1 SV=2	Homo sapiens	112611	100	FALSE	0.000298998	4	RTN3	0.064	0.064	0.064	0.064	0.064	0.064	0.064	0.064	0.064	0.064	0.064	0.064	0.064	0.064	0.064	0.064	0.064	0.064	RTN3	4	4	4	4	4	4	4	4	4	4	4	4	4	4	4	4	4	4	RTN3	4
Q9Y508	RNF114	E3 ubiquitin-protein ligase RNF114	>sp|Q9Y508|RN114_HUMAN E3 ubiquitin-protein ligase RNF114 OS=Homo sapiens OX=9606 GN=RNF114 PE=1 SV=1	Homo sapiens	25694.3	100	FALSE	0	10	RNF114	0.399	0.447	0.447	0.447	0.447	0.412	0.447	0.447	0.447	0.447	0.399	0.399	0.447	0.399	0.399	0.364	0.342	0.399	RNF114	9	10	10	10	10	9	10	10	10	10	9	9	9	8	9	8	7	9	RNF114	9
Q9P0S9	TMEM14C	Transmembrane protein 14C	>sp|Q9P0S9|TM14C_HUMAN Transmembrane protein 14C OS=Homo sapiens OX=9606 GN=TMEM14C PE=1 SV=1	Homo sapiens	11564.6	94.4	TRUE	0	1	TMEM14C	0.089	0.089	0.089	0.089	0.089	0.089	0.089	0.089	0.089	0.089	0.089	0	0.089	0.089	0.089	0.089	0.089	0.089	TMEM14C	1	1	1	1	1	1	1	1	1	1	1	0	1	1	1	1	1	1	TMEM14C	1
Q15417	CNN3	Calponin-3	>sp|Q15417|CNN3_HUMAN Calponin-3 OS=Homo sapiens OX=9606 GN=CNN3 PE=1 SV=1	Homo sapiens	36413.7	100	FALSE	0	26	CNN3	0.529	0.559	0.529	0.529	0.526	0.526	0.529	0.526	0.559	0.559	0.526	0.559	0.559	0.526	0.526	0.526	0.559	0.495	CNN3	24	26	24	24	25	25	25	25	26	26	25	26	26	25	25	25	26	24	CNN3	22
P17936	IGFBP3	Insulin-like growth factor-binding protein 3	>sp|P17936|IBP3_HUMAN Insulin-like growth factor-binding protein 3 OS=Homo sapiens OX=9606 GN=IGFBP3 PE=1 SV=2	Homo sapiens	31674.2	100	FALSE	0	10	IGFBP3	0.368	0.368	0.368	0.368	0.368	0.368	0.368	0.368	0.368	0.34	0.333	0.368	0.368	0.34	0.34	0.34	0.361	0.333	IGFBP3	10	10	10	10	10	10	10	10	10	9	8	10	10	9	9	9	9	8	IGFBP3	10
Q9H173	SIL1	Nucleotide exchange factor SIL1	>sp|Q9H173|SIL1_HUMAN Nucleotide exchange factor SIL1 OS=Homo sapiens OX=9606 GN=SIL1 PE=1 SV=1	Homo sapiens	52084.7	100	FALSE	0	7	SIL1	0.156	0.174	0.156	0.156	0.174	0.156	0.156	0.174	0.13	0.156	0.174	0.156	0.156	0.174	0.174	0.156	0.156	0.156	SIL1	6	7	6	6	7	6	6	7	5	6	7	6	6	7	7	6	6	6	SIL1	6
Q96B01	RAD51AP1	RAD51-associated protein 1	>sp|Q96B01|R51A1_HUMAN RAD51-associated protein 1 OS=Homo sapiens OX=9606 GN=RAD51AP1 PE=1 SV=1	Homo sapiens	38457.4	100	FALSE	0	12	RAD51AP1	0.358	0.358	0.358	0.358	0.355	0.355	0.358	0.358	0.358	0.358	0.358	0.355	0.358	0.358	0.358	0.355	0.358	0.355	RAD51AP1	12	11	11	12	11	11	12	12	12	11	12	11	11	12	12	11	12	11	RAD51AP1	12
Q16890	TPD52L1	Tumor protein D53	>sp|Q16890|TPD53_HUMAN Tumor protein D53 OS=Homo sapiens OX=9606 GN=TPD52L1 PE=1 SV=1	Homo sapiens	22449.1	100	FALSE	0	13	TPD52L1	0.588	0.588	0.588	0.588	0.583	0.588	0.588	0.588	0.588	0.588	0.583	0.588	0.583	0.588	0.588	0.588	0.583	0.588	TPD52L1	13	13	12	13	11	13	13	13	11	12	12	13	12	13	13	13	12	13	TPD52L1	13
P36543	ATP6V1E1	V-type proton ATPase subunit E 1	>sp|P36543|VATE1_HUMAN V-type proton ATPase subunit E 1 OS=Homo sapiens OX=9606 GN=ATP6V1E1 PE=1 SV=1	Homo sapiens	26145.3	100	FALSE	0	11	ATP6V1E1	0.451	0.451	0.451	0.451	0.451	0.451	0.451	0.451	0.451	0.451	0.451	0.451	0.451	0.451	0.451	0.451	0.451	0.451	ATP6V1E1	10	11	11	11	11	11	11	11	11	11	11	11	11	11	11	11	11	11	ATP6V1E1	6
O00462	MANBA	Beta-mannosidase	>sp|O00462|MANBA_HUMAN Beta-mannosidase OS=Homo sapiens OX=9606 GN=MANBA PE=1 SV=3	Homo sapiens	100895	100	FALSE	0.00170189	4	MANBA	0.035	0.035	0.035	0.035	0.035	0.035	0.024	0.025	0.035	0.035	0.035	0.035	0.014	0.035	0.035	0.035	0.01	0.011	MANBA	4	4	4	4	4	4	2	2	4	4	4	3	1	4	3	3	1	1	MANBA	4
Q9NVQ4	FAIM	Fas apoptotic inhibitory molecule 1	>sp|Q9NVQ4|FAIM1_HUMAN Fas apoptotic inhibitory molecule 1 OS=Homo sapiens OX=9606 GN=FAIM PE=1 SV=1	Homo sapiens	20214.9	100	FALSE	0	7	FAIM	0.397	0.358	0.397	0.397	0.358	0.397	0.341	0.397	0.397	0.397	0.397	0.397	0.397	0.358	0.341	0.341	0.397	0.341	FAIM	7	6	7	7	6	7	6	7	7	7	7	7	7	6	6	6	7	6	FAIM	7
Q6NZI2	CAVIN1	Caveolae-associated protein 1	>sp|Q6NZI2|CAVN1_HUMAN Caveolae-associated protein 1 OS=Homo sapiens OX=9606 GN=CAVIN1 PE=1 SV=1	Homo sapiens	43476.1	100	FALSE	0	16	CAVIN1	0.326	0.326	0.346	0.346	0.346	0.346	0.346	0.346	0.346	0.346	0.346	0.346	0.346	0.346	0.346	0.346	0.346	0.346	CAVIN1	14	15	16	14	15	15	16	16	16	16	16	16	16	16	16	15	16	15	CAVIN1	14
Q5JTW2	CEP78	Centrosomal protein of 78 kDa	>sp|Q5JTW2|CEP78_HUMAN Centrosomal protein of 78 kDa OS=Homo sapiens OX=9606 GN=CEP78 PE=1 SV=1	Homo sapiens	76396.4	100	FALSE	0	7	CEP78	0.109	0.089	0.062	0.089	0.109	0.089	0.109	0.109	0.109	0.109	0.109	0.109	0.109	0.074	0.109	0.074	0.094	0.089	CEP78	7	6	4	6	7	6	7	7	7	7	7	7	7	5	7	5	6	6	CEP78	7
P33908	MAN1A1	Mannosyl-oligosaccharide 1,2-alpha-mannosidase IA	>sp|P33908|MA1A1_HUMAN Mannosyl-oligosaccharide 1,2-alpha-mannosidase IA OS=Homo sapiens OX=9606 GN=MAN1A1 PE=1 SV=3	Homo sapiens	72968.5	100	FALSE	0	4	MAN1A1	0.063	0.09	0.09	0.072	0.072	0.072	0.09	0.072	0.09	0.09	0.09	0.051	0.063	0.069	0.069	0.072	0.072	0.044	MAN1A1	3	4	4	3	3	3	4	3	4	4	4	2	3	3	3	3	3	2	MAN1A1	3
Q16678	CYP1B1	Cytochrome P450 1B1	>sp|Q16678|CP1B1_HUMAN Cytochrome P450 1B1 OS=Homo sapiens OX=9606 GN=CYP1B1 PE=1 SV=2	Homo sapiens	60845.9	100	FALSE	0	13	CYP1B1	0.238	0.256	0.273	0.256	0.238	0.223	0.186	0.238	0.273	0.254	0.273	0.254	0.193	0.169	0.182	0.173	0.238	0.157	CYP1B1	11	11	13	12	10	10	8	11	13	12	13	12	8	8	8	8	11	7	CYP1B1	11
Q8N6N3	C1orf52	UPF0690 protein C1orf52	>sp|Q8N6N3|CA052_HUMAN UPF0690 protein C1orf52 OS=Homo sapiens OX=9606 GN=C1orf52 PE=1 SV=1	Homo sapiens	20598.8	100	FALSE	0	7	C1orf52	0.313	0.363	0.412	0.363	0.363	0.412	0.313	0.412	0.412	0.412	0.412	0.412	0.363	0.412	0.412	0.412	0.412	0.363	C1orf52	5	6	7	6	6	7	5	7	7	7	7	7	6	7	7	7	7	6	C1orf52	5
O43852	CALU	Calumenin	>sp|O43852|CALU_HUMAN Calumenin OS=Homo sapiens OX=9606 GN=CALU PE=1 SV=2	Homo sapiens	37106.8	100	FALSE	0	20	CALU	0.565	0.581	0.578	0.559	0.556	0.543	0.565	0.581	0.565	0.552	0.575	0.559	0.581	0.565	0.581	0.559	0.575	0.546	CALU	18	18	18	16	15	15	19	20	19	18	19	18	20	19	20	18	19	16	CALU	18
Q96DE0	NUDT16	U8 snoRNA-decapping enzyme	>sp|Q96DE0|NUD16_HUMAN U8 snoRNA-decapping enzyme OS=Homo sapiens OX=9606 GN=NUDT16 PE=1 SV=2	Homo sapiens	21273.4	100	FALSE	0	13	NUDT16	0.513	0.513	0.513	0.513	0.472	0.508	0.513	0.513	0.508	0.513	0.513	0.508	0.472	0.559	0.513	0.513	0.554	0.513	NUDT16	12	12	12	12	11	11	12	12	11	12	12	11	11	13	12	12	12	12	NUDT16	11
Q08117	TLE5	TLE family member 5	>sp|Q08117|TLE5_HUMAN TLE family member 5 OS=Homo sapiens OX=9606 GN=TLE5 PE=1 SV=4	Homo sapiens	21969.8	100	FALSE	0	2	TLE5	0.122	0.122	0.122	0.122	0.122	0.122	0.122	0.122	0.122	0.122	0.122	0.122	0.122	0.122	0.122	0.122	0.122	0.122	TLE5	2	2	2	2	2	2	2	2	2	2	2	2	2	2	2	2	2	2	TLE5	2
Q9NYM9	BET1L	BET1-like protein	>sp|Q9NYM9|BET1L_HUMAN BET1-like protein OS=Homo sapiens OX=9606 GN=BET1L PE=1 SV=1	Homo sapiens	12388.1	100	TRUE	0.00400387	1	BET1L	0.117	0.117	0.117	0.117	0.117	0.117	0.117	0.117	0.117	0.117	0.117	0.117	0.117	0.117	0.117	0.117	0.117	0.117	BET1L	1	1	1	1	1	1	1	1	1	1	1	1	1	1	1	1	1	1	BET1L	1
Q96JD6	AKR1E2	1,5-anhydro-D-fructose reductase	>sp|Q96JD6|AKCL2_HUMAN 1,5-anhydro-D-fructose reductase OS=Homo sapiens OX=9606 GN=AKR1E2 PE=1 SV=2	Homo sapiens	36589.3	100	TRUE	0.00334122	1	AKR1E2	0.025	0.025	0.025	0.025	0.025	0.025	0.025	0.025	0.025	0.025	0.025	0.025	0.025	0.025	0.025	0.025	0.025	0.025	AKR1E2	1	1	1	1	1	1	1	1	1	1	1	1	1	1	1	1	1	1	AKR1E2	1
Q6EMK4	VASN	Vasorin	>sp|Q6EMK4|VASN_HUMAN Vasorin OS=Homo sapiens OX=9606 GN=VASN PE=1 SV=1	Homo sapiens	71712.6	100	FALSE	0	7	VASN	0.149	0.149	0.149	0.149	0.149	0.149	0.149	0.149	0.149	0.149	0.149	0.125	0.104	0.105	0.149	0.128	0.125	0.134	VASN	7	7	7	7	7	7	7	7	7	7	7	6	5	5	7	6	6	6	VASN	7
Q53T59	HS1BP3	HCLS1-binding protein 3	>sp|Q53T59|H1BP3_HUMAN HCLS1-binding protein 3 OS=Homo sapiens OX=9606 GN=HS1BP3 PE=1 SV=1	Homo sapiens	42780.3	100	FALSE	0	8	HS1BP3	0.224	0.224	0.224	0.224	0.224	0.224	0.224	0.224	0.224	0.224	0.224	0.224	0.224	0.224	0.224	0.224	0.224	0.222	HS1BP3	8	8	8	8	8	8	7	7	8	8	8	8	7	8	8	8	7	7	HS1BP3	8
Q96DG6	CMBL	Carboxymethylenebutenolidase homolog	>sp|Q96DG6|CMBL_HUMAN Carboxymethylenebutenolidase homolog OS=Homo sapiens OX=9606 GN=CMBL PE=1 SV=1	Homo sapiens	28048.2	100	FALSE	0	14	CMBL	0.482	0.482	0.482	0.478	0.482	0.482	0.482	0.453	0.482	0.482	0.482	0.482	0.482	0.482	0.478	0.482	0.482	0.482	CMBL	14	14	14	13	14	14	14	13	14	14	14	14	14	14	13	14	14	14	CMBL	14
O94953	KDM4B	Lysine-specific demethylase 4B	>sp|O94953|KDM4B_HUMAN Lysine-specific demethylase 4B OS=Homo sapiens OX=9606 GN=KDM4B PE=1 SV=4	Homo sapiens	121897	100	FALSE	0	3	KDM4B	0.048	0.016	0.048	0.016	0.048	0.048	0.048	0.016	0.048	0.016	0.048	0.048	0.048	0.048	0.016	0.048	0.048	0.048	KDM4B	3	2	3	2	3	3	3	2	3	2	3	3	3	3	2	3	3	3	KDM4B	3
Q12774	ARHGEF5	Rho guanine nucleotide exchange factor 5	>sp|Q12774|ARHG5_HUMAN Rho guanine nucleotide exchange factor 5 OS=Homo sapiens OX=9606 GN=ARHGEF5 PE=1 SV=3	Homo sapiens	176799	100	FALSE	0	37	ARHGEF5	0.248	0.266	0.274	0.274	0.272	0.276	0.27	0.303	0.286	0.294	0.277	0.279	0.289	0.27	0.294	0.286	0.257	0.274	ARHGEF5	28	32	33	33	32	32	33	35	35	34	34	32	34	33	35	34	32	33	ARHGEF5	1
P55809	OXCT1	Succinyl-CoA:3-ketoacid coenzyme A transferase 1, mitochondrial	>sp|P55809|SCOT1_HUMAN Succinyl-CoA:3-ketoacid coenzyme A transferase 1, mitochondrial OS=Homo sapiens OX=9606 GN=OXCT1 PE=1 SV=1	Homo sapiens OX=9606 GN=	56157.6	100	FALSE	0	20	OXCT1	0.431	0.431	0.431	0.431	0.41	0.41	0.431	0.431	0.431	0.41	0.41	0.41	0.431	0.431	0.431	0.41	0.431	0.41	OXCT1	19	18	18	18	18	18	19	20	19	19	18	19	18	19	19	18	19	18	OXCT1	18
Q969E8	TSR2	Pre-rRNA-processing protein TSR2 homolog	>sp|Q969E8|TSR2_HUMAN Pre-rRNA-processing protein TSR2 homolog OS=Homo sapiens OX=9606 GN=TSR2 PE=1 SV=1	Homo sapiens	20894	100	FALSE	0	2	TSR2	0.11	0.063	0.11	0.11	0.063	0.063	0.11	0.11	0.11	0.11	0.063	0.11	0.063	0.063	0.063	0.063	0.11	0.11	TSR2	2	1	2	2	1	1	2	2	2	2	1	2	1	1	1	1	2	2	TSR2	2
Q06609	RAD51	DNA repair protein RAD51 homolog 1	>sp|Q06609|RAD51_HUMAN DNA repair protein RAD51 homolog 1 OS=Homo sapiens OX=9606 GN=RAD51 PE=1 SV=1	Homo sapiens	36966.2	100	FALSE	0	7	RAD51	0.209	0.174	0.254	0.254	0.218	0.286	0.254	0.254	0.254	0.242	0.286	0.286	0.218	0.174	0.254	0.254	0.254	0.254	RAD51	5	4	6	6	5	7	6	6	6	6	7	7	5	4	6	6	6	6	RAD51	5
P40123	CAP2	Adenylyl cyclase-associated protein 2	>sp|P40123|CAP2_HUMAN Adenylyl cyclase-associated protein 2 OS=Homo sapiens OX=9606 GN=CAP2 PE=1 SV=1	Homo sapiens	52823.9	100	FALSE	0	10	CAP2	0.203	0.314	0.314	0.277	0.258	0.166	0.201	0.203	0.314	0.203	0.222	0.189	0.203	0.258	0.157	0.222	0.17	0.159	CAP2	8	10	10	8	9	6	7	8	10	7	7	7	7	9	6	7	6	7	CAP2	8
Q13423	NNT	NAD(P) transhydrogenase, mitochondrial	>sp|Q13423|NNTM_HUMAN NAD(P) transhydrogenase, mitochondrial OS=Homo sapiens OX=9606 GN=NNT PE=1 SV=3	Homo sapiens	113896	100	FALSE	0	45	NNT	0.413	0.413	0.424	0.424	0.424	0.424	0.413	0.413	0.424	0.424	0.424	0.424	0.413	0.407	0.424	0.424	0.413	0.417	NNT	44	44	45	43	45	44	44	43	44	45	45	44	42	41	44	45	42	44	NNT	44
Q9NRY6	PLSCR3	Phospholipid scramblase 3	>sp|Q9NRY6|PLS3_HUMAN Phospholipid scramblase 3 OS=Homo sapiens OX=9606 GN=PLSCR3 PE=1 SV=2	Homo sapiens	31648.4	100	TRUE	0.000587544	1	PLSCR3	0.027	0.027	0.027	0.027	0.027	0.027	0.027	0.027	0.027	0.027	0.027	0.027	0.027	0.027	0.027	0.027	0.027	0.027	PLSCR3	1	1	1	1	1	1	1	1	1	1	1	1	1	1	1	1	1	1	PLSCR3	1
Q9Y320	TMX2	Thioredoxin-related transmembrane protein 2	>sp|Q9Y320|TMX2_HUMAN Thioredoxin-related transmembrane protein 2 OS=Homo sapiens OX=9606 GN=TMX2 PE=1 SV=1	Homo sapiens	34037.6	100	FALSE	0	13	TMX2	0.493	0.493	0.493	0.493	0.449	0.493	0.449	0.493	0.493	0.493	0.493	0.395	0.449	0.493	0.449	0.493	0.449	0.493	TMX2	13	13	13	13	12	13	12	13	13	13	13	11	12	13	12	13	12	13	TMX2	13
Q14511	NEDD9	Enhancer of filamentation 1	>sp|Q14511|CASL_HUMAN Enhancer of filamentation 1 OS=Homo sapiens OX=9606 GN=NEDD9 PE=1 SV=1	Homo sapiens	92860.8	100	FALSE	0	9	NEDD9	0.151	0.198	0.163	0.198	0.135	0.135	0.151	0.135	0.134	0.135	0.135	0.169	0.146	0.151	0.084	0.135	0.118	0.116	NEDD9	7	9	8	9	7	7	7	7	7	7	7	8	7	7	5	7	6	6	NEDD9	7
Q14254	FLOT2	Flotillin-2	>sp|Q14254|FLOT2_HUMAN Flotillin-2 OS=Homo sapiens OX=9606 GN=FLOT2 PE=1 SV=2	Homo sapiens	47064.2	100	FALSE	0	20	FLOT2	0.5	0.5	0.5	0.5	0.5	0.5	0.5	0.5	0.5	0.5	0.5	0.474	0.5	0.5	0.5	0.5	0.5	0.5	FLOT2	18	19	20	20	20	20	18	20	20	20	20	19	18	19	19	19	20	19	FLOT2	18
P83916	CBX1	Chromobox protein homolog 1	>sp|P83916|CBX1_HUMAN Chromobox protein homolog 1 OS=Homo sapiens OX=9606 GN=CBX1 PE=1 SV=1	Homo sapiens	21417.8	100	FALSE	0	5	CBX1	0.243	0.335	0.335	0.335	0.243	0.335	0.335	0.335	0.335	0.335	0.335	0.335	0.335	0.335	0.335	0.335	0.335	0.335	CBX1	4	5	5	5	4	5	5	5	5	5	5	5	5	5	5	5	5	5	CBX1	4
A0MZ66	SHTN1	Shootin-1	>sp|A0MZ66|SHOT1_HUMAN Shootin-1 OS=Homo sapiens OX=9606 GN=SHTN1 PE=1 SV=4	Homo sapiens	71639.9	100	FALSE	0	26	SHTN1	0.458	0.447	0.412	0.445	0.448	0.407	0.447	0.46	0.426	0.46	0.46	0.458	0.447	0.46	0.445	0.409	0.437	0.436	SHTN1	25	25	23	24	23	22	25	26	25	26	26	25	25	26	25	22	24	22	SHTN1	25
Q9NUQ9	CYRIB	CYFIP-related Rac1 interactor B	>sp|Q9NUQ9|CYRIB_HUMAN CYFIP-related Rac1 interactor B OS=Homo sapiens OX=9606 GN=CYRIB PE=1 SV=1	Homo sapiens	36748	100	FALSE	0	26	CYRIB	0.62	0.583	0.559	0.559	0.583	0.522	0.559	0.62	0.559	0.583	0.62	0.522	0.62	0.62	0.559	0.559	0.62	0.559	CYRIB	26	23	25	25	25	24	22	26	25	25	26	24	26	26	25	25	26	25	CYRIB	22
Q9H3R5	CENPH	Centromere protein H	>sp|Q9H3R5|CENPH_HUMAN Centromere protein H OS=Homo sapiens OX=9606 GN=CENPH PE=1 SV=1	Homo sapiens	28480.9	100	FALSE	0	10	CENPH	0.348	0.389	0.457	0.417	0.457	0.348	0.348	0.389	0.457	0.389	0.457	0.389	0.417	0.389	0.417	0.389	0.417	0.457	CENPH	8	9	10	9	10	8	8	9	10	9	10	9	9	9	9	9	9	10	CENPH	8
O43414	ERI3	ERI1 exoribonuclease 3	>sp|O43414|ERI3_HUMAN ERI1 exoribonuclease 3 OS=Homo sapiens OX=9606 GN=ERI3 PE=1 SV=2	Homo sapiens	37238.2	100	FALSE	0	8	ERI3	0.187	0.187	0.187	0.187	0.187	0.166	0.187	0.16	0.187	0.187	0.187	0.187	0.187	0.187	0.16	0.187	0.154	0.154	ERI3	8	8	8	8	8	7	8	7	8	8	8	8	8	8	7	8	7	7	ERI3	8
Q12824	SMARCB1	SWI/SNF-related matrix-associated actin-dependent regulator of chromatin subfamily B member 1	>sp|Q12824|SNF5_HUMAN SWI/SNF-related matrix-associated actin-dependent regulator of chromatin subfamily B member 1 OS=Homo sapiens OX=9606 GN=SMARCB1 PE=1 SV=2	Homo sapiens	44141.2	100	FALSE	0	13	SMARCB1	0.4	0.4	0.405	0.405	0.4	0.4	0.4	0.405	0.405	0.405	0.405	0.405	0.4	0.366	0.405	0.405	0.4	0.405	SMARCB1	12	11	13	13	12	12	12	13	13	12	13	13	12	11	12	13	10	13	SMARCB1	12
Q9C0C7	AMBRA1	Activating molecule in BECN1-regulated autophagy protein 1	>sp|Q9C0C7|AMRA1_HUMAN Activating molecule in BECN1-regulated autophagy protein 1 OS=Homo sapiens OX=9606 GN=AMBRA1 PE=1 SV=2	Homo sapiens	142507	100	FALSE	0	15	AMBRA1	0.092	0.116	0.126	0.133	0.144	0.151	0.112	0.104	0.167	0.151	0.122	0.139	0.069	0.102	0.11	0.091	0.054	0.111	AMBRA1	9	10	12	13	13	13	10	11	15	14	12	13	7	10	10	10	6	11	AMBRA1	9
Q9C0D3	ZYG11B	Protein zyg-11 homolog B	>sp|Q9C0D3|ZY11B_HUMAN Protein zyg-11 homolog B OS=Homo sapiens OX=9606 GN=ZYG11B PE=1 SV=2	Homo sapiens	83921	100	FALSE	0	9	ZYG11B	0.138	0.138	0.159	0.159	0.159	0.159	0.159	0.159	0.159	0.159	0.159	0.159	0.138	0.159	0.125	0.128	0.144	0.128	ZYG11B	8	8	9	9	9	9	9	9	9	9	9	9	8	9	7	7	8	7	ZYG11B	8
P19532	TFE3	Transcription factor E3	>sp|P19532|TFE3_HUMAN Transcription factor E3 OS=Homo sapiens OX=9606 GN=TFE3 PE=1 SV=4	Homo sapiens	61521	100	TRUE	0.000587544	1	TFE3	0.016	0.016	0.016	0.016	0.016	0.016	0.016	0.016	0.016	0.016	0.016	0.016	0.016	0.016	0.016	0.016	0.016	0.016	TFE3	1	1	1	1	1	1	1	1	1	1	1	1	1	1	1	1	1	1	TFE3	1
O14929	HAT1	Histone acetyltransferase type B catalytic subunit	>sp|O14929|HAT1_HUMAN Histone acetyltransferase type B catalytic subunit OS=Homo sapiens OX=9606 GN=HAT1 PE=1 SV=2	Homo sapiens	49540.6	100	FALSE	0	14	HAT1	0.422	0.422	0.422	0.372	0.422	0.422	0.422	0.422	0.422	0.422	0.422	0.422	0.422	0.422	0.422	0.422	0.422	0.422	HAT1	14	14	13	11	14	14	13	14	13	14	14	14	14	14	14	14	14	14	HAT1	14
Q6PL18	ATAD2	ATPase family AAA domain-containing protein 2	>sp|Q6PL18|ATAD2_HUMAN ATPase family AAA domain-containing protein 2 OS=Homo sapiens OX=9606 GN=ATAD2 PE=1 SV=1	Homo sapiens	158554	100	FALSE	0	29	ATAD2	0.27	0.255	0.252	0.231	0.243	0.255	0.252	0.27	0.252	0.27	0.258	0.243	0.255	0.27	0.27	0.255	0.227	0.239	ATAD2	29	27	27	25	27	28	28	29	28	29	28	27	28	29	29	28	26	27	ATAD2	26
P54687	BCAT1	Branched-chain-amino-acid aminotransferase, cytosolic	>sp|P54687|BCAT1_HUMAN Branched-chain-amino-acid aminotransferase, cytosolic OS=Homo sapiens OX=9606 GN=BCAT1 PE=1 SV=3	Homo sapiens	42966.2	100	FALSE	0	7	BCAT1	0.228	0.228	0.228	0.228	0.228	0.228	0.228	0.228	0.228	0.228	0.228	0.228	0.228	0.228	0.228	0.228	0.228	0.228	BCAT1	7	7	7	7	7	7	7	7	7	7	7	7	7	7	7	7	7	7	BCAT1	7
Q9NX05	FAM120C	Constitutive coactivator of PPAR-gamma-like protein 2	>sp|Q9NX05|F120C_HUMAN Constitutive coactivator of PPAR-gamma-like protein 2 OS=Homo sapiens OX=9606 GN=FAM120C PE=1 SV=4	Homo sapiens	120576	100	FALSE	0	8	FAM120C	0.073	0.08	0.08	0.08	0.08	0.08	0.039	0.08	0.08	0.06	0.08	0.057	0.08	0.05	0.05	0.05	0.068	0.06	FAM120C	7	8	8	8	8	8	3	8	8	6	8	6	8	4	5	5	6	6	FAM120C	7
Q9HBG6	IFT122	Intraflagellar transport protein 122 homolog	>sp|Q9HBG6|IF122_HUMAN Intraflagellar transport protein 122 homolog OS=Homo sapiens OX=9606 GN=IFT122 PE=1 SV=2	Homo sapiens	141825	94.4	FALSE	0	4	IFT122	0.048	0.048	0.031	0.031	0.048	0.048	0	0.048	0.031	0.048	0.048	0.048	0.032	0.022	0.031	0.031	0.039	0.022	IFT122	4	4	3	3	4	4	0	4	3	4	4	4	3	2	3	3	3	2	IFT122	4
Q96FV2	SCRN2	Secernin-2	>sp|Q96FV2|SCRN2_HUMAN Secernin-2 OS=Homo sapiens OX=9606 GN=SCRN2 PE=1 SV=3	Homo sapiens	46596.6	100	FALSE	0	12	SCRN2	0.351	0.351	0.313	0.351	0.351	0.351	0.351	0.351	0.351	0.351	0.351	0.351	0.313	0.351	0.351	0.351	0.313	0.313	SCRN2	12	12	11	12	12	12	12	12	12	12	12	12	11	12	12	12	11	11	SCRN2	12
P11498	PC	Pyruvate carboxylase, mitochondrial	>sp|P11498|PYC_HUMAN Pyruvate carboxylase, mitochondrial OS=Homo sapiens OX=9606 GN=PC PE=1 SV=2	Homo sapiens	129634	100	FALSE	0	34	PC	0.351	0.362	0.357	0.384	0.37	0.347	0.351	0.34	0.384	0.373	0.351	0.362	0.347	0.356	0.356	0.337	0.356	0.356	PC	31	32	31	34	32	31	31	30	34	33	31	32	30	32	32	30	32	31	PC	31
Q86WN1	FCHSD1	F-BAR and double SH3 domains protein 1	>sp|Q86WN1|FCSD1_HUMAN F-BAR and double SH3 domains protein 1 OS=Homo sapiens OX=9606 GN=FCHSD1 PE=1 SV=1	Homo sapiens	76942.2	100	FALSE	0	7	FCHSD1	0.117	0.133	0.133	0.133	0.133	0.133	0.133	0.113	0.133	0.133	0.071	0.133	0.041	0.09	0.097	0.093	0.117	0.081	FCHSD1	6	7	7	7	7	7	7	6	7	7	4	7	2	5	5	5	6	4	FCHSD1	6
Q56A73	SPIN4	Spindlin-4	>sp|Q56A73|SPIN4_HUMAN Spindlin-4 OS=Homo sapiens OX=9606 GN=SPIN4 PE=1 SV=1	Homo sapiens	28659.9	100	FALSE	0	3	SPIN4	0.108	0.04	0.149	0.149	0.149	0.149	0.149	0.149	0.08	0.149	0.149	0.108	0.108	0.149	0.108	0.149	0.108	0.149	SPIN4	2	1	3	3	3	3	3	3	2	3	3	2	2	3	2	3	2	3	SPIN4	2
P16278	GLB1	Beta-galactosidase	>sp|P16278|BGAL_HUMAN Beta-galactosidase OS=Homo sapiens OX=9606 GN=GLB1 PE=1 SV=2	Homo sapiens	76074.9	100	FALSE	0	21	GLB1	0.325	0.325	0.284	0.325	0.325	0.325	0.325	0.325	0.325	0.325	0.325	0.325	0.325	0.319	0.307	0.325	0.325	0.325	GLB1	21	21	19	21	21	21	21	21	20	21	21	21	21	20	20	21	21	21	GLB1	18
Q9UPQ0	LIMCH1	LIM and calponin homology domains-containing protein 1	>sp|Q9UPQ0|LIMC1_HUMAN LIM and calponin homology domains-containing protein 1 OS=Homo sapiens OX=9606 GN=LIMCH1 PE=1 SV=4	Homo sapiens	121867	100	FALSE	0	46	LIMCH1	0.492	0.501	0.481	0.492	0.501	0.479	0.458	0.512	0.501	0.512	0.49	0.501	0.478	0.48	0.499	0.49	0.475	0.482	LIMCH1	44	45	43	44	45	44	42	46	45	46	44	45	43	44	45	44	42	43	LIMCH1	44
Q9NR46	SH3GLB2	Endophilin-B2	>sp|Q9NR46|SHLB2_HUMAN Endophilin-B2 OS=Homo sapiens OX=9606 GN=SH3GLB2 PE=1 SV=1	Homo sapiens	43973.9	100	FALSE	0	17	SH3GLB2	0.42	0.42	0.42	0.42	0.42	0.42	0.42	0.42	0.42	0.42	0.42	0.42	0.42	0.42	0.42	0.42	0.42	0.42	SH3GLB2	17	17	17	16	17	17	17	17	17	17	17	17	17	17	17	17	17	17	SH3GLB2	16
P17026	ZNF22	Zinc finger protein 22	>sp|P17026|ZNF22_HUMAN Zinc finger protein 22 OS=Homo sapiens OX=9606 GN=ZNF22 PE=1 SV=3	Homo sapiens	25915.4	100	TRUE	0	1	ZNF22	0.031	0.031	0.031	0.031	0.031	0.031	0.031	0.031	0.031	0.031	0.031	0.031	0.031	0.031	0.031	0.031	0.031	0.031	ZNF22	1	1	1	1	1	1	1	1	1	1	1	1	1	1	1	1	1	1	ZNF22	1
Q15052	ARHGEF6	Rho guanine nucleotide exchange factor 6	>sp|Q15052|ARHG6_HUMAN Rho guanine nucleotide exchange factor 6 OS=Homo sapiens OX=9606 GN=ARHGEF6 PE=1 SV=2	Homo sapiens	87498.8	100	TRUE	0	1	ARHGEF6	0.013	0.013	0.013	0.013	0.013	0.013	0.013	0.013	0.013	0.013	0.013	0.013	0.013	0.013	0.013	0.013	0.013	0.013	ARHGEF6	1	1	1	1	1	1	1	1	1	1	1	1	1	1	1	1	1	1	ARHGEF6	1
Q53TN4	CYBRD1	Plasma membrane ascorbate-dependent reductase CYBRD1	>sp|Q53TN4|CYBR1_HUMAN Plasma membrane ascorbate-dependent reductase CYBRD1 OS=Homo sapiens OX=9606 GN=CYBRD1 PE=1 SV=1	Homo sapiens	31641.3	100	FALSE	0	5	CYBRD1	0.185	0.185	0.185	0.185	0.185	0.185	0.185	0.185	0.185	0.185	0.185	0.185	0.185	0.185	0.185	0.185	0.185	0.185	CYBRD1	5	5	5	5	5	5	5	5	5	5	5	5	5	5	5	5	5	5	CYBRD1	5
Q86TP1	PRUNE1	Exopolyphosphatase PRUNE1	>sp|Q86TP1|PRUN1_HUMAN Exopolyphosphatase PRUNE1 OS=Homo sapiens OX=9606 GN=PRUNE1 PE=1 SV=2	Homo sapiens	50199.6	100	FALSE	0	8	PRUNE1	0.223	0.223	0.194	0.223	0.223	0.223	0.223	0.223	0.194	0.223	0.223	0.223	0.223	0.223	0.223	0.223	0.223	0.223	PRUNE1	8	8	7	8	8	8	8	8	7	8	8	8	8	8	8	8	8	8	PRUNE1	8
P09493	TPM1	Tropomyosin alpha-1 chain	>sp|P09493|TPM1_HUMAN Tropomyosin alpha-1 chain OS=Homo sapiens OX=9606 GN=TPM1 PE=1 SV=2	Homo sapiens	32708.6	100	FALSE	0	15	TPM1	0.356	0.324	0.356	0.387	0.317	0.349	0.324	0.356	0.387	0.387	0.356	0.289	0.387	0.387	0.387	0.349	0.356	0.296	TPM1	14	12	12	15	12	13	12	13	15	15	14	11	15	15	14	13	14	12	TPM1	8
Q8N128	FAM177A1	Protein FAM177A1	>sp|Q8N128|F177A_HUMAN Protein FAM177A1 OS=Homo sapiens OX=9606 GN=FAM177A1 PE=1 SV=1	Homo sapiens	23757.4	100	TRUE	0	1	FAM177A1	0.056	0.056	0.056	0.056	0.056	0.056	0.056	0.056	0.056	0.056	0.056	0.056	0.056	0.056	0.056	0.056	0.056	0.056	FAM177A1	1	1	1	1	1	1	1	1	1	1	1	1	1	1	1	1	1	1	FAM177A1	1
Q9Y2G5	POFUT2	GDP-fucose protein O-fucosyltransferase 2	>sp|Q9Y2G5|OFUT2_HUMAN GDP-fucose protein O-fucosyltransferase 2 OS=Homo sapiens OX=9606 GN=POFUT2 PE=1 SV=3	Homo sapiens	49975.9	100	FALSE	0	7	POFUT2	0.142	0.142	0.142	0.142	0.142	0.142	0.142	0.142	0.163	0.142	0.142	0.163	0.142	0.142	0.142	0.142	0.142	0.142	POFUT2	6	6	6	6	6	6	6	6	7	6	6	7	6	6	6	6	6	6	POFUT2	6
Q8WWW0	RASSF5	Ras association domain-containing protein 5	>sp|Q8WWW0|RASF5_HUMAN Ras association domain-containing protein 5 OS=Homo sapiens OX=9606 GN=RASSF5 PE=1 SV=1	Homo sapiens	47090.1	100	FALSE	0.00156561	3	RASSF5	0.074	0.074	0.074	0.074	0.074	0.074	0.048	0.074	0.048	0.074	0.074	0.074	0.053	0.074	0.048	0.074	0.074	0.074	RASSF5	3	3	3	3	3	3	2	3	2	3	3	3	2	3	2	3	3	3	RASSF5	3
Q6IEG0	SNRNP48	U11/U12 small nuclear ribonucleoprotein 48 kDa protein	>sp|Q6IEG0|SNR48_HUMAN U11/U12 small nuclear ribonucleoprotein 48 kDa protein OS=Homo sapiens OX=9606 GN=SNRNP48 PE=1 SV=2	Homo sapiens	39965.4	88.9	TRUE	0.000298998	1	SNRNP48	0	0.029	0.029	0.029	0.029	0.029	0.029	0.029	0.029	0.029	0.029	0.029	0	0.029	0.029	0.029	0.029	0.029	SNRNP48	0	1	1	1	1	1	1	1	1	1	1	1	0	1	1	1	1	1	SNRNP48	0
P09668	CTSH	Pro-cathepsin H	>sp|P09668|CATH_HUMAN Pro-cathepsin H OS=Homo sapiens OX=9606 GN=CTSH PE=1 SV=4	Homo sapiens	37393.6	100	FALSE	0	9	CTSH	0.233	0.233	0.233	0.233	0.206	0.233	0.161	0.206	0.188	0.161	0.206	0.206	0.188	0.206	0.206	0.206	0.206	0.206	CTSH	8	8	8	8	7	9	7	8	8	7	7	8	8	8	8	7	7	8	CTSH	8
Q9UGV2	NDRG3	Protein NDRG3	>sp|Q9UGV2|NDRG3_HUMAN Protein NDRG3 OS=Homo sapiens OX=9606 GN=NDRG3 PE=1 SV=2	Homo sapiens	41408.7	100	FALSE	0	17	NDRG3	0.547	0.581	0.581	0.539	0.581	0.539	0.581	0.581	0.539	0.539	0.581	0.539	0.547	0.581	0.547	0.581	0.547	0.539	NDRG3	15	17	16	14	15	15	17	16	14	16	17	16	14	16	15	16	15	15	NDRG3	15
Q8NF37	LPCAT1	Lysophosphatidylcholine acyltransferase 1	>sp|Q8NF37|PCAT1_HUMAN Lysophosphatidylcholine acyltransferase 1 OS=Homo sapiens OX=9606 GN=LPCAT1 PE=1 SV=2	Homo sapiens	59151.3	100	FALSE	0	16	LPCAT1	0.313	0.294	0.313	0.313	0.313	0.313	0.313	0.313	0.313	0.313	0.313	0.313	0.313	0.3	0.313	0.313	0.313	0.313	LPCAT1	16	15	16	16	16	16	16	16	16	16	16	16	16	15	16	16	16	16	LPCAT1	16
Q16626	MEA1	Male-enhanced antigen 1	>sp|Q16626|MEA1_HUMAN Male-enhanced antigen 1 OS=Homo sapiens OX=9606 GN=MEA1 PE=1 SV=2	Homo sapiens	19904.6	100	FALSE	0	2	MEA1	0.162	0.162	0.162	0.162	0.162	0.162	0.162	0.162	0.162	0.162	0.162	0.162	0.162	0.162	0.162	0.162	0.162	0.162	MEA1	2	2	2	2	2	2	2	2	2	2	2	2	2	2	2	2	2	2	MEA1	2
P09110	ACAA1	3-ketoacyl-CoA thiolase, peroxisomal	>sp|P09110|THIK_HUMAN 3-ketoacyl-CoA thiolase, peroxisomal OS=Homo sapiens OX=9606 GN=ACAA1 PE=1 SV=2	Homo sapiens	44292	100	FALSE	0	18	ACAA1	0.528	0.528	0.528	0.528	0.528	0.528	0.528	0.528	0.528	0.528	0.528	0.528	0.528	0.528	0.528	0.528	0.528	0.528	ACAA1	17	17	17	17	16	16	17	18	17	18	17	17	18	16	17	17	17	18	ACAA1	17
P07311	ACYP1	Acylphosphatase-1	>sp|P07311|ACYP1_HUMAN Acylphosphatase-1 OS=Homo sapiens OX=9606 GN=ACYP1 PE=1 SV=2	Homo sapiens	11260.8	100	FALSE	0	8	ACYP1	0.687	0.697	0.697	0.697	0.687	0.687	0.697	0.697	0.697	0.697	0.697	0.697	0.697	0.697	0.697	0.697	0.687	0.697	ACYP1	6	8	8	8	7	7	8	8	8	7	8	7	7	8	7	7	7	7	ACYP1	6
Q15208	STK38	Serine/threonine-protein kinase 38	>sp|Q15208|STK38_HUMAN Serine/threonine-protein kinase 38 OS=Homo sapiens OX=9606 GN=STK38 PE=1 SV=1	Homo sapiens	54190.2	100	FALSE	0	8	STK38	0.269	0.2	0.241	0.241	0.172	0.2	0.241	0.269	0.241	0.269	0.269	0.269	0.241	0.269	0.172	0.2	0.178	0.2	STK38	8	7	7	7	6	7	7	8	7	8	8	8	7	8	6	7	6	7	STK38	8
P46939	UTRN	Utrophin	>sp|P46939|UTRN_HUMAN Utrophin OS=Homo sapiens OX=9606 GN=UTRN PE=1 SV=2	Homo sapiens	394466	100	FALSE	0	42	UTRN	0.125	0.144	0.152	0.145	0.152	0.142	0.144	0.147	0.144	0.144	0.145	0.16	0.13	0.14	0.142	0.147	0.139	0.136	UTRN	33	37	39	36	39	37	35	39	37	38	38	41	34	36	38	37	36	35	UTRN	32
Q8TED1	GPX8	Probable glutathione peroxidase 8	>sp|Q8TED1|GPX8_HUMAN Probable glutathione peroxidase 8 OS=Homo sapiens OX=9606 GN=GPX8 PE=1 SV=2	Homo sapiens	23881	100	FALSE	0	7	GPX8	0.426	0.426	0.426	0.426	0.426	0.426	0.426	0.426	0.426	0.426	0.426	0.426	0.426	0.426	0.426	0.426	0.426	0.316	GPX8	7	7	7	7	7	7	7	7	7	7	7	7	7	7	7	7	7	6	GPX8	7
Q9HB19	PLEKHA2	Pleckstrin homology domain-containing family A member 2	>sp|Q9HB19|PKHA2_HUMAN Pleckstrin homology domain-containing family A member 2 OS=Homo sapiens OX=9606 GN=PLEKHA2 PE=1 SV=2	Homo sapiens	47255	100	FALSE	0	13	PLEKHA2	0.372	0.346	0.353	0.372	0.372	0.351	0.372	0.372	0.372	0.372	0.372	0.372	0.346	0.372	0.372	0.372	0.346	0.346	PLEKHA2	12	11	11	12	13	12	12	13	13	13	13	13	11	12	12	13	11	11	PLEKHA2	12
P05546	SERPIND1	Heparin cofactor 2	>sp|P05546|HEP2_HUMAN Heparin cofactor 2 OS=Homo sapiens OX=9606 GN=SERPIND1 PE=1 SV=3	Homo sapiens	57070.6	100	FALSE	0	7	SERPIND1	0.128	0.128	0.128	0.128	0.128	0.128	0.128	0.128	0.098	0.128	0.128	0.128	0.128	0.128	0.128	0.128	0.128	0.114	SERPIND1	7	6	6	7	7	7	6	6	3	5	7	7	5	6	6	6	5	4	SERPIND1	7
Q96FF9	CDCA5	Sororin	>sp|Q96FF9|CDCA5_HUMAN Sororin OS=Homo sapiens OX=9606 GN=CDCA5 PE=1 SV=1	Homo sapiens	27600.6	100	FALSE	0	5	CDCA5	0.294	0.294	0.294	0.294	0.294	0.294	0.294	0.294	0.294	0.294	0.294	0.294	0.294	0.294	0.294	0.294	0.294	0.294	CDCA5	5	5	5	5	5	5	5	5	5	5	5	5	5	5	5	5	5	5	CDCA5	5
Q6P996	PDXDC1	Pyridoxal-dependent decarboxylase domain-containing protein 1	>sp|Q6P996|PDXD1_HUMAN Pyridoxal-dependent decarboxylase domain-containing protein 1 OS=Homo sapiens OX=9606 GN=PDXDC1 PE=1 SV=2	Homo sapiens	86706.9	100	FALSE	0	29	PDXDC1	0.471	0.471	0.438	0.471	0.437	0.437	0.437	0.471	0.438	0.47	0.471	0.47	0.471	0.47	0.471	0.438	0.438	0.47	PDXDC1	29	29	28	29	27	27	27	29	28	28	29	28	29	28	29	28	28	28	PDXDC1	22
Q9BQE4	SELENOS	Selenoprotein S	>sp|Q9BQE4|SELS_HUMAN Selenoprotein S OS=Homo sapiens OX=9606 GN=SELENOS PE=1 SV=3	Homo sapiens	21163	100	FALSE	0	3	SELENOS	0.153	0.153	0.212	0.212	0.212	0.212	0.212	0.212	0.212	0.212	0.212	0.212	0.212	0.212	0.212	0.212	0.212	0.212	SELENOS	2	2	3	3	3	3	3	3	3	3	3	3	3	3	3	3	3	3	SELENOS	2
Q8IV38	ANKMY2	Ankyrin repeat and MYND domain-containing protein 2	>sp|Q8IV38|ANKY2_HUMAN Ankyrin repeat and MYND domain-containing protein 2 OS=Homo sapiens OX=9606 GN=ANKMY2 PE=1 SV=1	Homo sapiens	49298.7	100	FALSE	0	7	ANKMY2	0.172	0.197	0.197	0.197	0.197	0.163	0.197	0.197	0.197	0.197	0.197	0.197	0.181	0.181	0.197	0.197	0.197	0.197	ANKMY2	6	7	7	7	7	6	7	7	7	7	7	7	6	6	7	7	7	7	ANKMY2	6
Q92823	NRCAM	Neuronal cell adhesion molecule	>sp|Q92823|NRCAM_HUMAN Neuronal cell adhesion molecule OS=Homo sapiens OX=9606 GN=NRCAM PE=1 SV=3	Homo sapiens	143890	100	FALSE	0	16	NRCAM	0.16	0.146	0.124	0.157	0.171	0.147	0.115	0.163	0.163	0.188	0.176	0.188	0.14	0.129	0.167	0.188	0.147	0.168	NRCAM	13	12	12	14	14	13	10	15	15	16	15	16	11	11	14	16	12	14	NRCAM	13
Q15436	SEC23A	Protein transport protein Sec23A	>sp|Q15436|SC23A_HUMAN Protein transport protein Sec23A OS=Homo sapiens OX=9606 GN=SEC23A PE=1 SV=2	Homo sapiens	86160.8	100	FALSE	0	24	SEC23A	0.362	0.383	0.383	0.359	0.383	0.362	0.359	0.359	0.383	0.336	0.383	0.362	0.331	0.359	0.383	0.359	0.286	0.359	SEC23A	23	24	24	23	24	23	23	23	24	22	24	23	22	23	24	23	20	23	SEC23A	23
P42785	PRCP	Lysosomal Pro-X carboxypeptidase	>sp|P42785|PCP_HUMAN Lysosomal Pro-X carboxypeptidase OS=Homo sapiens OX=9606 GN=PRCP PE=1 SV=1	Homo sapiens	55799.8	100	FALSE	0	9	PRCP	0.22	0.234	0.234	0.234	0.234	0.22	0.234	0.234	0.234	0.234	0.234	0.234	0.22	0.22	0.234	0.22	0.234	0.204	PRCP	8	9	9	9	9	8	9	9	9	9	9	9	8	8	9	8	9	8	PRCP	8
Q9UBS4	DNAJB11	DnaJ homolog subfamily B member 11	>sp|Q9UBS4|DJB11_HUMAN DnaJ homolog subfamily B member 11 OS=Homo sapiens OX=9606 GN=DNAJB11 PE=1 SV=1	Homo sapiens	40513.9	100	FALSE	0	18	DNAJB11	0.464	0.486	0.486	0.486	0.464	0.486	0.486	0.411	0.464	0.464	0.464	0.411	0.486	0.486	0.486	0.464	0.464	0.486	DNAJB11	16	17	17	16	16	16	18	17	16	16	15	16	17	17	18	16	16	16	DNAJB11	16
Q8TE68	EPS8L1	Epidermal growth factor receptor kinase substrate 8-like protein 1	>sp|Q8TE68|ES8L1_HUMAN Epidermal growth factor receptor kinase substrate 8-like protein 1 OS=Homo sapiens OX=9606 GN=EPS8L1 PE=1 SV=3	Homo sapiens	80251.1	100	FALSE	0	20	EPS8L1	0.34	0.321	0.34	0.34	0.321	0.358	0.34	0.358	0.358	0.358	0.358	0.358	0.34	0.358	0.34	0.358	0.339	0.321	EPS8L1	18	18	19	19	18	20	19	20	20	20	20	20	19	20	19	20	19	18	EPS8L1	18
O75718	CRTAP	Cartilage-associated protein	>sp|O75718|CRTAP_HUMAN Cartilage-associated protein OS=Homo sapiens OX=9606 GN=CRTAP PE=1 SV=1	Homo sapiens	46561.9	100	FALSE	0	10	CRTAP	0.217	0.217	0.217	0.217	0.217	0.217	0.217	0.217	0.217	0.217	0.217	0.217	0.217	0.217	0.217	0.217	0.217	0.217	CRTAP	10	10	10	10	10	10	10	10	10	10	10	10	10	10	10	10	10	10	CRTAP	10
Q96CM8	ACSF2	Medium-chain acyl-CoA ligase ACSF2, mitochondrial	>sp|Q96CM8|ACSF2_HUMAN Medium-chain acyl-CoA ligase ACSF2, mitochondrial OS=Homo sapiens OX=9606 GN=ACSF2 PE=1 SV=2	Homo sapiens	68124.8	100	FALSE	0	19	ACSF2	0.382	0.382	0.33	0.382	0.382	0.382	0.382	0.382	0.33	0.382	0.382	0.366	0.382	0.382	0.33	0.382	0.382	0.382	ACSF2	18	19	18	19	19	19	19	19	18	19	19	18	18	19	18	19	18	18	ACSF2	18
Q08357	SLC20A2	Sodium-dependent phosphate transporter 2	>sp|Q08357|S20A2_HUMAN Sodium-dependent phosphate transporter 2 OS=Homo sapiens OX=9606 GN=SLC20A2 PE=1 SV=1	Homo sapiens	70392.4	100	FALSE	0.000298998	2	SLC20A2	0.061	0.061	0.061	0.061	0.061	0.061	0.046	0.046	0.061	0.061	0.061	0.061	0.061	0.061	0.061	0.061	0.061	0.061	SLC20A2	2	2	2	2	2	2	1	1	2	2	2	2	2	2	2	2	2	2	SLC20A2	2
Q9BTT0	ANP32E	Acidic leucine-rich nuclear phosphoprotein 32 family member E	>sp|Q9BTT0|AN32E_HUMAN Acidic leucine-rich nuclear phosphoprotein 32 family member E OS=Homo sapiens OX=9606 GN=ANP32E PE=1 SV=1	Homo sapiens	30692.5	100	FALSE	0.000298998	4	ANP32E	0.164	0.164	0.164	0.164	0.164	0.116	0.164	0.164	0.164	0.164	0.164	0.164	0.164	0.116	0.164	0.164	0.116	0.164	ANP32E	3	4	4	4	3	2	3	4	4	3	4	3	4	3	3	4	3	3	ANP32E	3
Q9UL63	MKLN1	Muskelin	>sp|Q9UL63|MKLN1_HUMAN Muskelin OS=Homo sapiens OX=9606 GN=MKLN1 PE=1 SV=2	Homo sapiens	84767.8	100	FALSE	0	20	MKLN1	0.31	0.324	0.305	0.324	0.324	0.298	0.31	0.298	0.324	0.305	0.324	0.324	0.298	0.324	0.324	0.298	0.324	0.291	MKLN1	17	18	17	19	18	17	17	18	20	18	19	20	17	19	19	18	19	16	MKLN1	17
O00425	IGF2BP3	Insulin-like growth factor 2 mRNA-binding protein 3	>sp|O00425|IF2B3_HUMAN Insulin-like growth factor 2 mRNA-binding protein 3 OS=Homo sapiens OX=9606 GN=IGF2BP3 PE=1 SV=2	Homo sapiens	63705	100	FALSE	0	29	IGF2BP3	0.442	0.442	0.456	0.442	0.456	0.442	0.456	0.442	0.442	0.442	0.442	0.442	0.442	0.442	0.442	0.442	0.456	0.442	IGF2BP3	28	28	28	28	29	28	29	28	28	28	27	28	27	28	28	28	29	27	IGF2BP3	28
P48506	GCLC	Glutamate--cysteine ligase catalytic subunit	>sp|P48506|GSH1_HUMAN Glutamate--cysteine ligase catalytic subunit OS=Homo sapiens OX=9606 GN=GCLC PE=1 SV=2	Homo sapiens	72765.8	100	FALSE	0	27	GCLC	0.441	0.441	0.441	0.441	0.44	0.441	0.419	0.419	0.441	0.427	0.441	0.441	0.441	0.419	0.427	0.4	0.44	0.438	GCLC	26	26	26	26	25	27	25	26	27	26	27	27	26	26	26	22	26	24	GCLC	26
Q9NRW4	DUSP22	Dual specificity protein phosphatase 22	>sp|Q9NRW4|DUS22_HUMAN Dual specificity protein phosphatase 22 OS=Homo sapiens OX=9606 GN=DUSP22 PE=1 SV=1	Homo sapiens	20910	94.4	TRUE	0.00278979	1	DUSP22	0.103	0.103	0.103	0.103	0.103	0.103	0.103	0.103	0	0.103	0.103	0.103	0.103	0.103	0.103	0.103	0.103	0.103	DUSP22	1	1	1	1	1	1	1	1	0	1	1	1	1	1	1	1	1	1	DUSP22	1
P12830	CDH1	Cadherin-1	>sp|P12830|CADH1_HUMAN Cadherin-1 OS=Homo sapiens OX=9606 GN=CDH1 PE=1 SV=3	Homo sapiens	97456.1	100	FALSE	0	23	CDH1	0.264	0.264	0.264	0.264	0.254	0.238	0.264	0.264	0.274	0.251	0.251	0.251	0.274	0.264	0.254	0.254	0.274	0.262	CDH1	21	21	21	20	20	20	20	21	22	22	21	22	21	22	20	21	23	21	CDH1	19
Q9NVP2	ASF1B	Histone chaperone ASF1B	>sp|Q9NVP2|ASF1B_HUMAN Histone chaperone ASF1B OS=Homo sapiens OX=9606 GN=ASF1B PE=1 SV=1	Homo sapiens	22433.5	100	FALSE	0	16	ASF1B	0.45	0.45	0.45	0.45	0.45	0.45	0.45	0.45	0.45	0.45	0.45	0.45	0.45	0.45	0.45	0.45	0.45	0.45	ASF1B	15	15	15	16	15	15	16	16	15	16	16	16	15	13	16	16	16	16	ASF1B	14
O94782	USP1	Ubiquitin carboxyl-terminal hydrolase 1	>sp|O94782|UBP1_HUMAN Ubiquitin carboxyl-terminal hydrolase 1 OS=Homo sapiens OX=9606 GN=USP1 PE=1 SV=1	Homo sapiens	88207.2	100	FALSE	0	12	USP1	0.136	0.166	0.121	0.159	0.118	0.14	0.163	0.18	0.18	0.18	0.18	0.166	0.166	0.18	0.15	0.164	0.18	0.15	USP1	10	11	9	11	9	9	11	12	12	12	12	11	10	12	11	10	12	11	USP1	10
O95049	TJP3	Tight junction protein ZO-3	>sp|O95049|ZO3_HUMAN Tight junction protein ZO-3 OS=Homo sapiens OX=9606 GN=TJP3 PE=1 SV=3	Homo sapiens	101397	100	FALSE	0	7	TJP3	0.126	0.126	0.108	0.126	0.126	0.126	0.126	0.108	0.126	0.126	0.126	0.108	0.126	0.126	0.126	0.126	0.126	0.126	TJP3	7	7	6	7	7	7	7	6	7	7	7	6	7	7	7	7	7	7	TJP3	7
Q5T1C6	THEM4	Acyl-coenzyme A thioesterase THEM4	>sp|Q5T1C6|THEM4_HUMAN Acyl-coenzyme A thioesterase THEM4 OS=Homo sapiens OX=9606 GN=THEM4 PE=1 SV=1	Homo sapiens	27129.6	100	FALSE	0	4	THEM4	0.033	0.083	0.088	0.088	0.138	0.083	0.129	0.125	0.125	0.179	0.179	0.179	0.125	0.129	0.179	0.179	0.129	0.179	THEM4	1	2	2	2	3	2	3	3	3	4	4	4	3	3	4	4	3	4	THEM4	1
P67936	TPM4	Tropomyosin alpha-4 chain	>sp|P67936|TPM4_HUMAN Tropomyosin alpha-4 chain OS=Homo sapiens OX=9606 GN=TPM4 PE=1 SV=3	Homo sapiens	28521.8	100	FALSE	0	21	TPM4	0.637	0.637	0.637	0.637	0.637	0.637	0.637	0.637	0.637	0.637	0.637	0.637	0.637	0.637	0.637	0.637	0.637	0.637	TPM4	21	21	21	21	21	21	21	21	21	21	21	21	21	21	21	21	21	21	TPM4	9
Q9H9A6	LRRC40	Leucine-rich repeat-containing protein 40	>sp|Q9H9A6|LRC40_HUMAN Leucine-rich repeat-containing protein 40 OS=Homo sapiens OX=9606 GN=LRRC40 PE=1 SV=1	Homo sapiens	68249.9	100	FALSE	0	23	LRRC40	0.405	0.444	0.445	0.46	0.405	0.444	0.444	0.444	0.46	0.444	0.407	0.429	0.422	0.46	0.429	0.444	0.434	0.46	LRRC40	20	22	22	23	20	21	22	22	22	22	20	21	21	23	21	22	21	23	LRRC40	20
Q9NXS2	QPCTL	Glutaminyl-peptide cyclotransferase-like protein	>sp|Q9NXS2|QPCTL_HUMAN Glutaminyl-peptide cyclotransferase-like protein OS=Homo sapiens OX=9606 GN=QPCTL PE=1 SV=2	Homo sapiens	42924.1	100	FALSE	0	11	QPCTL	0.275	0.309	0.309	0.309	0.309	0.309	0.309	0.309	0.309	0.275	0.309	0.275	0.309	0.309	0.309	0.275	0.309	0.309	QPCTL	10	11	10	11	10	11	9	11	11	10	9	10	9	11	10	8	11	11	QPCTL	10
Q07666	KHDRBS1	KH domain-containing, RNA-binding, signal transduction-associated protein 1	>sp|Q07666|KHDR1_HUMAN KH domain-containing, RNA-binding, signal transduction-associated protein 1 OS=Homo sapiens OX=9606 GN=KHDRBS1 PE=1 SV=1	Homo sapiens	48227.3	100	FALSE	0	16	KHDRBS1	0.339	0.339	0.339	0.339	0.339	0.339	0.339	0.339	0.339	0.339	0.339	0.339	0.339	0.339	0.339	0.339	0.339	0.339	KHDRBS1	16	16	14	14	16	16	16	16	16	16	16	16	16	16	16	16	16	16	KHDRBS1	13
Q92841	DDX17	Probable ATP-dependent RNA helicase DDX17	>sp|Q92841|DDX17_HUMAN Probable ATP-dependent RNA helicase DDX17 OS=Homo sapiens OX=9606 GN=DDX17 PE=1 SV=2	Homo sapiens	80272.4	100	FALSE	0	33	DDX17	0.399	0.399	0.399	0.399	0.399	0.399	0.399	0.399	0.399	0.399	0.399	0.388	0.399	0.399	0.388	0.399	0.399	0.399	DDX17	32	31	32	32	32	32	33	33	33	33	33	32	33	33	32	33	33	33	DDX17	32
Q8IUC4	RHPN2	Rhophilin-2	>sp|Q8IUC4|RHPN2_HUMAN Rhophilin-2 OS=Homo sapiens OX=9606 GN=RHPN2 PE=1 SV=1	Homo sapiens	76993.3	100	FALSE	0	18	RHPN2	0.338	0.325	0.324	0.315	0.344	0.31	0.359	0.359	0.338	0.345	0.325	0.345	0.344	0.325	0.345	0.345	0.338	0.338	RHPN2	17	16	17	16	17	15	18	18	17	17	16	17	17	16	17	17	17	17	RHPN2	13
P17812	CTPS1	CTP synthase 1	>sp|P17812|PYRG1_HUMAN CTP synthase 1 OS=Homo sapiens OX=9606 GN=CTPS1 PE=1 SV=2	Homo sapiens	66690.4	100	FALSE	0	31	CTPS1	0.562	0.519	0.519	0.519	0.557	0.545	0.523	0.562	0.523	0.521	0.56	0.518	0.562	0.511	0.523	0.521	0.523	0.518	CTPS1	30	28	28	29	28	27	29	31	30	29	30	28	31	29	30	28	30	27	CTPS1	30
Q8WUW1	BRK1	Protein BRICK1	>sp|Q8WUW1|BRK1_HUMAN Protein BRICK1 OS=Homo sapiens OX=9606 GN=BRK1 PE=1 SV=1	Homo sapiens	8744.91	100	FALSE	0	5	BRK1	0.64	0.467	0.32	0.347	0.64	0.64	0.32	0.467	0.2	0.467	0.467	0.467	0.467	0.467	0.467	0.467	0.467	0.467	BRK1	5	4	3	3	5	5	3	4	2	4	4	4	4	4	4	4	4	4	BRK1	5
Q9Y5X2	SNX8	Sorting nexin-8	>sp|Q9Y5X2|SNX8_HUMAN Sorting nexin-8 OS=Homo sapiens OX=9606 GN=SNX8 PE=1 SV=1	Homo sapiens	52569.4	100	FALSE	0	20	SNX8	0.406	0.406	0.406	0.406	0.404	0.404	0.406	0.406	0.404	0.374	0.404	0.346	0.406	0.404	0.374	0.404	0.406	0.404	SNX8	18	18	18	18	19	19	19	20	17	18	17	17	18	17	17	19	20	19	SNX8	18
Q9NSV4	DIAPH3	Protein diaphanous homolog 3	>sp|Q9NSV4|DIAP3_HUMAN Protein diaphanous homolog 3 OS=Homo sapiens OX=9606 GN=DIAPH3 PE=1 SV=4	Homo sapiens	136926	100	FALSE	0	29	DIAPH3	0.281	0.284	0.303	0.29	0.279	0.272	0.303	0.295	0.303	0.295	0.272	0.282	0.286	0.284	0.282	0.271	0.251	0.262	DIAPH3	27	27	29	28	27	26	29	28	29	28	26	27	27	27	27	26	24	25	DIAPH3	27
Q99640	PKMYT1	Membrane-associated tyrosine- and threonine-specific cdc2-inhibitory kinase	>sp|Q99640|PMYT1_HUMAN Membrane-associated tyrosine- and threonine-specific cdc2-inhibitory kinase OS=Homo sapiens OX=9606 GN=PKMYT1 PE=1 SV=1	Homo sapiens	54521.4	100	FALSE	0	7	PKMYT1	0.128	0.15	0.15	0.162	0.18	0.184	0.168	0.202	0.15	0.202	0.202	0.13	0.184	0.128	0.184	0.162	0.162	0.184	PKMYT1	4	5	5	5	6	6	6	7	5	7	7	5	6	4	6	5	5	6	PKMYT1	4
Q96I34	PPP1R16A	Protein phosphatase 1 regulatory subunit 16A	>sp|Q96I34|PP16A_HUMAN Protein phosphatase 1 regulatory subunit 16A OS=Homo sapiens OX=9606 GN=PPP1R16A PE=1 SV=1	Homo sapiens	57811.4	94.4	TRUE	0.000587544	1	PPP1R16A	0.023	0.023	0.023	0.023	0.023	0.023	0.023	0.023	0.023	0.023	0.023	0.023	0	0.023	0.023	0.023	0.023	0.023	PPP1R16A	1	1	1	1	1	1	1	1	1	1	1	1	0	1	1	1	1	1	PPP1R16A	1
O43822	CFAP410	Cilia- and flagella-associated protein 410	>sp|O43822|CF410_HUMAN Cilia- and flagella-associated protein 410 OS=Homo sapiens OX=9606 GN=CFAP410 PE=1 SV=1	Homo sapiens	28340.3	94.4	TRUE	0	1	CFAP410	0.051	0.051	0.051	0.051	0.051	0.051	0.051	0.051	0.051	0.051	0.051	0.051	0.051	0.051	0	0.051	0.051	0.051	CFAP410	1	1	1	1	1	1	1	1	1	1	1	1	1	1	0	1	1	1	CFAP410	1
O43639	NCK2	Cytoplasmic protein NCK2	>sp|O43639|NCK2_HUMAN Cytoplasmic protein NCK2 OS=Homo sapiens OX=9606 GN=NCK2 PE=1 SV=2	Homo sapiens	42915.1	100	FALSE	0	6	NCK2	0.126	0.15	0.174	0.15	0.15	0.126	0.142	0.174	0.174	0.174	0.174	0.174	0.126	0.118	0.15	0.15	0.15	0.174	NCK2	4	5	6	5	5	4	5	6	6	6	6	6	4	4	5	5	5	6	NCK2	4
P62879	GNB2	Guanine nucleotide-binding protein G(I)/G(S)/G(T) subunit beta-2	>sp|P62879|GBB2_HUMAN Guanine nucleotide-binding protein G(I)/G(S)/G(T) subunit beta-2 OS=Homo sapiens OX=9606 GN=GNB2 PE=1 SV=3	Homo sapiens	37331	100	FALSE	0	13	GNB2	0.432	0.432	0.432	0.432	0.432	0.432	0.432	0.432	0.432	0.394	0.394	0.394	0.432	0.432	0.432	0.432	0.394	0.432	GNB2	13	13	13	13	13	13	13	13	13	12	12	12	13	13	13	13	12	13	GNB2	3
Q7Z2K6	ERMP1	Endoplasmic reticulum metallopeptidase 1	>sp|Q7Z2K6|ERMP1_HUMAN Endoplasmic reticulum metallopeptidase 1 OS=Homo sapiens OX=9606 GN=ERMP1 PE=1 SV=2	Homo sapiens	100231	100	FALSE	0	20	ERMP1	0.253	0.244	0.244	0.253	0.253	0.292	0.253	0.253	0.253	0.292	0.292	0.239	0.292	0.283	0.253	0.253	0.292	0.292	ERMP1	19	18	18	19	19	20	19	19	19	20	20	18	20	19	19	19	20	20	ERMP1	19
P40222	TXLNA	Alpha-taxilin	>sp|P40222|TXLNA_HUMAN Alpha-taxilin OS=Homo sapiens OX=9606 GN=TXLNA PE=1 SV=3	Homo sapiens	61891.1	100	FALSE	0	26	TXLNA	0.445	0.462	0.443	0.445	0.462	0.476	0.462	0.462	0.476	0.476	0.462	0.476	0.462	0.476	0.476	0.476	0.462	0.462	TXLNA	22	25	23	23	25	26	25	25	26	26	25	26	25	26	26	26	25	25	TXLNA	22
Q7L590	MCM10	Protein MCM10 homolog	>sp|Q7L590|MCM10_HUMAN Protein MCM10 homolog OS=Homo sapiens OX=9606 GN=MCM10 PE=1 SV=2	Homo sapiens	98183	100	FALSE	0.000298998	6	MCM10	0.061	0.069	0.069	0.078	0.046	0.069	0.069	0.078	0.078	0.078	0.063	0.069	0.07	0.061	0.069	0.07	0.061	0.054	MCM10	4	5	5	6	3	5	5	6	6	6	5	5	5	4	5	5	4	4	MCM10	4
P11802	CDK4	Cyclin-dependent kinase 4	>sp|P11802|CDK4_HUMAN Cyclin-dependent kinase 4 OS=Homo sapiens OX=9606 GN=CDK4 PE=1 SV=2	Homo sapiens	33729.8	100	FALSE	0	13	CDK4	0.475	0.475	0.475	0.475	0.475	0.475	0.475	0.475	0.475	0.475	0.475	0.475	0.475	0.475	0.475	0.475	0.475	0.432	CDK4	12	13	13	13	13	13	13	13	13	13	13	13	13	13	13	13	13	12	CDK4	12
O14495	PLPP3	Phospholipid phosphatase 3	>sp|O14495|PLPP3_HUMAN Phospholipid phosphatase 3 OS=Homo sapiens OX=9606 GN=PLPP3 PE=1 SV=1	Homo sapiens	35116	100	FALSE	0	3	PLPP3	0.071	0.068	0.103	0.103	0.103	0.103	0.103	0.103	0.103	0.103	0.103	0.103	0.071	0.103	0.071	0.103	0.103	0.103	PLPP3	2	2	3	3	3	3	3	3	3	3	3	3	2	3	2	3	3	3	PLPP3	2
P42025	ACTR1B	Beta-centractin	>sp|P42025|ACTY_HUMAN Beta-centractin OS=Homo sapiens OX=9606 GN=ACTR1B PE=1 SV=1	Homo sapiens	42293.4	100	FALSE	0	2	ACTR1B	0.061	0.061	0.061	0.106	0.061	0.061	0.061	0.061	0.061	0.061	0.061	0.061	0.106	0.106	0.106	0.061	0.061	0.106	ACTR1B	1	1	1	2	1	1	1	1	1	1	1	1	2	2	2	1	1	2	ACTR1B	1
Q99766	DMAC2L	ATP synthase subunit s, mitochondrial	>sp|Q99766|ATP5S_HUMAN ATP synthase subunit s, mitochondrial OS=Homo sapiens OX=9606 GN=DMAC2L PE=1 SV=3	Homo sapiens	24866	100	FALSE	0	6	DMAC2L	0.316	0.353	0.353	0.353	0.353	0.353	0.274	0.316	0.186	0.228	0.312	0.353	0.274	0.312	0.353	0.228	0.353	0.312	DMAC2L	5	6	6	6	6	6	4	5	4	5	5	6	4	5	6	5	6	5	DMAC2L	5
P43250	GRK6	G protein-coupled receptor kinase 6	>sp|P43250|GRK6_HUMAN G protein-coupled receptor kinase 6 OS=Homo sapiens OX=9606 GN=GRK6 PE=1 SV=2	Homo sapiens	65991	100	FALSE	0	5	GRK6	0.139	0.139	0.104	0.104	0.08	0.082	0.139	0.139	0.139	0.139	0.139	0.139	0.116	0.139	0.116	0.139	0.139	0.082	GRK6	5	5	4	4	3	3	5	5	5	5	5	5	4	5	4	5	5	3	GRK6	5
Q9BQQ3	GORASP1	Golgi reassembly-stacking protein 1	>sp|Q9BQQ3|GORS1_HUMAN Golgi reassembly-stacking protein 1 OS=Homo sapiens OX=9606 GN=GORASP1 PE=1 SV=3	Homo sapiens	46482.4	100	FALSE	0	2	GORASP1	0.064	0.064	0.064	0.016	0.064	0.016	0.064	0.064	0.064	0.064	0.016	0.064	0.016	0.016	0.016	0.016	0.064	0.064	GORASP1	2	2	2	1	2	1	2	2	2	2	1	2	1	1	1	1	2	2	GORASP1	2
O14682	ENC1	Ectoderm-neural cortex protein 1	>sp|O14682|ENC1_HUMAN Ectoderm-neural cortex protein 1 OS=Homo sapiens OX=9606 GN=ENC1 PE=1 SV=2	Homo sapiens	66129.8	100	FALSE	0.00170189	2	ENC1	0.048	0.048	0.048	0.048	0.048	0.048	0.048	0.048	0.048	0.048	0.048	0.048	0.048	0.048	0.048	0.048	0.048	0.048	ENC1	2	2	2	2	2	2	2	2	2	2	2	2	2	2	2	2	2	2	ENC1	2
Q9ULV3	CIZ1	Cip1-interacting zinc finger protein	>sp|Q9ULV3|CIZ1_HUMAN Cip1-interacting zinc finger protein OS=Homo sapiens OX=9606 GN=CIZ1 PE=1 SV=2	Homo sapiens	100045	100	FALSE	0	11	CIZ1	0.129	0.148	0.157	0.157	0.148	0.148	0.157	0.157	0.157	0.157	0.157	0.157	0.129	0.157	0.157	0.157	0.157	0.136	CIZ1	9	10	11	11	10	10	11	11	11	11	11	11	9	11	11	11	11	9	CIZ1	9
O95394	PGM3	Phosphoacetylglucosamine mutase	>sp|O95394|AGM1_HUMAN Phosphoacetylglucosamine mutase OS=Homo sapiens OX=9606 GN=PGM3 PE=1 SV=1	Homo sapiens	59851.9	100	FALSE	0	17	PGM3	0.327	0.327	0.31	0.327	0.327	0.327	0.327	0.327	0.327	0.327	0.327	0.327	0.308	0.327	0.327	0.327	0.306	0.327	PGM3	17	15	15	17	16	17	16	17	17	17	17	17	15	16	17	16	16	15	PGM3	17
Q9H8W4	PLEKHF2	Pleckstrin homology domain-containing family F member 2	>sp|Q9H8W4|PKHF2_HUMAN Pleckstrin homology domain-containing family F member 2 OS=Homo sapiens OX=9606 GN=PLEKHF2 PE=1 SV=1	Homo sapiens	27797.8	100	FALSE	0	6	PLEKHF2	0.289	0.325	0.289	0.325	0.289	0.325	0.289	0.241	0.325	0.325	0.205	0.325	0.325	0.325	0.241	0.289	0.205	0.205	PLEKHF2	5	6	5	6	5	6	5	5	6	6	4	6	6	6	5	5	4	4	PLEKHF2	5
Q07820	MCL1	Induced myeloid leukemia cell differentiation protein Mcl-1	>sp|Q07820|MCL1_HUMAN Induced myeloid leukemia cell differentiation protein Mcl-1 OS=Homo sapiens OX=9606 GN=MCL1 PE=1 SV=3	Homo sapiens	37337.3	100	FALSE	0	6	MCL1	0.237	0.237	0.237	0.237	0.237	0.237	0.237	0.237	0.237	0.237	0.237	0.237	0.237	0.237	0.237	0.177	0.237	0.237	MCL1	6	6	6	6	6	6	6	6	6	6	6	6	6	6	6	5	6	6	MCL1	6
Q8NHU6	TDRD7	Tudor domain-containing protein 7	>sp|Q8NHU6|TDRD7_HUMAN Tudor domain-containing protein 7 OS=Homo sapiens OX=9606 GN=TDRD7 PE=1 SV=2	Homo sapiens	123586	100	FALSE	0	16	TDRD7	0.14	0.155	0.155	0.166	0.145	0.087	0.144	0.166	0.166	0.166	0.156	0.141	0.137	0.166	0.158	0.158	0.166	0.152	TDRD7	14	15	15	16	14	10	14	16	16	16	15	12	14	16	15	15	16	15	TDRD7	14
Q5TEC6	H3-7	Histone H3-7	>sp|Q5TEC6|H37_HUMAN Histone H3-7 OS=Homo sapiens OX=9606 GN=H3-7 PE=1 SV=1	Homo sapiens	15430.1	100	FALSE	0.000871207	2	H3-7	0.081	0.081	0.081	0.081	0.081	0.081	0.081	0.081	0.081	0.081	0.081	0.081	0.081	0.081	0.081	0.081	0.081	0.081	H3-7	2	2	2	2	2	2	2	2	2	2	2	2	2	2	2	2	2	2	H3-7	2
Q8WUY8	NAT14	Probable N-acetyltransferase 14	>sp|Q8WUY8|NAT14_HUMAN Probable N-acetyltransferase 14 OS=Homo sapiens OX=9606 GN=NAT14 PE=1 SV=1	Homo sapiens	21650.4	100	FALSE	0.00115174	6	NAT14	0.272	0.272	0.272	0.272	0.252	0.252	0.233	0.194	0.272	0.233	0.272	0.252	0.233	0.194	0.194	0.233	0.146	0.214	NAT14	6	6	6	6	5	5	5	4	6	5	6	5	5	4	4	5	4	4	NAT14	6
Q49AR2	C5orf22	UPF0489 protein C5orf22	>sp|Q49AR2|CE022_HUMAN UPF0489 protein C5orf22 OS=Homo sapiens OX=9606 GN=C5orf22 PE=1 SV=2	Homo sapiens	49967.1	100	FALSE	0	10	C5orf22	0.371	0.301	0.312	0.317	0.319	0.319	0.371	0.371	0.317	0.371	0.319	0.319	0.353	0.33	0.353	0.371	0.371	0.371	C5orf22	10	8	8	9	9	9	10	10	9	10	9	9	9	9	9	10	10	10	C5orf22	10
P16949	STMN1	Stathmin	>sp|P16949|STMN1_HUMAN Stathmin OS=Homo sapiens OX=9606 GN=STMN1 PE=1 SV=3	Homo sapiens	17302.5	100	FALSE	0	15	STMN1	0.557	0.557	0.55	0.638	0.638	0.631	0.557	0.557	0.55	0.638	0.631	0.611	0.51	0.557	0.557	0.55	0.631	0.631	STMN1	13	13	12	14	14	13	13	13	12	14	13	13	12	13	13	12	13	13	STMN1	11
P20700	LMNB1	Lamin-B1	>sp|P20700|LMNB1_HUMAN Lamin-B1 OS=Homo sapiens OX=9606 GN=LMNB1 PE=1 SV=2	Homo sapiens	66408.3	100	FALSE	0	50	LMNB1	0.647	0.652	0.59	0.65	0.647	0.585	0.652	0.648	0.652	0.652	0.647	0.648	0.652	0.648	0.647	0.647	0.647	0.587	LMNB1	48	50	47	47	47	44	50	49	50	50	48	49	50	49	48	47	48	47	LMNB1	48
Q96FZ2	HMCES	Abasic site processing protein HMCES	>sp|Q96FZ2|HMCES_HUMAN Abasic site processing protein HMCES OS=Homo sapiens OX=9606 GN=HMCES PE=1 SV=1	Homo sapiens	40574.9	100	FALSE	0	16	HMCES	0.486	0.466	0.463	0.486	0.455	0.486	0.486	0.486	0.486	0.486	0.486	0.475	0.486	0.466	0.486	0.486	0.486	0.463	HMCES	16	15	15	16	14	16	16	16	16	16	16	15	16	15	16	16	16	15	HMCES	16
P80303	NUCB2	Nucleobindin-2	>sp|P80303|NUCB2_HUMAN Nucleobindin-2 OS=Homo sapiens OX=9606 GN=NUCB2 PE=1 SV=3	Homo sapiens	50222.7	100	FALSE	0	13	NUCB2	0.288	0.283	0.288	0.255	0.283	0.283	0.288	0.26	0.288	0.283	0.283	0.288	0.288	0.288	0.288	0.283	0.288	0.283	NUCB2	13	12	13	11	12	12	13	12	13	12	12	13	13	13	13	12	13	12	NUCB2	12
P10244	MYBL2	Myb-related protein B	>sp|P10244|MYBB_HUMAN Myb-related protein B OS=Homo sapiens OX=9606 GN=MYBL2 PE=1 SV=1	Homo sapiens	78764.1	100	TRUE	0.000298998	1	MYBL2	0.017	0.017	0.017	0.017	0.017	0.017	0.017	0.017	0.017	0.017	0.017	0.017	0.017	0.017	0.017	0.017	0.017	0.017	MYBL2	1	1	1	1	1	1	1	1	1	1	1	1	1	1	1	1	1	1	MYBL2	1
P11047	LAMC1	Laminin subunit gamma-1	>sp|P11047|LAMC1_HUMAN Laminin subunit gamma-1 OS=Homo sapiens OX=9606 GN=LAMC1 PE=1 SV=3	Homo sapiens	177603	100	FALSE	0	31	LAMC1	0.226	0.218	0.227	0.226	0.216	0.208	0.211	0.218	0.227	0.201	0.226	0.196	0.218	0.202	0.197	0.201	0.197	0.196	LAMC1	28	29	31	29	29	28	28	30	31	27	30	27	30	26	28	26	28	27	LAMC1	27
Q9H4A6	GOLPH3	Golgi phosphoprotein 3	>sp|Q9H4A6|GOLP3_HUMAN Golgi phosphoprotein 3 OS=Homo sapiens OX=9606 GN=GOLPH3 PE=1 SV=1	Homo sapiens	33810.5	100	FALSE	0	15	GOLPH3	0.396	0.396	0.362	0.45	0.396	0.362	0.45	0.396	0.396	0.362	0.396	0.362	0.45	0.45	0.45	0.396	0.396	0.396	GOLPH3	14	12	12	15	14	13	15	14	13	13	14	13	15	13	13	14	13	13	GOLPH3	13
Q9NXV2	KCTD5	BTB/POZ domain-containing protein KCTD5	>sp|Q9NXV2|KCTD5_HUMAN BTB/POZ domain-containing protein KCTD5 OS=Homo sapiens OX=9606 GN=KCTD5 PE=1 SV=1	Homo sapiens	26092.5	100	FALSE	0	3	KCTD5	0.171	0.171	0.171	0.171	0.12	0.12	0.171	0.171	0.171	0.171	0.171	0.171	0.171	0.171	0.171	0.171	0.171	0.171	KCTD5	3	3	3	3	2	2	3	3	3	3	3	3	3	3	3	3	3	3	KCTD5	3
Q9NVA2	SEPTIN11	Septin-11	>sp|Q9NVA2|SEP11_HUMAN Septin-11 OS=Homo sapiens OX=9606 GN=SEPTIN11 PE=1 SV=3	Homo sapiens	49398.2	100	FALSE	0	16	SEPTIN11	0.38	0.38	0.38	0.38	0.38	0.38	0.38	0.38	0.38	0.38	0.38	0.38	0.38	0.38	0.38	0.38	0.38	0.38	SEPTIN11	15	16	16	16	15	16	16	15	16	15	15	16	16	16	15	16	15	16	SEPTIN11	6
Q9Y696	CLIC4	Chloride intracellular channel protein 4	>sp|Q9Y696|CLIC4_HUMAN Chloride intracellular channel protein 4 OS=Homo sapiens OX=9606 GN=CLIC4 PE=1 SV=4	Homo sapiens	28772.1	100	FALSE	0	19	CLIC4	0.684	0.684	0.684	0.684	0.68	0.68	0.684	0.684	0.684	0.68	0.68	0.664	0.684	0.684	0.684	0.68	0.684	0.68	CLIC4	19	19	18	19	18	18	19	19	18	18	18	18	18	19	19	17	19	18	CLIC4	19
Q15910	EZH2	Histone-lysine N-methyltransferase EZH2	>sp|Q15910|EZH2_HUMAN Histone-lysine N-methyltransferase EZH2 OS=Homo sapiens OX=9606 GN=EZH2 PE=1 SV=2	Homo sapiens	85363.2	100	FALSE	0	10	EZH2	0.15	0.15	0.173	0.173	0.16	0.173	0.173	0.173	0.173	0.173	0.173	0.173	0.161	0.139	0.173	0.139	0.15	0.173	EZH2	9	9	10	10	9	10	10	10	10	10	10	10	9	8	10	8	9	10	EZH2	8
Q6P1Q0	LETMD1	LETM1 domain-containing protein 1	>sp|Q6P1Q0|LTMD1_HUMAN LETM1 domain-containing protein 1 OS=Homo sapiens OX=9606 GN=LETMD1 PE=1 SV=1	Homo sapiens	41790.3	100	FALSE	0	8	LETMD1	0.189	0.228	0.228	0.228	0.208	0.228	0.192	0.228	0.228	0.228	0.228	0.228	0.228	0.192	0.208	0.228	0.228	0.228	LETMD1	7	8	8	8	7	8	7	8	8	8	8	8	8	7	7	8	8	8	LETMD1	7
Q99584	S100A13	Protein S100-A13	>sp|Q99584|S10AD_HUMAN Protein S100-A13 OS=Homo sapiens OX=9606 GN=S100A13 PE=1 SV=1	Homo sapiens	11471.2	100	FALSE	0	6	S100A13	0.49	0.49	0.49	0.49	0.49	0.49	0.49	0.49	0.49	0.49	0.49	0.49	0.49	0.49	0.49	0.49	0.49	0.49	S100A13	6	6	6	6	6	6	6	6	6	6	6	6	6	6	6	6	6	6	S100A13	6
Q9UBU8	MORF4L1	Mortality factor 4-like protein 1	>sp|Q9UBU8|MO4L1_HUMAN Mortality factor 4-like protein 1 OS=Homo sapiens OX=9606 GN=MORF4L1 PE=1 SV=2	Homo sapiens	41473.5	100	FALSE	0	11	MORF4L1	0.337	0.337	0.337	0.337	0.337	0.337	0.337	0.337	0.337	0.337	0.337	0.337	0.337	0.337	0.337	0.337	0.337	0.337	MORF4L1	11	11	10	9	11	11	10	11	11	11	11	11	11	10	11	11	11	11	MORF4L1	11
P51649	ALDH5A1	Succinate-semialdehyde dehydrogenase, mitochondrial	>sp|P51649|SSDH_HUMAN Succinate-semialdehyde dehydrogenase, mitochondrial OS=Homo sapiens OX=9606 GN=ALDH5A1 PE=1 SV=2	Homo sapiens	57214.8	100	FALSE	0	12	ALDH5A1	0.267	0.267	0.267	0.267	0.215	0.267	0.25	0.25	0.267	0.267	0.267	0.267	0.198	0.267	0.23	0.237	0.267	0.267	ALDH5A1	12	12	12	12	11	12	11	11	12	12	12	12	10	12	10	11	11	12	ALDH5A1	12
P04637	TP53	Cellular tumor antigen p53	>sp|P04637|P53_HUMAN Cellular tumor antigen p53 OS=Homo sapiens OX=9606 GN=TP53 PE=1 SV=4	Homo sapiens	43653.2	100	FALSE	0	16	TP53	0.41	0.41	0.41	0.41	0.41	0.41	0.41	0.41	0.41	0.392	0.41	0.41	0.41	0.41	0.41	0.41	0.41	0.41	TP53	16	16	16	16	16	16	16	16	16	15	16	16	16	16	16	16	16	16	TP53	16
Q4KMQ2	ANO6	Anoctamin-6	>sp|Q4KMQ2|ANO6_HUMAN Anoctamin-6 OS=Homo sapiens OX=9606 GN=ANO6 PE=1 SV=2	Homo sapiens	106165	100	FALSE	0	18	ANO6	0.195	0.195	0.175	0.205	0.175	0.177	0.195	0.186	0.205	0.186	0.186	0.177	0.195	0.175	0.186	0.175	0.186	0.195	ANO6	16	17	16	17	16	16	16	17	17	17	17	15	17	16	17	16	16	17	ANO6	16
P55201	BRPF1	Peregrin	>sp|P55201|BRPF1_HUMAN Peregrin OS=Homo sapiens OX=9606 GN=BRPF1 PE=1 SV=2	Homo sapiens	137499	94.4	FALSE	0.000445302	2	BRPF1	0.017	0.017	0.017	0.017	0	0.007	0.017	0.017	0.017	0.017	0.017	0.017	0.017	0.017	0.017	0.017	0.017	0.017	BRPF1	2	2	2	2	0	1	2	2	2	2	2	2	2	2	2	2	2	2	BRPF1	1
Q9NTW7	ZFP64	Zinc finger protein 64	>sp|Q9NTW7|ZF64B_HUMAN Zinc finger protein 64 OS=Homo sapiens OX=9606 GN=ZFP64 PE=1 SV=3	Homo sapiens	72216.9	100	FALSE	0	4	ZFP64	0.068	0.068	0.068	0.068	0.068	0.068	0.068	0.068	0.068	0.068	0.068	0.068	0.068	0.068	0.068	0.068	0.068	0.068	ZFP64	4	4	4	4	4	4	4	4	4	4	4	4	4	4	4	4	4	4	ZFP64	4
Q13308	PTK7	Inactive tyrosine-protein kinase 7	>sp|Q13308|PTK7_HUMAN Inactive tyrosine-protein kinase 7 OS=Homo sapiens OX=9606 GN=PTK7 PE=1 SV=2	Homo sapiens	118392	100	FALSE	0	29	PTK7	0.385	0.385	0.385	0.385	0.385	0.385	0.364	0.351	0.348	0.374	0.36	0.361	0.337	0.377	0.374	0.357	0.351	0.357	PTK7	29	29	29	29	29	29	26	27	26	27	27	27	25	27	27	27	26	27	PTK7	29
Q02338	BDH1	D-beta-hydroxybutyrate dehydrogenase, mitochondrial	>sp|Q02338|BDH_HUMAN D-beta-hydroxybutyrate dehydrogenase, mitochondrial OS=Homo sapiens OX=9606 GN=BDH1 PE=1 SV=3	Homo sapiens	38157.1	100	FALSE	0	12	BDH1	0.397	0.397	0.397	0.397	0.397	0.397	0.397	0.397	0.397	0.397	0.397	0.364	0.397	0.397	0.397	0.397	0.397	0.397	BDH1	12	12	12	12	12	12	12	12	12	12	12	11	12	12	12	12	12	12	BDH1	12
Q9UPZ3	HPS5	BLOC-2 complex member HPS5	>sp|Q9UPZ3|HPS5_HUMAN BLOC-2 complex member HPS5 OS=Homo sapiens OX=9606 GN=HPS5 PE=1 SV=2	Homo sapiens	127449	100	FALSE	0	12	HPS5	0.117	0.124	0.124	0.124	0.124	0.117	0.095	0.105	0.124	0.124	0.124	0.109	0.117	0.117	0.117	0.117	0.117	0.094	HPS5	11	12	12	12	12	11	9	10	12	12	12	11	11	11	11	11	11	9	HPS5	11
Q9H4A5	GOLPH3L	Golgi phosphoprotein 3-like	>sp|Q9H4A5|GLP3L_HUMAN Golgi phosphoprotein 3-like OS=Homo sapiens OX=9606 GN=GOLPH3L PE=1 SV=1	Homo sapiens	32767.4	100	FALSE	0	8	GOLPH3L	0.351	0.295	0.239	0.295	0.351	0.351	0.295	0.407	0.295	0.351	0.351	0.239	0.351	0.295	0.351	0.407	0.239	0.351	GOLPH3L	7	7	6	7	7	7	7	8	7	7	7	6	7	7	7	8	6	7	GOLPH3L	7
Q16527	CSRP2	Cysteine and glycine-rich protein 2	>sp|Q16527|CSRP2_HUMAN Cysteine and glycine-rich protein 2 OS=Homo sapiens OX=9606 GN=CSRP2 PE=1 SV=3	Homo sapiens	20953.8	100	FALSE	0	3	CSRP2	0.264	0.264	0.264	0.264	0.264	0.264	0.264	0.264	0.264	0.264	0.264	0.264	0.264	0.264	0.264	0.264	0.264	0.264	CSRP2	3	3	3	3	3	3	3	3	3	3	3	3	3	3	3	3	3	3	CSRP2	3
Q9UL18	AGO1	Protein argonaute-1	>sp|Q9UL18|AGO1_HUMAN Protein argonaute-1 OS=Homo sapiens OX=9606 GN=AGO1 PE=1 SV=3	Homo sapiens	97214.3	100	FALSE	0	17	AGO1	0.243	0.258	0.229	0.273	0.259	0.243	0.273	0.259	0.254	0.273	0.273	0.257	0.24	0.231	0.257	0.253	0.273	0.273	AGO1	15	16	15	17	16	15	17	16	16	17	17	16	15	15	16	16	17	17	AGO1	6
Q9H2Y7	ZNF106	Zinc finger protein 106	>sp|Q9H2Y7|ZN106_HUMAN Zinc finger protein 106 OS=Homo sapiens OX=9606 GN=ZNF106 PE=1 SV=1	Homo sapiens	208883	100	FALSE	0	11	ZNF106	0.041	0.061	0.066	0.057	0.047	0.04	0.081	0.085	0.081	0.085	0.085	0.069	0.065	0.071	0.075	0.064	0.074	0.066	ZNF106	5	8	9	7	6	5	10	11	10	11	11	9	8	9	10	9	9	9	ZNF106	5
Q9NZC7	WWOX	WW domain-containing oxidoreductase	>sp|Q9NZC7|WWOX_HUMAN WW domain-containing oxidoreductase OS=Homo sapiens OX=9606 GN=WWOX PE=1 SV=1	Homo sapiens OX=9606 GN=WW	46676.8	100	FALSE	0	11	WWOX	0.314	0.29	0.314	0.314	0.314	0.314	0.314	0.29	0.28	0.314	0.314	0.28	0.28	0.256	0.256	0.28	0.256	0.314	WWOX	11	10	11	11	11	11	11	10	10	11	11	10	10	9	9	10	9	11	WWOX	11
Q9UBB9	TFIP11	Tuftelin-interacting protein 11	>sp|Q9UBB9|TFP11_HUMAN Tuftelin-interacting protein 11 OS=Homo sapiens OX=9606 GN=TFIP11 PE=1 SV=1	Homo sapiens	96819.8	100	FALSE	0	27	TFIP11	0.335	0.323	0.311	0.317	0.317	0.311	0.335	0.335	0.335	0.335	0.335	0.335	0.311	0.32	0.305	0.317	0.324	0.323	TFIP11	27	26	25	26	26	25	27	27	27	27	27	27	25	26	25	26	26	26	TFIP11	27
O15013	ARHGEF10	Rho guanine nucleotide exchange factor 10	>sp|O15013|ARHGA_HUMAN Rho guanine nucleotide exchange factor 10 OS=Homo sapiens OX=9606 GN=ARHGEF10 PE=1 SV=4	Homo sapiens	151612	100	FALSE	0	13	ARHGEF10	0.112	0.123	0.115	0.129	0.088	0.103	0.098	0.129	0.129	0.129	0.129	0.103	0.088	0.108	0.123	0.108	0.098	0.103	ARHGEF10	11	12	11	13	9	10	10	13	13	13	13	10	9	11	12	11	10	10	ARHGEF10	10
P62714	PPP2CB	Serine/threonine-protein phosphatase 2A catalytic subunit beta isoform	>sp|P62714|PP2AB_HUMAN Serine/threonine-protein phosphatase 2A catalytic subunit beta isoform OS=Homo sapiens OX=9606 GN=PPP2CB PE=1 SV=1	Homo sapiens	35575.1	100	TRUE	0	1	PPP2CB	0.042	0.042	0.042	0.042	0.042	0.042	0.042	0.042	0.042	0.042	0.042	0.042	0.042	0.042	0.042	0.042	0.042	0.042	PPP2CB	1	1	1	1	1	1	1	1	1	1	1	1	1	1	1	1	1	1	PPP2CB	1
Q9NP64	ZCCHC17	Zinc finger CCHC domain-containing protein 17	>sp|Q9NP64|ZCC17_HUMAN Zinc finger CCHC domain-containing protein 17 OS=Homo sapiens OX=9606 GN=ZCCHC17 PE=1 SV=1	Homo sapiens	27569.6	100	FALSE	0	3	ZCCHC17	0.149	0.149	0.149	0.149	0.149	0.149	0.112	0.149	0.149	0.112	0.112	0.149	0.112	0.149	0.149	0.149	0.149	0.149	ZCCHC17	3	3	3	3	3	3	2	3	3	2	2	3	2	3	3	3	3	3	ZCCHC17	3
Q15274	QPRT	Nicotinate-nucleotide pyrophosphorylase [carboxylating]	>sp|Q15274|NADC_HUMAN Nicotinate-nucleotide pyrophosphorylase [carboxylating] OS=Homo sapiens OX=9606 GN=QPRT PE=1 SV=3	Homo sapiens	30845.6	100	FALSE	0	9	QPRT	0.296	0.296	0.296	0.296	0.296	0.296	0.296	0.296	0.296	0.296	0.296	0.296	0.296	0.296	0.296	0.296	0.296	0.296	QPRT	9	9	9	9	9	9	9	9	9	9	9	9	9	9	9	9	9	9	QPRT	9
Q6ZS17	RIPOR1	Rho family-interacting cell polarization regulator 1	>sp|Q6ZS17|RIPR1_HUMAN Rho family-interacting cell polarization regulator 1 OS=Homo sapiens OX=9606 GN=RIPOR1 PE=1 SV=1	Homo sapiens	132308	100	FALSE	0	13	RIPOR1	0.111	0.127	0.127	0.127	0.1	0.127	0.119	0.107	0.127	0.107	0.127	0.127	0.107	0.099	0.087	0.087	0.114	0.127	RIPOR1	11	13	13	13	11	13	12	12	13	12	13	13	12	11	10	10	12	13	RIPOR1	11
P47755	CAPZA2	F-actin-capping protein subunit alpha-2	>sp|P47755|CAZA2_HUMAN F-actin-capping protein subunit alpha-2 OS=Homo sapiens OX=9606 GN=CAPZA2 PE=1 SV=3	Homo sapiens	32949.1	100	FALSE	0	21	CAPZA2	0.724	0.724	0.713	0.713	0.713	0.713	0.713	0.724	0.699	0.713	0.713	0.724	0.724	0.724	0.724	0.699	0.713	0.724	CAPZA2	20	20	20	20	19	19	19	20	19	20	19	20	20	20	20	18	19	20	CAPZA2	15
Q9UBI6	GNG12	Guanine nucleotide-binding protein G(I)/G(S)/G(O) subunit gamma-12	>sp|Q9UBI6|GBG12_HUMAN Guanine nucleotide-binding protein G(I)/G(S)/G(O) subunit gamma-12 OS=Homo sapiens OX=9606 GN=GNG12 PE=1 SV=3	Homo sapiens	8006.22	100	FALSE	0	3	GNG12	0.569	0.569	0.569	0.569	0.569	0.569	0.569	0.569	0.569	0.569	0.569	0.569	0.569	0.569	0.569	0.569	0.569	0.569	GNG12	3	3	3	3	3	3	3	3	3	3	3	3	3	3	3	3	3	3	GNG12	3
Q5VU43	PDE4DIP	Myomegalin	>sp|Q5VU43|MYOME_HUMAN Myomegalin OS=Homo sapiens OX=9606 GN=PDE4DIP PE=1 SV=3	Homo sapiens	265103	100	FALSE	0	16	PDE4DIP	0.063	0.089	0.082	0.089	0.082	0.082	0.084	0.089	0.086	0.079	0.089	0.082	0.078	0.075	0.089	0.084	0.082	0.075	PDE4DIP	12	16	15	16	15	15	15	16	15	15	16	15	14	14	16	15	15	14	PDE4DIP	12
O75475	PSIP1	PC4 and SFRS1-interacting protein	>sp|O75475|PSIP1_HUMAN PC4 and SFRS1-interacting protein OS=Homo sapiens OX=9606 GN=PSIP1 PE=1 SV=1	Homo sapiens	60103.2	100	FALSE	0	19	PSIP1	0.357	0.357	0.357	0.357	0.357	0.355	0.332	0.357	0.357	0.357	0.355	0.355	0.357	0.357	0.357	0.355	0.357	0.357	PSIP1	19	19	19	19	19	18	18	19	19	19	18	18	19	19	19	18	19	19	PSIP1	19
Q86XX4	FRAS1	Extracellular matrix organizing protein FRAS1	>sp|Q86XX4|FRAS1_HUMAN Extracellular matrix organizing protein FRAS1 OS=Homo sapiens OX=9606 GN=FRAS1 PE=1 SV=2	Homo sapiens	443214	100	TRUE	0	1	FRAS1	0.008	0.008	0.008	0.008	0.008	0.008	0.008	0.008	0.008	0.008	0.008	0.008	0.008	0.008	0.008	0.008	0.008	0.008	FRAS1	1	1	1	1	1	1	1	1	1	1	1	1	1	1	1	1	1	1	FRAS1	1
Q01844	EWSR1	RNA-binding protein EWS	>sp|Q01844|EWS_HUMAN RNA-binding protein EWS OS=Homo sapiens OX=9606 GN=EWSR1 PE=1 SV=1	Homo sapiens	68478.2	100	FALSE	0	9	EWSR1	0.114	0.114	0.114	0.114	0.114	0.114	0.114	0.114	0.114	0.114	0.114	0.114	0.114	0.114	0.114	0.114	0.114	0.114	EWSR1	9	8	8	8	9	9	9	9	9	9	9	9	9	9	9	9	9	9	EWSR1	9
Q9H788	SH2D4A	SH2 domain-containing protein 4A	>sp|Q9H788|SH24A_HUMAN SH2 domain-containing protein 4A OS=Homo sapiens OX=9606 GN=SH2D4A PE=1 SV=1	Homo sapiens	52727	100	FALSE	0	19	SH2D4A	0.313	0.39	0.337	0.39	0.322	0.374	0.337	0.348	0.39	0.39	0.39	0.363	0.337	0.363	0.363	0.363	0.363	0.392	SH2D4A	14	17	15	17	14	16	15	16	18	18	17	16	15	16	17	17	17	18	SH2D4A	14
Q13510	ASAH1	Acid ceramidase	>sp|Q13510|ASAH1_HUMAN Acid ceramidase OS=Homo sapiens OX=9606 GN=ASAH1 PE=1 SV=5	Homo sapiens	44659.6	100	FALSE	0	13	ASAH1	0.387	0.387	0.367	0.387	0.367	0.387	0.387	0.387	0.367	0.387	0.387	0.387	0.387	0.387	0.387	0.367	0.387	0.367	ASAH1	13	13	12	13	12	13	13	13	12	13	13	13	13	13	13	12	13	12	ASAH1	13
Q15942	ZYX	Zyxin	>sp|Q15942|ZYX_HUMAN Zyxin OS=Homo sapiens OX=9606 GN=ZYX PE=1 SV=1	Homo sapiens	61277.3	100	FALSE	0	24	ZYX	0.512	0.519	0.519	0.512	0.512	0.512	0.519	0.512	0.474	0.512	0.512	0.512	0.519	0.519	0.519	0.512	0.519	0.512	ZYX	22	23	22	22	21	21	24	23	21	23	23	23	24	23	24	23	24	23	ZYX	22
O14618	CCS	Copper chaperone for superoxide dismutase	>sp|O14618|CCS_HUMAN Copper chaperone for superoxide dismutase OS=Homo sapiens OX=9606 GN=CCS PE=1 SV=1	Homo sapiens	29040.6	100	FALSE	0	7	CCS	0.248	0.248	0.248	0.248	0.248	0.248	0.248	0.248	0.248	0.248	0.248	0.197	0.197	0.197	0.197	0.248	0.197	0.197	CCS	7	7	7	7	7	7	7	7	7	7	7	6	6	6	6	7	6	6	CCS	7
Q14161	GIT2	ARF GTPase-activating protein GIT2	>sp|Q14161|GIT2_HUMAN ARF GTPase-activating protein GIT2 OS=Homo sapiens OX=9606 GN=GIT2 PE=1 SV=2	Homo sapiens	84542.7	100	FALSE	0	9	GIT2	0.128	0.14	0.155	0.155	0.155	0.155	0.155	0.155	0.137	0.155	0.155	0.155	0.142	0.155	0.104	0.155	0.142	0.155	GIT2	7	8	9	9	9	9	9	9	8	9	9	9	8	9	7	9	8	9	GIT2	7
Q8N7R7	CCNYL1	Cyclin-Y-like protein 1	>sp|Q8N7R7|CCYL1_HUMAN Cyclin-Y-like protein 1 OS=Homo sapiens OX=9606 GN=CCNYL1 PE=1 SV=2	Homo sapiens	40705.1	100	FALSE	0	4	CCNYL1	0.078	0.117	0.117	0.117	0.117	0.117	0.117	0.117	0.117	0.117	0.117	0.078	0.117	0.117	0.078	0.117	0.117	0.117	CCNYL1	3	4	4	4	4	4	4	4	4	4	4	3	4	4	3	4	4	4	CCNYL1	2
Q16611	BAK1	Bcl-2 homologous antagonist/killer	>sp|Q16611|BAK_HUMAN Bcl-2 homologous antagonist/killer OS=Homo sapiens OX=9606 GN=BAK1 PE=1 SV=1	Homo sapiens	23408.7	100	FALSE	0	4	BAK1	0.218	0.218	0.218	0.213	0.213	0.213	0.218	0.218	0.218	0.218	0.218	0.218	0.218	0.218	0.218	0.218	0.218	0.218	BAK1	4	4	4	3	3	3	4	4	4	4	4	4	4	4	4	4	4	4	BAK1	4
Q96AC1	FERMT2	Fermitin family homolog 2	>sp|Q96AC1|FERM2_HUMAN Fermitin family homolog 2 OS=Homo sapiens OX=9606 GN=FERMT2 PE=1 SV=1	Homo sapiens	77860.5	100	FALSE	0	7	FERMT2	0.094	0.072	0.099	0.072	0.087	0.072	0.109	0.121	0.099	0.109	0.087	0.099	0.094	0.106	0.099	0.087	0.121	0.099	FERMT2	5	4	6	4	5	4	6	7	6	6	5	6	5	6	6	5	7	6	FERMT2	5
P31947	SFN	14-3-3 protein sigma	>sp|P31947|1433S_HUMAN 14-3-3 protein sigma OS=Homo sapiens OX=9606 GN=SFN PE=1 SV=1	Homo sapiens	27774.1	100	FALSE	0	22	SFN	0.677	0.706	0.637	0.706	0.673	0.669	0.677	0.677	0.71	0.71	0.71	0.71	0.706	0.71	0.71	0.71	0.71	0.71	SFN	21	21	17	19	21	20	21	21	21	22	22	22	21	22	22	22	22	22	SFN	21
P19099	CYP11B2	Cytochrome P450 11B2, mitochondrial	>sp|P19099|C11B2_HUMAN Cytochrome P450 11B2, mitochondrial OS=Homo sapiens OX=9606 GN=CYP11B2 PE=1 SV=3	Homo sapiens	57560.1	100	TRUE	0.0063824	1	CYP11B2	0.018	0.018	0.018	0.018	0.018	0.018	0.018	0.018	0.018	0.018	0.018	0.018	0.018	0.018	0.018	0.018	0.018	0.018	CYP11B2	1	1	1	1	1	1	1	1	1	1	1	1	1	1	1	1	1	1	CYP11B2	1
Q7L3T8	PARS2	Probable proline--tRNA ligase, mitochondrial	>sp|Q7L3T8|SYPM_HUMAN Probable proline--tRNA ligase, mitochondrial OS=Homo sapiens OX=9606 GN=PARS2 PE=1 SV=1	Homo sapiens	53262.7	100	FALSE	0	3	PARS2	0.04	0.04	0.095	0.095	0.04	0.095	0.095	0.095	0.095	0.095	0.095	0.095	0.095	0.04	0.04	0.04	0.04	0.023	PARS2	2	2	3	3	2	3	3	3	3	3	3	3	3	2	2	2	2	1	PARS2	2
P21741	MDK	Midkine	>sp|P21741|MK_HUMAN Midkine OS=Homo sapiens OX=9606 GN=MDK PE=1 SV=1	Homo sapiens	15585.2	100	FALSE	0	3	MDK	0.168	0.168	0.168	0.168	0.168	0.168	0.168	0.168	0.168	0.168	0.168	0.168	0.168	0.168	0.168	0.168	0.168	0.168	MDK	3	3	2	3	3	3	3	3	3	3	3	3	3	3	3	3	3	3	MDK	3
Q9NP58	ABCB6	ATP-binding cassette sub-family B member 6	>sp|Q9NP58|ABCB6_HUMAN ATP-binding cassette sub-family B member 6 OS=Homo sapiens OX=9606 GN=ABCB6 PE=1 SV=1	Homo sapiens	93885.6	100	FALSE	0	10	ABCB6	0.139	0.091	0.139	0.169	0.152	0.169	0.169	0.182	0.156	0.182	0.182	0.182	0.182	0.138	0.182	0.154	0.154	0.144	ABCB6	7	6	8	9	8	9	9	10	9	10	10	10	10	7	10	8	8	7	ABCB6	7
Q9BVT8	TMUB1	Transmembrane and ubiquitin-like domain-containing protein 1	>sp|Q9BVT8|TMUB1_HUMAN Transmembrane and ubiquitin-like domain-containing protein 1 OS=Homo sapiens OX=9606 GN=TMUB1 PE=1 SV=1	Homo sapiens	26261.3	100	FALSE	0	3	TMUB1	0.134	0.134	0.134	0.134	0.134	0.134	0.134	0.134	0.134	0.134	0.134	0.134	0.134	0.134	0.134	0.134	0.134	0.134	TMUB1	3	3	3	3	3	3	3	3	3	3	3	3	3	3	3	3	3	3	TMUB1	3
Q9Y605	MRFAP1	MORF4 family-associated protein 1	>sp|Q9Y605|MOFA1_HUMAN MORF4 family-associated protein 1 OS=Homo sapiens OX=9606 GN=MRFAP1 PE=1 SV=1	Homo sapiens	14649.6	100	FALSE	0	5	MRFAP1	0.425	0.425	0.425	0.425	0.425	0.425	0.425	0.425	0.425	0.425	0.425	0.425	0.425	0.425	0.425	0.425	0.425	0.425	MRFAP1	5	5	5	5	5	5	5	5	5	5	5	5	5	5	5	5	5	5	MRFAP1	4
Q5MNZ9	WIPI1	WD repeat domain phosphoinositide-interacting protein 1	>sp|Q5MNZ9|WIPI1_HUMAN WD repeat domain phosphoinositide-interacting protein 1 OS=Homo sapiens OX=9606 GN=WIPI1 PE=1 SV=3	Homo sapiens	48673.1	100	FALSE	0	7	WIPI1	0.247	0.247	0.247	0.247	0.247	0.247	0.081	0.112	0.2	0.112	0.112	0.092	0.081	0.159	0.179	0.081	0.112	0.036	WIPI1	7	7	7	7	7	7	3	4	6	4	4	3	3	5	5	3	4	2	WIPI1	7
Q16625	OCLN	Occludin	>sp|Q16625|OCLN_HUMAN Occludin OS=Homo sapiens OX=9606 GN=OCLN PE=1 SV=1	Homo sapiens	59143.8	100	FALSE	0	14	OCLN	0.299	0.299	0.299	0.299	0.299	0.299	0.299	0.299	0.299	0.299	0.299	0.299	0.299	0.299	0.299	0.299	0.299	0.299	OCLN	14	14	14	14	14	14	14	14	14	14	14	14	14	14	14	14	14	14	OCLN	14
Q13555	CAMK2G	Calcium/calmodulin-dependent protein kinase type II subunit gamma	>sp|Q13555|KCC2G_HUMAN Calcium/calmodulin-dependent protein kinase type II subunit gamma OS=Homo sapiens OX=9606 GN=CAMK2G PE=1 SV=4	Homo sapiens	62607.2	100	FALSE	0	21	CAMK2G	0.355	0.4	0.4	0.425	0.425	0.425	0.4	0.428	0.428	0.428	0.425	0.396	0.428	0.425	0.428	0.425	0.425	0.38	CAMK2G	16	18	19	19	19	19	17	18	20	20	20	19	19	18	18	19	19	18	CAMK2G	9
P11117	ACP2	Lysosomal acid phosphatase	>sp|P11117|PPAL_HUMAN Lysosomal acid phosphatase OS=Homo sapiens OX=9606 GN=ACP2 PE=1 SV=3	Homo sapiens	48344.3	100	FALSE	0	8	ACP2	0.229	0.229	0.229	0.229	0.229	0.229	0.203	0.199	0.229	0.199	0.229	0.203	0.189	0.229	0.229	0.199	0.189	0.229	ACP2	8	8	8	8	8	8	7	7	8	7	8	7	7	8	8	7	7	8	ACP2	8
P42575	CASP2	Caspase-2	>sp|P42575|CASP2_HUMAN Caspase-2 OS=Homo sapiens OX=9606 GN=CASP2 PE=1 SV=2	Homo sapiens	50685.3	100	FALSE	0	14	CASP2	0.4	0.4	0.4	0.4	0.356	0.4	0.4	0.4	0.356	0.4	0.4	0.327	0.4	0.381	0.327	0.283	0.294	0.347	CASP2	14	14	14	14	13	14	14	14	13	14	14	12	14	13	12	11	11	13	CASP2	14
Q9NPG3	UBN1	Ubinuclein-1	>sp|Q9NPG3|UBN1_HUMAN Ubinuclein-1 OS=Homo sapiens OX=9606 GN=UBN1 PE=1 SV=2	Homo sapiens	121520	100	FALSE	0.000587544	8	UBN1	0.058	0.065	0.061	0.092	0.048	0.038	0.114	0.114	0.1	0.114	0.114	0.114	0.086	0.084	0.077	0.063	0.098	0.087	UBN1	5	5	5	6	4	3	8	8	7	8	8	8	6	6	5	4	7	7	UBN1	5
O95684	CEP43	Centrosomal protein 43	>sp|O95684|CEP43_HUMAN Centrosomal protein 43 OS=Homo sapiens OX=9606 GN=CEP43 PE=1 SV=1	Homo sapiens	43064.9	100	FALSE	0	10	CEP43	0.293	0.293	0.236	0.263	0.188	0.293	0.293	0.293	0.253	0.293	0.293	0.293	0.293	0.293	0.293	0.293	0.293	0.293	CEP43	10	9	8	9	7	10	10	10	9	10	10	10	10	10	10	10	10	10	CEP43	10
P19174	PLCG1	1-phosphatidylinositol 4,5-bisphosphate phosphodiesterase gamma-1	>sp|P19174|PLCG1_HUMAN 1-phosphatidylinositol 4,5-bisphosphate phosphodiesterase gamma-1 OS=Homo sapiens OX=9606 GN=PLCG1 PE=1 SV=1	Homo sapiens	148532	100	FALSE	0	16	PLCG1	0.141	0.136	0.131	0.132	0.118	0.111	0.141	0.129	0.164	0.129	0.132	0.118	0.148	0.143	0.128	0.118	0.137	0.128	PLCG1	14	13	13	13	13	11	13	14	16	14	13	13	15	14	12	13	14	13	PLCG1	14
O60502	OGA	Protein O-GlcNAcase	>sp|O60502|OGA_HUMAN Protein O-GlcNAcase OS=Homo sapiens OX=9606 GN=OGA PE=1 SV=2	Homo sapiens	102915	100	FALSE	0	25	OGA	0.287	0.29	0.27	0.27	0.3	0.276	0.29	0.29	0.271	0.277	0.29	0.289	0.3	0.29	0.277	0.29	0.266	0.246	OGA	24	24	23	23	25	23	24	24	23	23	24	24	25	24	23	24	22	21	OGA	24
Q9P1Y5	CAMSAP3	Calmodulin-regulated spectrin-associated protein 3	>sp|Q9P1Y5|CAMP3_HUMAN Calmodulin-regulated spectrin-associated protein 3 OS=Homo sapiens OX=9606 GN=CAMSAP3 PE=1 SV=2	Homo sapiens	134750	100	FALSE	0	25	CAMSAP3	0.244	0.267	0.252	0.252	0.263	0.276	0.28	0.252	0.252	0.28	0.252	0.266	0.248	0.252	0.266	0.28	0.252	0.28	CAMSAP3	20	23	24	24	23	24	25	24	24	25	24	24	23	24	23	25	23	25	CAMSAP3	20
Q96MV1	TLCD4	TLC domain-containing protein 4	>sp|Q96MV1|TLCD4_HUMAN TLC domain-containing protein 4 OS=Homo sapiens OX=9606 GN=TLCD4 PE=1 SV=1	Homo sapiens	30040.8	100	TRUE	0	1	TLCD4	0.049	0.049	0.049	0.049	0.049	0.049	0.049	0.049	0.049	0.049	0.049	0.049	0.049	0.049	0.049	0.049	0.049	0.049	TLCD4	1	1	1	1	1	1	1	1	1	1	1	1	1	1	1	1	1	1	TLCD4	1
Q9BY43	CHMP4A	Charged multivesicular body protein 4a	>sp|Q9BY43|CHM4A_HUMAN Charged multivesicular body protein 4a OS=Homo sapiens OX=9606 GN=CHMP4A PE=1 SV=3	Homo sapiens	25098.3	100	FALSE	0	6	CHMP4A	0.351	0.351	0.351	0.351	0.351	0.351	0.351	0.351	0.351	0.351	0.351	0.351	0.351	0.351	0.351	0.351	0.351	0.351	CHMP4A	6	6	6	6	6	6	6	6	6	6	6	6	6	6	6	6	6	6	CHMP4A	6
P11310	ACADM	Medium-chain specific acyl-CoA dehydrogenase, mitochondrial	>sp|P11310|ACADM_HUMAN Medium-chain specific acyl-CoA dehydrogenase, mitochondrial OS=Homo sapiens OX=9606 GN=ACADM PE=1 SV=1	Homo sapiens	46588.3	100	FALSE	0	20	ACADM	0.437	0.454	0.454	0.454	0.454	0.454	0.454	0.454	0.454	0.454	0.454	0.454	0.437	0.454	0.449	0.432	0.454	0.454	ACADM	19	20	20	20	20	20	20	20	20	20	20	20	19	20	19	18	20	20	ACADM	19
Q9Y2D8	SSX2IP	Afadin- and alpha-actinin-binding protein	>sp|Q9Y2D8|ADIP_HUMAN Afadin- and alpha-actinin-binding protein OS=Homo sapiens OX=9606 GN=SSX2IP PE=1 SV=3	Homo sapiens	71236.2	100	FALSE	0.00142878	5	SSX2IP	0.023	0.055	0.055	0.055	0.055	0.037	0.055	0.055	0.037	0.055	0.055	0.055	0.055	0.055	0.055	0.055	0.055	0.055	SSX2IP	1	3	4	5	4	3	4	4	4	4	4	5	3	5	5	3	5	4	SSX2IP	1
P84085	ARF5	ADP-ribosylation factor 5	>sp|P84085|ARF5_HUMAN ADP-ribosylation factor 5 OS=Homo sapiens OX=9606 GN=ARF5 PE=1 SV=2	Homo sapiens	20529.7	100	FALSE	0	11	ARF5	0.511	0.511	0.511	0.456	0.3	0.3	0.511	0.511	0.356	0.356	0.3	0.456	0.356	0.511	0.356	0.356	0.356	0.456	ARF5	11	11	11	10	9	9	11	11	10	10	9	10	10	11	10	10	10	10	ARF5	11
P45877	PPIC	Peptidyl-prolyl cis-trans isomerase C	>sp|P45877|PPIC_HUMAN Peptidyl-prolyl cis-trans isomerase C OS=Homo sapiens OX=9606 GN=PPIC PE=1 SV=1	Homo sapiens	22763.3	100	FALSE	0.000298998	2	PPIC	0.099	0.099	0.099	0.099	0.099	0.099	0.099	0.099	0.099	0.099	0.099	0.099	0.099	0.099	0.099	0.099	0.099	0.099	PPIC	2	2	2	2	2	2	2	2	2	2	2	2	2	2	2	2	2	2	PPIC	2
Q9UHK0	NUFIP1	FMR1-interacting protein NUFIP1	>sp|Q9UHK0|NUFP1_HUMAN FMR1-interacting protein NUFIP1 OS=Homo sapiens OX=9606 GN=NUFIP1 PE=1 SV=2	Homo sapiens	56299.6	100	FALSE	0	3	NUFIP1	0.065	0.04	0.065	0.065	0.022	0.065	0.065	0.065	0.065	0.065	0.065	0.065	0.04	0.046	0.065	0.065	0.065	0.065	NUFIP1	3	2	3	3	1	3	3	3	3	3	3	3	2	2	3	3	3	3	NUFIP1	3
Q9BZ95	NSD3	Histone-lysine N-methyltransferase NSD3	>sp|Q9BZ95|NSD3_HUMAN Histone-lysine N-methyltransferase NSD3 OS=Homo sapiens OX=9606 GN=NSD3 PE=1 SV=1	Homo sapiens	161613	100	FALSE	0	3	NSD3	0.024	0.024	0.024	0.024	0.024	0.024	0.024	0.024	0.024	0.024	0.024	0.024	0.024	0.024	0.024	0.024	0.024	0.024	NSD3	3	3	3	3	3	3	3	3	3	3	3	3	3	3	3	3	3	3	NSD3	3
P45984	MAPK9	Mitogen-activated protein kinase 9	>sp|P45984|MK09_HUMAN Mitogen-activated protein kinase 9 OS=Homo sapiens OX=9606 GN=MAPK9 PE=1 SV=2	Homo sapiens	48139.1	100	FALSE	0.000445302	2	MAPK9	0.033	0.033	0.054	0.054	0.054	0.033	0.054	0.054	0.054	0.054	0.054	0.054	0.054	0.054	0.054	0.054	0.054	0.054	MAPK9	1	1	2	2	2	1	2	2	2	2	2	2	2	2	2	2	2	2	MAPK9	1
O75865	TRAPPC6A	Trafficking protein particle complex subunit 6A	>sp|O75865|TPC6A_HUMAN Trafficking protein particle complex subunit 6A OS=Homo sapiens OX=9606 GN=TRAPPC6A PE=1 SV=2	Homo sapiens	17604.5	100	FALSE	0	5	TRAPPC6A	0.308	0.308	0.308	0.308	0.226	0.226	0.308	0.308	0.226	0.308	0.226	0.226	0.226	0.226	0.308	0.226	0.226	0.308	TRAPPC6A	5	5	5	5	4	4	5	5	4	5	4	4	4	4	5	4	4	5	TRAPPC6A	5
Q96JK2	DCAF5	DDB1- and CUL4-associated factor 5	>sp|Q96JK2|DCAF5_HUMAN DDB1- and CUL4-associated factor 5 OS=Homo sapiens OX=9606 GN=DCAF5 PE=1 SV=2	Homo sapiens	103963	100	FALSE	0.000730353	5	DCAF5	0.047	0.047	0.049	0.062	0.037	0.062	0.047	0.062	0.062	0.062	0.062	0.062	0.047	0.047	0.062	0.047	0.047	0.062	DCAF5	4	4	4	5	3	5	4	5	5	5	5	5	4	4	5	4	4	5	DCAF5	4
Q9Y5X3	SNX5	Sorting nexin-5	>sp|Q9Y5X3|SNX5_HUMAN Sorting nexin-5 OS=Homo sapiens OX=9606 GN=SNX5 PE=1 SV=1	Homo sapiens	46816.5	100	FALSE	0	19	SNX5	0.478	0.478	0.478	0.478	0.478	0.478	0.416	0.478	0.379	0.416	0.478	0.478	0.478	0.416	0.416	0.416	0.416	0.416	SNX5	19	19	19	18	18	18	17	18	17	17	18	18	19	18	18	17	17	17	SNX5	19
P54105	CLNS1A	Methylosome subunit pICln	>sp|P54105|ICLN_HUMAN Methylosome subunit pICln OS=Homo sapiens OX=9606 GN=CLNS1A PE=1 SV=1	Homo sapiens	26215.3	100	FALSE	0	9	CLNS1A	0.312	0.312	0.312	0.312	0.312	0.312	0.312	0.312	0.312	0.312	0.312	0.312	0.312	0.312	0.312	0.312	0.312	0.312	CLNS1A	9	9	8	8	9	9	9	9	9	9	9	9	9	9	9	9	9	9	CLNS1A	9
Q9NWY4	HPF1	Histone PARylation factor 1	>sp|Q9NWY4|HPF1_HUMAN Histone PARylation factor 1 OS=Homo sapiens OX=9606 GN=HPF1 PE=1 SV=2	Homo sapiens	39436.1	100	FALSE	0	15	HPF1	0.506	0.477	0.477	0.428	0.474	0.405	0.506	0.474	0.506	0.474	0.457	0.474	0.506	0.506	0.506	0.506	0.506	0.477	HPF1	15	14	14	13	14	12	15	14	15	14	14	14	15	15	15	15	15	14	HPF1	9
Q9HB90	RRAGC	Ras-related GTP-binding protein C	>sp|Q9HB90|RRAGC_HUMAN Ras-related GTP-binding protein C OS=Homo sapiens OX=9606 GN=RRAGC PE=1 SV=1	Homo sapiens	44224	100	FALSE	0	9	RRAGC	0.293	0.293	0.293	0.293	0.293	0.293	0.293	0.293	0.293	0.206	0.266	0.293	0.266	0.293	0.266	0.293	0.293	0.293	RRAGC	9	9	9	9	9	9	9	9	9	8	8	9	8	9	8	9	9	9	RRAGC	3
O60870	KIN	DNA/RNA-binding protein KIN17	>sp|O60870|KIN17_HUMAN DNA/RNA-binding protein KIN17 OS=Homo sapiens OX=9606 GN=KIN PE=1 SV=2	Homo sapiens	45373.7	100	FALSE	0	14	KIN	0.377	0.377	0.377	0.407	0.333	0.377	0.407	0.407	0.407	0.407	0.407	0.377	0.377	0.407	0.372	0.407	0.377	0.407	KIN	13	13	13	14	12	13	14	14	14	14	14	13	12	14	13	14	13	13	KIN	13
P53816	PLAAT3	Phospholipase A and acyltransferase 3	>sp|P53816|PLAT3_HUMAN Phospholipase A and acyltransferase 3 OS=Homo sapiens OX=9606 GN=PLAAT3 PE=1 SV=2	Homo sapiens	17936.7	100	FALSE	0	3	PLAAT3	0.222	0.222	0.222	0.222	0.222	0.222	0.222	0.222	0.222	0.222	0.222	0.222	0.222	0.222	0.222	0.222	0.222	0.222	PLAAT3	3	3	3	3	3	3	3	3	3	3	3	3	3	3	3	3	3	3	PLAAT3	3
Q9H4E7	DEF6	Differentially expressed in FDCP 6 homolog	>sp|Q9H4E7|DEFI6_HUMAN Differentially expressed in FDCP 6 homolog OS=Homo sapiens OX=9606 GN=DEF6 PE=1 SV=1	Homo sapiens	73910.3	100	FALSE	0	4	DEF6	0.07	0.07	0.07	0.07	0.07	0.07	0.07	0.07	0.07	0.07	0.07	0.052	0.07	0.07	0.07	0.07	0.07	0.051	DEF6	4	4	4	4	4	4	4	4	4	4	4	3	4	4	4	4	4	3	DEF6	4
O75182	SIN3B	Paired amphipathic helix protein Sin3b	>sp|O75182|SIN3B_HUMAN Paired amphipathic helix protein Sin3b OS=Homo sapiens OX=9606 GN=SIN3B PE=1 SV=2	Homo sapiens	133066	100	FALSE	0	13	SIN3B	0.143	0.157	0.177	0.177	0.146	0.157	0.157	0.157	0.177	0.157	0.146	0.146	0.12	0.157	0.157	0.157	0.157	0.147	SIN3B	11	12	13	13	11	12	12	12	13	12	11	11	9	12	12	12	12	11	SIN3B	11
P00374	DHFR	Dihydrofolate reductase	>sp|P00374|DYR_HUMAN Dihydrofolate reductase OS=Homo sapiens OX=9606 GN=DHFR PE=1 SV=2	Homo sapiens	21452.7	100	FALSE	0	14	DHFR	0.695	0.695	0.695	0.695	0.695	0.695	0.695	0.695	0.695	0.695	0.695	0.695	0.695	0.695	0.695	0.695	0.695	0.695	DHFR	14	13	14	14	14	14	14	14	14	14	14	14	13	14	14	14	14	14	DHFR	11
P41002	CCNF	Cyclin-F	>sp|P41002|CCNF_HUMAN Cyclin-F OS=Homo sapiens OX=9606 GN=CCNF PE=1 SV=2	Homo sapiens	87639.8	100	FALSE	0	2	CCNF	0.028	0.028	0.028	0.028	0.028	0.028	0.028	0.028	0.028	0.028	0.028	0.028	0.028	0.028	0.028	0.028	0.028	0.028	CCNF	2	2	2	2	2	2	2	2	2	2	2	2	2	2	2	2	2	2	CCNF	2
Q10567	AP1B1	AP-1 complex subunit beta-1	>sp|Q10567|AP1B1_HUMAN AP-1 complex subunit beta-1 OS=Homo sapiens OX=9606 GN=AP1B1 PE=1 SV=3	Homo sapiens	104607	100	FALSE	0	44	AP1B1	0.43	0.43	0.43	0.407	0.407	0.43	0.43	0.407	0.43	0.407	0.43	0.395	0.423	0.43	0.407	0.407	0.403	0.407	AP1B1	43	44	43	41	42	43	43	43	44	43	44	42	43	44	43	43	43	43	AP1B1	25
O75128	COBL	Protein cordon-bleu	>sp|O75128|COBL_HUMAN Protein cordon-bleu OS=Homo sapiens OX=9606 GN=COBL PE=1 SV=2	Homo sapiens	135617	100	FALSE	0	17	COBL	0.174	0.174	0.192	0.192	0.184	0.184	0.157	0.184	0.192	0.192	0.182	0.164	0.148	0.184	0.184	0.184	0.167	0.154	COBL	15	15	17	17	16	16	13	16	17	17	16	15	12	16	16	16	14	14	COBL	15
Q9UQ53	MGAT4B	Alpha-1,3-mannosyl-glycoprotein 4-beta-N-acetylglucosaminyltransferase B	>sp|Q9UQ53|MGT4B_HUMAN Alpha-1,3-mannosyl-glycoprotein 4-beta-N-acetylglucosaminyltransferase B OS=Homo sapiens OX=9606 GN=MGAT4B PE=1 SV=1	Homo sapiens	63198.4	100	FALSE	0	7	MGAT4B	0.117	0.135	0.175	0.193	0.135	0.193	0.093	0.093	0.168	0.161	0.193	0.161	0.126	0.099	0.119	0.111	0.135	0.161	MGAT4B	4	5	6	7	5	7	3	3	6	6	7	6	4	3	4	4	5	6	MGAT4B	4
O94979	SEC31A	Protein transport protein Sec31A	>sp|O94979|SC31A_HUMAN Protein transport protein Sec31A OS=Homo sapiens OX=9606 GN=SEC31A PE=1 SV=3	Homo sapiens	133015	100	FALSE	0	37	SEC31A	0.3	0.306	0.29	0.29	0.311	0.314	0.276	0.314	0.282	0.314	0.314	0.314	0.306	0.282	0.314	0.314	0.314	0.306	SEC31A	35	36	36	36	35	37	32	36	35	37	36	37	36	34	35	37	37	35	SEC31A	35
Q9NTI5	PDS5B	Sister chromatid cohesion protein PDS5 homolog B	>sp|Q9NTI5|PDS5B_HUMAN Sister chromatid cohesion protein PDS5 homolog B OS=Homo sapiens OX=9606 GN=PDS5B PE=1 SV=1	Homo sapiens	164667	100	FALSE	0	36	PDS5B	0.256	0.256	0.247	0.246	0.256	0.252	0.225	0.252	0.256	0.246	0.246	0.247	0.256	0.247	0.237	0.221	0.256	0.235	PDS5B	36	35	35	35	36	35	32	35	36	34	35	35	35	35	33	31	36	33	PDS5B	36
Q6PIW4	FIGNL1	Fidgetin-like protein 1	>sp|Q6PIW4|FIGL1_HUMAN Fidgetin-like protein 1 OS=Homo sapiens OX=9606 GN=FIGNL1 PE=1 SV=2	Homo sapiens	74077	100	FALSE	0	18	FIGNL1	0.349	0.335	0.349	0.335	0.349	0.337	0.335	0.349	0.349	0.349	0.349	0.349	0.349	0.349	0.349	0.349	0.349	0.349	FIGNL1	18	17	18	17	18	17	17	18	18	18	18	18	18	18	18	18	18	18	FIGNL1	18
O75348	ATP6V1G1	V-type proton ATPase subunit G 1	>sp|O75348|VATG1_HUMAN V-type proton ATPase subunit G 1 OS=Homo sapiens OX=9606 GN=ATP6V1G1 PE=1 SV=3	Homo sapiens	13757.5	100	FALSE	0	4	ATP6V1G1	0.297	0.297	0.297	0.297	0.297	0.297	0.297	0.297	0.297	0.297	0.297	0.297	0.297	0.297	0.297	0.297	0.297	0.297	ATP6V1G1	3	4	4	3	3	3	3	3	3	4	4	4	3	3	3	3	4	4	ATP6V1G1	2
Q06830	PRDX1	Peroxiredoxin-1	>sp|Q06830|PRDX1_HUMAN Peroxiredoxin-1 OS=Homo sapiens OX=9606 GN=PRDX1 PE=1 SV=1	Homo sapiens	22110.3	100	FALSE	0	27	PRDX1	0.739	0.739	0.739	0.739	0.739	0.739	0.739	0.739	0.739	0.739	0.739	0.734	0.739	0.739	0.739	0.739	0.739	0.739	PRDX1	27	27	27	27	27	27	27	27	27	26	27	25	27	27	26	26	27	27	PRDX1	21
O75874	IDH1	Isocitrate dehydrogenase [NADP] cytoplasmic	>sp|O75874|IDHC_HUMAN Isocitrate dehydrogenase [NADP] cytoplasmic OS=Homo sapiens OX=9606 GN=IDH1 PE=1 SV=2	Homo sapiens	46659.3	100	FALSE	0	29	IDH1	0.582	0.599	0.599	0.599	0.599	0.585	0.577	0.599	0.599	0.599	0.599	0.599	0.599	0.599	0.599	0.599	0.599	0.599	IDH1	25	26	26	28	28	26	28	29	26	29	29	29	28	29	29	29	29	28	IDH1	25
Q9Y2E5	MAN2B2	Epididymis-specific alpha-mannosidase	>sp|Q9Y2E5|MA2B2_HUMAN Epididymis-specific alpha-mannosidase OS=Homo sapiens OX=9606 GN=MAN2B2 PE=1 SV=4	Homo sapiens	113979	100	FALSE	0	8	MAN2B2	0.113	0.097	0.072	0.113	0.113	0.097	0.097	0.113	0.1	0.097	0.097	0.113	0.084	0.084	0.097	0.084	0.083	0.085	MAN2B2	8	7	5	8	8	7	7	8	7	7	7	8	6	6	7	6	6	6	MAN2B2	8
Q9UNH6	SNX7	Sorting nexin-7	>sp|Q9UNH6|SNX7_HUMAN Sorting nexin-7 OS=Homo sapiens OX=9606 GN=SNX7 PE=1 SV=1	Homo sapiens	45302.7	100	FALSE	0	8	SNX7	0.24	0.204	0.24	0.24	0.24	0.24	0.24	0.24	0.24	0.24	0.24	0.24	0.24	0.22	0.24	0.24	0.24	0.24	SNX7	8	7	8	8	8	8	8	8	8	8	8	8	8	7	8	8	8	8	SNX7	8
Q8NFJ5	GPRC5A	Retinoic acid-induced protein 3	>sp|Q8NFJ5|RAI3_HUMAN Retinoic acid-induced protein 3 OS=Homo sapiens OX=9606 GN=GPRC5A PE=1 SV=2	Homo sapiens	40251.1	100	FALSE	0	11	GPRC5A	0.261	0.261	0.261	0.261	0.255	0.255	0.261	0.261	0.261	0.255	0.255	0.255	0.261	0.261	0.255	0.255	0.255	0.255	GPRC5A	11	11	11	11	10	10	11	11	11	10	10	10	11	11	10	10	10	10	GPRC5A	11
P20248	CCNA2	Cyclin-A2	>sp|P20248|CCNA2_HUMAN Cyclin-A2 OS=Homo sapiens OX=9606 GN=CCNA2 PE=1 SV=2	Homo sapiens	48550.8	100	FALSE	0	11	CCNA2	0.238	0.238	0.238	0.238	0.231	0.231	0.238	0.238	0.231	0.238	0.238	0.231	0.238	0.238	0.238	0.238	0.238	0.231	CCNA2	11	11	11	11	10	10	11	11	10	11	11	10	11	11	11	11	11	10	CCNA2	9
P52657	GTF2A2	Transcription initiation factor IIA subunit 2	>sp|P52657|T2AG_HUMAN Transcription initiation factor IIA subunit 2 OS=Homo sapiens OX=9606 GN=GTF2A2 PE=1 SV=1	Homo sapiens	12457.1	94.4	TRUE	0	1	GTF2A2	0.083	0.083	0.083	0.083	0.083	0.083	0.083	0.083	0	0.083	0.083	0.083	0.083	0.083	0.083	0.083	0.083	0.083	GTF2A2	1	1	1	1	1	1	1	1	0	1	1	1	1	1	1	1	1	1	GTF2A2	1
Q8WUD1	RAB2B	Ras-related protein Rab-2B	>sp|Q8WUD1|RAB2B_HUMAN Ras-related protein Rab-2B OS=Homo sapiens OX=9606 GN=RAB2B PE=1 SV=1	Homo sapiens	24214.4	100	TRUE	0.000298998	1	RAB2B	0.083	0.083	0.083	0.083	0.083	0.083	0.083	0.083	0.083	0.083	0.083	0.083	0.083	0.083	0.083	0.083	0.083	0.083	RAB2B	1	1	1	1	1	1	1	1	1	1	1	1	1	1	1	1	1	1	RAB2B	1
Q14181	POLA2	DNA polymerase alpha subunit B	>sp|Q14181|DPOA2_HUMAN DNA polymerase alpha subunit B OS=Homo sapiens OX=9606 GN=POLA2 PE=1 SV=2	Homo sapiens	65947.8	100	FALSE	0	8	POLA2	0.216	0.186	0.216	0.216	0.216	0.216	0.182	0.216	0.216	0.216	0.216	0.216	0.216	0.216	0.216	0.186	0.216	0.186	POLA2	8	7	8	8	8	8	7	8	8	8	8	8	8	8	8	7	8	7	POLA2	8
O00625	PIR	Pirin	>sp|O00625|PIR_HUMAN Pirin OS=Homo sapiens OX=9606 GN=PIR PE=1 SV=1	Homo sapiens	32113.4	100	FALSE	0	26	PIR	0.741	0.741	0.741	0.741	0.741	0.741	0.741	0.741	0.572	0.741	0.741	0.741	0.741	0.741	0.741	0.741	0.741	0.717	PIR	24	26	24	23	24	25	25	26	22	26	25	26	26	25	25	25	25	24	PIR	24
Q9Y2K2	SIK3	Serine/threonine-protein kinase SIK3	>sp|Q9Y2K2|SIK3_HUMAN Serine/threonine-protein kinase SIK3 OS=Homo sapiens OX=9606 GN=SIK3 PE=1 SV=4	Homo sapiens	144851	100	FALSE	0	9	SIK3	0.067	0.092	0.073	0.057	0.092	0.073	0.092	0.092	0.073	0.073	0.092	0.092	0.073	0.057	0.092	0.058	0.058	0.08	SIK3	7	9	8	7	9	8	9	9	8	7	9	9	8	7	9	6	6	8	SIK3	7
Q14789	GOLGB1	Golgin subfamily B member 1	>sp|Q14789|GOGB1_HUMAN Golgin subfamily B member 1 OS=Homo sapiens OX=9606 GN=GOLGB1 PE=1 SV=2	Homo sapiens	376019	100	FALSE	0	145	GOLGB1	0.471	0.47	0.47	0.485	0.454	0.454	0.453	0.485	0.487	0.481	0.467	0.445	0.459	0.461	0.476	0.462	0.456	0.458	GOLGB1	137	137	139	142	133	130	128	143	144	141	140	134	134	136	139	139	135	134	GOLGB1	137
Q53EL6	PDCD4	Programmed cell death protein 4	>sp|Q53EL6|PDCD4_HUMAN Programmed cell death protein 4 OS=Homo sapiens OX=9606 GN=PDCD4 PE=1 SV=2	Homo sapiens	51735.2	100	FALSE	0	10	PDCD4	0.324	0.324	0.324	0.324	0.324	0.324	0.324	0.324	0.324	0.29	0.324	0.324	0.324	0.324	0.324	0.296	0.29	0.29	PDCD4	10	10	10	10	10	10	10	10	10	9	10	10	10	10	10	9	9	9	PDCD4	10
Q99685	MGLL	Monoglyceride lipase	>sp|Q99685|MGLL_HUMAN Monoglyceride lipase OS=Homo sapiens OX=9606 GN=MGLL PE=1 SV=2	Homo sapiens	33261.4	100	FALSE	0	3	MGLL	0.145	0.145	0.145	0.145	0.145	0.145	0.079	0.145	0.145	0.079	0.145	0.145	0.145	0.145	0.145	0.145	0.145	0.079	MGLL	3	3	3	3	3	3	2	3	3	2	3	3	3	3	3	3	3	2	MGLL	3
Q3KQU3	MAP7D1	MAP7 domain-containing protein 1	>sp|Q3KQU3|MA7D1_HUMAN MAP7 domain-containing protein 1 OS=Homo sapiens OX=9606 GN=MAP7D1 PE=1 SV=1	Homo sapiens	92819.9	100	FALSE	0	27	MAP7D1	0.335	0.323	0.323	0.323	0.323	0.335	0.323	0.323	0.335	0.314	0.323	0.323	0.335	0.335	0.335	0.323	0.323	0.335	MAP7D1	27	26	26	26	26	27	25	26	27	25	26	26	27	27	27	26	26	27	MAP7D1	27
Q02880	TOP2B	DNA topoisomerase 2-beta	>sp|Q02880|TOP2B_HUMAN DNA topoisomerase 2-beta OS=Homo sapiens OX=9606 GN=TOP2B PE=1 SV=3	Homo sapiens	183267	100	FALSE	0	49	TOP2B	0.293	0.293	0.299	0.292	0.28	0.287	0.289	0.293	0.299	0.293	0.288	0.292	0.288	0.298	0.299	0.292	0.298	0.281	TOP2B	47	46	49	47	45	46	47	48	49	48	47	47	48	47	49	47	46	46	TOP2B	47
Q07157	TJP1	Tight junction protein ZO-1	>sp|Q07157|ZO1_HUMAN Tight junction protein ZO-1 OS=Homo sapiens OX=9606 GN=TJP1 PE=1 SV=3	Homo sapiens	195459	100	FALSE	0	94	TJP1	0.637	0.633	0.642	0.629	0.622	0.638	0.633	0.641	0.637	0.641	0.648	0.643	0.627	0.65	0.624	0.636	0.65	0.642	TJP1	89	89	92	89	85	88	90	92	92	91	91	89	89	93	92	89	93	92	TJP1	88
O95563	MPC2	Mitochondrial pyruvate carrier 2	>sp|O95563|MPC2_HUMAN Mitochondrial pyruvate carrier 2 OS=Homo sapiens OX=9606 GN=MPC2 PE=1 SV=1	Homo sapiens	14278.9	100	FALSE	0	4	MPC2	0.236	0.236	0.236	0.236	0.205	0.205	0.236	0.236	0.236	0.205	0.236	0.205	0.236	0.236	0.236	0.205	0.236	0.205	MPC2	4	4	4	4	3	3	4	4	4	3	4	3	4	4	4	3	4	3	MPC2	4
P58340	MLF1	Myeloid leukemia factor 1	>sp|P58340|MLF1_HUMAN Myeloid leukemia factor 1 OS=Homo sapiens OX=9606 GN=MLF1 PE=1 SV=1	Homo sapiens	30627.1	100	FALSE	0.00156561	2	MLF1	0.108	0.108	0.108	0.108	0.034	0.108	0.034	0.034	0.034	0.108	0.034	0.034	0.034	0.034	0.108	0.108	0.108	0.034	MLF1	2	2	2	2	1	2	1	1	1	2	1	1	1	1	2	2	2	1	MLF1	2
O60684	KPNA6	Importin subunit alpha-7	>sp|O60684|IMA7_HUMAN Importin subunit alpha-7 OS=Homo sapiens OX=9606 GN=KPNA6 PE=1 SV=1	Homo sapiens	60029.5	100	FALSE	0	19	KPNA6	0.297	0.33	0.269	0.25	0.289	0.328	0.33	0.33	0.33	0.33	0.31	0.33	0.33	0.33	0.302	0.3	0.33	0.3	KPNA6	18	19	17	16	16	18	19	19	19	19	17	19	19	19	18	17	19	17	KPNA6	6
Q9NX46	ADPRS	ADP-ribosylhydrolase ARH3	>sp|Q9NX46|ADPRS_HUMAN ADP-ribosylhydrolase ARH3 OS=Homo sapiens OX=9606 GN=ADPRS PE=1 SV=1	Homo sapiens	38946.8	100	FALSE	0	12	ADPRS	0.361	0.361	0.361	0.361	0.361	0.361	0.361	0.361	0.361	0.361	0.361	0.361	0.361	0.361	0.361	0.361	0.361	0.361	ADPRS	12	12	12	12	12	12	12	12	12	12	12	12	12	12	12	12	12	12	ADPRS	12
Q9Y570	PPME1	Protein phosphatase methylesterase 1	>sp|Q9Y570|PPME1_HUMAN Protein phosphatase methylesterase 1 OS=Homo sapiens OX=9606 GN=PPME1 PE=1 SV=3	Homo sapiens	42315.4	100	FALSE	0	17	PPME1	0.365	0.365	0.365	0.365	0.36	0.36	0.383	0.365	0.383	0.36	0.36	0.36	0.365	0.365	0.365	0.383	0.365	0.365	PPME1	14	14	15	14	13	13	17	16	15	15	15	15	15	16	16	16	16	15	PPME1	14
O43252	PAPSS1	Bifunctional 3'-phosphoadenosine 5'-phosphosulfate synthase 1	>sp|O43252|PAPS1_HUMAN Bifunctional 3'-phosphoadenosine 5'-phosphosulfate synthase 1 OS=Homo sapiens OX=9606 GN=PAPSS1 PE=1 SV=2	Homo sapiens	70833.1	100	FALSE	0	21	PAPSS1	0.37	0.34	0.34	0.34	0.37	0.34	0.34	0.37	0.34	0.34	0.34	0.37	0.319	0.37	0.34	0.34	0.34	0.34	PAPSS1	20	19	19	20	20	20	19	19	19	18	19	20	18	19	18	19	20	19	PAPSS1	20
P10586	PTPRF	Receptor-type tyrosine-protein phosphatase F	>sp|P10586|PTPRF_HUMAN Receptor-type tyrosine-protein phosphatase F OS=Homo sapiens OX=9606 GN=PTPRF PE=1 SV=2	Homo sapiens	212879	100	FALSE	0	58	PTPRF	0.351	0.351	0.364	0.347	0.343	0.347	0.333	0.337	0.347	0.36	0.343	0.339	0.337	0.347	0.324	0.34	0.313	0.324	PTPRF	57	57	58	55	54	55	52	54	56	56	54	54	53	56	50	51	50	49	PTPRF	50
Q9Y5P6	GMPPB	Mannose-1-phosphate guanyltransferase beta	>sp|Q9Y5P6|GMPPB_HUMAN Mannose-1-phosphate guanyltransferase beta OS=Homo sapiens OX=9606 GN=GMPPB PE=1 SV=2	Homo sapiens	39834.4	100	FALSE	0	10	GMPPB	0.331	0.331	0.331	0.331	0.331	0.331	0.331	0.331	0.331	0.331	0.331	0.331	0.331	0.331	0.331	0.331	0.331	0.331	GMPPB	10	10	10	10	10	10	10	10	10	10	10	10	10	10	10	10	10	10	GMPPB	10
Q9UDY2	TJP2	Tight junction protein ZO-2	>sp|Q9UDY2|ZO2_HUMAN Tight junction protein ZO-2 OS=Homo sapiens OX=9606 GN=TJP2 PE=1 SV=2	Homo sapiens	133958	100	FALSE	0	55	TJP2	0.449	0.453	0.453	0.462	0.452	0.448	0.453	0.455	0.435	0.452	0.448	0.452	0.462	0.462	0.45	0.45	0.453	0.434	TJP2	50	51	53	54	51	51	53	53	51	53	51	53	53	55	54	52	53	50	TJP2	50
Q9Y6M0	PRSS21	Testisin	>sp|Q9Y6M0|TEST_HUMAN Testisin OS=Homo sapiens OX=9606 GN=PRSS21 PE=1 SV=1	Homo sapiens	34884	100	FALSE	0.000587544	5	PRSS21	0.185	0.22	0.22	0.22	0.22	0.169	0.22	0.22	0.153	0.185	0.22	0.185	0.169	0.22	0.153	0.22	0.22	0.22	PRSS21	4	5	5	5	5	4	5	5	4	4	5	4	4	5	4	5	5	5	PRSS21	4
O75496	GMNN	Geminin	>sp|O75496|GEMI_HUMAN Geminin OS=Homo sapiens OX=9606 GN=GMNN PE=1 SV=1	Homo sapiens	23565.1	100	FALSE	0	9	GMNN	0.426	0.426	0.426	0.426	0.416	0.416	0.426	0.426	0.426	0.426	0.416	0.426	0.426	0.426	0.426	0.416	0.426	0.416	GMNN	9	9	8	9	6	7	8	9	9	9	8	9	8	9	9	8	9	8	GMNN	9
Q9HD47	RANGRF	Ran guanine nucleotide release factor	>sp|Q9HD47|MOG1_HUMAN Ran guanine nucleotide release factor OS=Homo sapiens OX=9606 GN=RANGRF PE=1 SV=1	Homo sapiens	20448.1	94.4	TRUE	0	1	RANGRF	0.097	0.097	0.097	0.097	0.097	0.097	0.097	0.097	0	0.097	0.097	0.097	0.097	0.097	0.097	0.097	0.097	0.097	RANGRF	1	1	1	1	1	1	1	1	0	1	1	1	1	1	1	1	1	1	RANGRF	1
Q12974	PTP4A2	Protein tyrosine phosphatase type IVA 2	>sp|Q12974|TP4A2_HUMAN Protein tyrosine phosphatase type IVA 2 OS=Homo sapiens OX=9606 GN=PTP4A2 PE=1 SV=1	Homo sapiens	19127.2	100	FALSE	0	4	PTP4A2	0.18	0.132	0.132	0.18	0.162	0.18	0.18	0.18	0.18	0.18	0.18	0.18	0.18	0.132	0.18	0.18	0.18	0.18	PTP4A2	4	3	3	4	3	4	4	4	4	4	4	4	4	3	4	4	4	4	PTP4A2	4
Q9Y2B0	CNPY2	Protein canopy homolog 2	>sp|Q9Y2B0|CNPY2_HUMAN Protein canopy homolog 2 OS=Homo sapiens OX=9606 GN=CNPY2 PE=1 SV=1	Homo sapiens	20652.2	100	FALSE	0	10	CNPY2	0.412	0.412	0.467	0.467	0.467	0.467	0.467	0.412	0.412	0.467	0.412	0.412	0.412	0.412	0.412	0.412	0.412	0.412	CNPY2	9	8	9	9	10	9	10	9	8	10	9	9	9	9	9	9	9	9	CNPY2	9
Q9UJG1	MOSPD1	Motile sperm domain-containing protein 1	>sp|Q9UJG1|MSPD1_HUMAN Motile sperm domain-containing protein 1 OS=Homo sapiens OX=9606 GN=MOSPD1 PE=1 SV=1	Homo sapiens	24086.1	94.4	FALSE	0	3	MOSPD1	0.202	0.202	0.202	0.202	0.202	0.117	0.202	0.202	0.136	0.202	0.202	0.202	0.15	0.202	0.202	0	0.136	0.202	MOSPD1	3	3	3	3	3	2	3	3	2	3	3	3	2	3	3	0	2	3	MOSPD1	3
Q00169	PITPNA	Phosphatidylinositol transfer protein alpha isoform	>sp|Q00169|PIPNA_HUMAN Phosphatidylinositol transfer protein alpha isoform OS=Homo sapiens OX=9606 GN=PITPNA PE=1 SV=2	Homo sapiens	31806.3	100	FALSE	0	12	PITPNA	0.493	0.493	0.493	0.493	0.493	0.493	0.493	0.493	0.493	0.493	0.493	0.493	0.493	0.493	0.493	0.493	0.493	0.493	PITPNA	12	12	12	12	11	12	12	12	12	12	12	12	12	12	12	12	12	12	PITPNA	12
Q9NWK9	ZNHIT6	Box C/D snoRNA protein 1	>sp|Q9NWK9|BCD1_HUMAN Box C/D snoRNA protein 1 OS=Homo sapiens OX=9606 GN=ZNHIT6 PE=1 SV=1	Homo sapiens	53918.3	100	FALSE	0	14	ZNHIT6	0.281	0.281	0.302	0.289	0.328	0.281	0.328	0.328	0.328	0.328	0.328	0.328	0.302	0.306	0.328	0.328	0.328	0.285	ZNHIT6	11	11	12	11	12	10	12	13	13	13	13	14	11	12	14	13	14	12	ZNHIT6	11
Q8N0Z8	PUSL1	tRNA pseudouridine synthase-like 1	>sp|Q8N0Z8|PUSL1_HUMAN tRNA pseudouridine synthase-like 1 OS=Homo sapiens OX=9606 GN=PUSL1 PE=1 SV=1	Homo sapiens	33232.8	100	FALSE	0.000298998	3	PUSL1	0.172	0.172	0.172	0.172	0.172	0.172	0.059	0.172	0.172	0.172	0.172	0.172	0.135	0.172	0.172	0.172	0.096	0.172	PUSL1	3	3	3	3	3	3	1	3	3	3	3	3	2	3	3	3	2	3	PUSL1	3
Q9UKI2	CDC42EP3	Cdc42 effector protein 3	>sp|Q9UKI2|BORG2_HUMAN Cdc42 effector protein 3 OS=Homo sapiens OX=9606 GN=CDC42EP3 PE=1 SV=1	Homo sapiens	27678.1	100	FALSE	0	6	CDC42EP3	0.445	0.445	0.445	0.343	0.343	0.343	0.445	0.445	0.343	0.445	0.382	0.445	0.445	0.445	0.228	0.331	0.382	0.228	CDC42EP3	6	6	6	5	5	5	6	6	5	6	5	6	6	6	4	5	5	4	CDC42EP3	6
Q9Y5S9	RBM8A	RNA-binding protein 8A	>sp|Q9Y5S9|RBM8A_HUMAN RNA-binding protein 8A OS=Homo sapiens OX=9606 GN=RBM8A PE=1 SV=1	Homo sapiens	19889	100	FALSE	0	8	RBM8A	0.466	0.466	0.466	0.466	0.466	0.466	0.466	0.466	0.466	0.466	0.466	0.466	0.466	0.466	0.466	0.466	0.466	0.466	RBM8A	8	8	8	8	8	8	7	8	8	8	8	8	8	8	8	8	8	8	RBM8A	8
Q9UEY8	ADD3	Gamma-adducin	>sp|Q9UEY8|ADDG_HUMAN Gamma-adducin OS=Homo sapiens OX=9606 GN=ADD3 PE=1 SV=1	Homo sapiens	79154.6	100	FALSE	0	12	ADD3	0.181	0.181	0.181	0.181	0.181	0.181	0.132	0.132	0.181	0.153	0.181	0.181	0.139	0.153	0.153	0.153	0.181	0.181	ADD3	12	12	12	12	12	12	10	10	12	11	12	12	9	11	10	11	11	11	ADD3	12
P27816	MAP4	Microtubule-associated protein 4	>sp|P27816|MAP4_HUMAN Microtubule-associated protein 4 OS=Homo sapiens OX=9606 GN=MAP4 PE=1 SV=3	Homo sapiens	121005	100	FALSE	0	81	MAP4	0.593	0.593	0.616	0.597	0.615	0.592	0.602	0.609	0.593	0.609	0.616	0.616	0.609	0.609	0.616	0.616	0.616	0.609	MAP4	76	74	70	73	73	74	76	79	74	79	80	81	78	78	80	81	81	80	MAP4	76
Q16822	PCK2	Phosphoenolpyruvate carboxykinase [GTP], mitochondrial	>sp|Q16822|PCKGM_HUMAN Phosphoenolpyruvate carboxykinase [GTP], mitochondrial OS=Homo sapiens OX=9606 GN=PCK2 PE=1 SV=4	Homo sapiens	70699	100	FALSE	0	18	PCK2	0.345	0.345	0.345	0.345	0.345	0.345	0.345	0.345	0.345	0.345	0.345	0.345	0.345	0.345	0.345	0.345	0.345	0.345	PCK2	18	18	18	18	18	18	18	18	18	18	18	18	18	18	18	18	18	18	PCK2	17
Q9NQ48	LZTFL1	Leucine zipper transcription factor-like protein 1	>sp|Q9NQ48|LZTL1_HUMAN Leucine zipper transcription factor-like protein 1 OS=Homo sapiens OX=9606 GN=LZTFL1 PE=1 SV=1	Homo sapiens	34592.2	100	FALSE	0	12	LZTFL1	0.452	0.452	0.452	0.452	0.448	0.448	0.452	0.452	0.452	0.452	0.452	0.452	0.452	0.452	0.452	0.452	0.452	0.452	LZTFL1	12	12	12	12	11	11	12	12	12	12	12	12	12	12	12	12	12	12	LZTFL1	12
P24941	CDK2	Cyclin-dependent kinase 2	>sp|P24941|CDK2_HUMAN Cyclin-dependent kinase 2 OS=Homo sapiens OX=9606 GN=CDK2 PE=1 SV=2	Homo sapiens	33929.5	100	FALSE	0	19	CDK2	0.557	0.587	0.587	0.587	0.587	0.587	0.587	0.557	0.587	0.587	0.587	0.567	0.587	0.587	0.544	0.544	0.587	0.513	CDK2	17	18	17	18	18	19	16	17	18	18	19	18	18	19	17	17	18	17	CDK2	15
P61326	MAGOH	Protein mago nashi homolog	>sp|P61326|MGN_HUMAN Protein mago nashi homolog OS=Homo sapiens OX=9606 GN=MAGOH PE=1 SV=1	Homo sapiens	17163.6	100	TRUE	0	1	MAGOH	0.055	0.055	0.055	0.055	0.055	0.055	0.055	0.055	0.055	0.055	0.055	0.055	0.055	0.055	0.055	0.055	0.055	0.055	MAGOH	1	1	1	1	1	1	1	1	1	1	1	1	1	1	1	1	1	1	MAGOH	1
Q8N2K0	ABHD12	Lysophosphatidylserine lipase ABHD12	>sp|Q8N2K0|ABD12_HUMAN Lysophosphatidylserine lipase ABHD12 OS=Homo sapiens OX=9606 GN=ABHD12 PE=1 SV=2	Homo sapiens	45096.8	100	FALSE	0	15	ABHD12	0.457	0.392	0.392	0.392	0.457	0.334	0.392	0.482	0.457	0.457	0.482	0.457	0.457	0.457	0.457	0.482	0.437	0.457	ABHD12	14	13	13	13	14	12	13	15	14	14	15	14	14	14	14	15	13	14	ABHD12	14
P78524	DENND2B	DENN domain-containing protein 2B	>sp|P78524|DEN2B_HUMAN DENN domain-containing protein 2B OS=Homo sapiens OX=9606 GN=DENND2B PE=1 SV=3	Homo sapiens	126485	88.9	TRUE	0.00142878	1	DENND2B	0.012	0	0.012	0.012	0.012	0.012	0	0.012	0.012	0.012	0.012	0.012	0.012	0.012	0.012	0.012	0.012	0.012	DENND2B	1	0	1	1	1	1	0	1	1	1	1	1	1	1	1	1	1	1	DENND2B	1
Q9UKL0	RCOR1	REST corepressor 1	>sp|Q9UKL0|RCOR1_HUMAN REST corepressor 1 OS=Homo sapiens OX=9606 GN=RCOR1 PE=1 SV=2	Homo sapiens	53327.4	100	FALSE	0	15	RCOR1	0.313	0.313	0.313	0.313	0.313	0.313	0.28	0.28	0.28	0.28	0.313	0.313	0.313	0.313	0.313	0.28	0.313	0.313	RCOR1	15	15	15	15	15	14	14	14	14	14	15	14	15	15	15	14	15	14	RCOR1	11
P61764	STXBP1	Syntaxin-binding protein 1	>sp|P61764|STXB1_HUMAN Syntaxin-binding protein 1 OS=Homo sapiens OX=9606 GN=STXBP1 PE=1 SV=1	Homo sapiens	67568.7	100	FALSE	0	11	STXBP1	0.2	0.197	0.177	0.231	0.231	0.231	0.231	0.214	0.2	0.231	0.231	0.231	0.214	0.214	0.231	0.214	0.231	0.197	STXBP1	10	9	8	11	11	11	11	10	10	11	11	11	10	10	11	10	11	9	STXBP1	10
Q92604	LPGAT1	Acyl-CoA:lysophosphatidylglycerol acyltransferase 1	>sp|Q92604|LGAT1_HUMAN Acyl-CoA:lysophosphatidylglycerol acyltransferase 1 OS=Homo sapiens OX=9606 GN=LPGAT1 PE=1 SV=1	Homo sapiens	43089.4	100	FALSE	0	4	LPGAT1	0.124	0.124	0.124	0.124	0.103	0.124	0.124	0.124	0.124	0.124	0.124	0.124	0.103	0.124	0.124	0.124	0.124	0.124	LPGAT1	4	4	4	4	3	4	4	4	4	4	4	4	3	4	4	4	4	4	LPGAT1	4
P57737	CORO7	Coronin-7	>sp|P57737|CORO7_HUMAN Coronin-7 OS=Homo sapiens OX=9606 GN=CORO7 PE=1 SV=2	Homo sapiens	100605	100	FALSE	0	12	CORO7	0.179	0.192	0.172	0.152	0.192	0.192	0.172	0.172	0.17	0.172	0.192	0.172	0.179	0.192	0.192	0.15	0.173	0.172	CORO7	11	12	11	10	12	12	11	11	11	11	12	11	11	12	12	9	11	11	CORO7	11
P31949	S100A11	Protein S100-A11	>sp|P31949|S10AB_HUMAN Protein S100-A11 OS=Homo sapiens OX=9606 GN=S100A11 PE=1 SV=2	Homo sapiens	11740.4	100	FALSE	0	5	S100A11	0.429	0.429	0.429	0.429	0.429	0.429	0.429	0.429	0.429	0.429	0.429	0.429	0.429	0.429	0.429	0.429	0.429	0.429	S100A11	5	4	4	5	4	5	4	4	5	5	5	5	5	4	4	4	4	4	S100A11	5
P61204	ARF3	ADP-ribosylation factor 3	>sp|P61204|ARF3_HUMAN ADP-ribosylation factor 3 OS=Homo sapiens OX=9606 GN=ARF3 PE=1 SV=2	Homo sapiens	20600.8	100	FALSE	0	21	ARF3	0.751	0.751	0.602	0.751	0.751	0.751	0.751	0.751	0.751	0.751	0.751	0.751	0.602	0.751	0.751	0.751	0.751	0.751	ARF3	21	21	20	21	20	21	21	20	21	21	20	19	20	21	21	21	20	21	ARF3	2
P37802	TAGLN2	Transgelin-2	>sp|P37802|TAGL2_HUMAN Transgelin-2 OS=Homo sapiens OX=9606 GN=TAGLN2 PE=1 SV=3	Homo sapiens	22391.4	100	FALSE	0	26	TAGLN2	0.789	0.789	0.789	0.789	0.789	0.789	0.789	0.789	0.789	0.789	0.789	0.789	0.789	0.789	0.789	0.789	0.698	0.789	TAGLN2	26	26	25	25	25	25	25	26	25	26	26	25	26	26	26	26	24	25	TAGLN2	22
Q9BUT1	BDH2	Dehydrogenase/reductase SDR family member 6	>sp|Q9BUT1|DHRS6_HUMAN Dehydrogenase/reductase SDR family member 6 OS=Homo sapiens OX=9606 GN=BDH2 PE=1 SV=2	Homo sapiens	26723.8	100	FALSE	0	4	BDH2	0.196	0.196	0.196	0.196	0.196	0.196	0.11	0.11	0.151	0.11	0.151	0.151	0.11	0.151	0.11	0.11	0.11	0.11	BDH2	4	4	4	4	4	4	2	2	3	2	3	3	2	3	2	2	2	2	BDH2	4
Q13190	STX5	Syntaxin-5	>sp|Q13190|STX5_HUMAN Syntaxin-5 OS=Homo sapiens OX=9606 GN=STX5 PE=1 SV=2	Homo sapiens	39672.5	100	FALSE	0	15	STX5	0.513	0.538	0.465	0.538	0.487	0.538	0.513	0.538	0.487	0.487	0.561	0.561	0.538	0.538	0.538	0.561	0.561	0.538	STX5	13	14	13	14	14	14	13	14	14	14	15	14	14	14	14	15	15	14	STX5	13
O00754	MAN2B1	Lysosomal alpha-mannosidase	>sp|O00754|MA2B1_HUMAN Lysosomal alpha-mannosidase OS=Homo sapiens OX=9606 GN=MAN2B1 PE=1 SV=3	Homo sapiens	113744	100	FALSE	0	23	MAN2B1	0.236	0.22	0.24	0.229	0.248	0.236	0.215	0.201	0.224	0.212	0.208	0.235	0.191	0.211	0.227	0.195	0.213	0.216	MAN2B1	22	20	21	22	23	22	20	19	21	20	19	22	17	19	21	18	20	19	MAN2B1	22
Q9P266	JCAD	Junctional cadherin 5-associated protein	>sp|Q9P266|JCAD_HUMAN Junctional cadherin 5-associated protein OS=Homo sapiens OX=9606 GN=JCAD PE=1 SV=3	Homo sapiens	148351	100	FALSE	0	13	JCAD	0.111	0.127	0.121	0.118	0.137	0.137	0.114	0.137	0.122	0.129	0.137	0.137	0.102	0.121	0.121	0.137	0.121	0.137	JCAD	11	12	12	11	13	13	11	13	12	12	13	13	10	12	12	13	12	13	JCAD	11
Q05D32	CTDSPL2	CTD small phosphatase-like protein 2	>sp|Q05D32|CTSL2_HUMAN CTD small phosphatase-like protein 2 OS=Homo sapiens OX=9606 GN=CTDSPL2 PE=1 SV=2	Homo sapiens	52998.7	100	FALSE	0	9	CTDSPL2	0.232	0.232	0.206	0.204	0.206	0.206	0.232	0.232	0.232	0.232	0.232	0.232	0.232	0.232	0.232	0.232	0.232	0.232	CTDSPL2	9	9	8	8	8	8	9	9	9	9	9	9	9	9	9	9	9	9	CTDSPL2	9
P49759	CLK1	Dual specificity protein kinase CLK1	>sp|P49759|CLK1_HUMAN Dual specificity protein kinase CLK1 OS=Homo sapiens OX=9606 GN=CLK1 PE=1 SV=2	Homo sapiens	57290.6	88.9	TRUE	0.000871207	1	CLK1	0.021	0.021	0.021	0.021	0.021	0.021	0.021	0.021	0.021	0.021	0.021	0	0.021	0.021	0.021	0.021	0	0.021	CLK1	1	1	1	1	1	1	1	1	1	1	1	0	1	1	1	1	0	1	CLK1	1
Q8IXJ6	SIRT2	NAD-dependent protein deacetylase sirtuin-2	>sp|Q8IXJ6|SIR2_HUMAN NAD-dependent protein deacetylase sirtuin-2 OS=Homo sapiens OX=9606 GN=SIRT2 PE=1 SV=2	Homo sapiens	43182.2	100	FALSE	0	5	SIRT2	0.157	0.157	0.157	0.157	0.157	0.157	0.157	0.157	0.116	0.157	0.157	0.157	0.157	0.157	0.157	0.157	0.157	0.157	SIRT2	5	5	5	5	5	5	5	5	4	5	5	5	5	5	5	5	5	5	SIRT2	5
Q9UBZ4	APEX2	DNA-(apurinic or apyrimidinic site) endonuclease 2	>sp|Q9UBZ4|APEX2_HUMAN DNA-(apurinic or apyrimidinic site) endonuclease 2 OS=Homo sapiens OX=9606 GN=APEX2 PE=1 SV=1	Homo sapiens	57400.6	100	FALSE	0	3	APEX2	0.145	0.145	0.085	0.145	0.044	0.145	0.145	0.145	0.041	0.145	0.145	0.044	0.145	0.145	0.145	0.145	0.145	0.145	APEX2	3	3	2	3	1	3	3	3	1	3	3	1	3	3	3	3	3	3	APEX2	3
Q68D10	SPTY2D1	Protein SPT2 homolog	>sp|Q68D10|SPT2_HUMAN Protein SPT2 homolog OS=Homo sapiens OX=9606 GN=SPTY2D1 PE=1 SV=3	Homo sapiens	75598.7	100	FALSE	0	20	SPTY2D1	0.295	0.282	0.282	0.295	0.292	0.295	0.312	0.299	0.312	0.305	0.312	0.295	0.312	0.312	0.295	0.312	0.299	0.299	SPTY2D1	19	18	17	19	17	19	20	19	20	19	20	19	19	20	18	20	18	19	SPTY2D1	19
Q92734	TFG	Protein TFG	>sp|Q92734|TFG_HUMAN Protein TFG OS=Homo sapiens OX=9606 GN=TFG PE=1 SV=2	Homo sapiens	43447.9	100	FALSE	0	29	TFG	0.52	0.52	0.52	0.538	0.53	0.468	0.52	0.538	0.538	0.538	0.538	0.468	0.538	0.538	0.538	0.538	0.538	0.53	TFG	28	28	22	26	26	25	27	29	26	28	28	25	28	28	27	27	28	27	TFG	28
O15020	SPTBN2	Spectrin beta chain, non-erythrocytic 2	>sp|O15020|SPTN2_HUMAN Spectrin beta chain, non-erythrocytic 2 OS=Homo sapiens OX=9606 GN=SPTBN2 PE=1 SV=3	Homo sapiens	271325	100	FALSE	0	33	SPTBN2	0.128	0.165	0.187	0.173	0.178	0.174	0.169	0.187	0.183	0.185	0.174	0.18	0.17	0.173	0.178	0.177	0.179	0.169	SPTBN2	21	27	31	28	29	29	26	31	30	31	28	29	27	28	29	28	29	27	SPTBN2	21
O94832	MYO1D	Unconventional myosin-Id	>sp|O94832|MYO1D_HUMAN Unconventional myosin-Id OS=Homo sapiens OX=9606 GN=MYO1D PE=1 SV=2	Homo sapiens	116202	100	FALSE	0	33	MYO1D	0.37	0.353	0.362	0.4	0.4	0.408	0.377	0.376	0.384	0.373	0.383	0.37	0.399	0.37	0.408	0.383	0.383	0.37	MYO1D	30	28	29	32	32	33	31	30	31	30	31	30	32	30	33	31	31	30	MYO1D	28
P36871	PGM1	Phosphoglucomutase-1	>sp|P36871|PGM1_HUMAN Phosphoglucomutase-1 OS=Homo sapiens OX=9606 GN=PGM1 PE=1 SV=3	Homo sapiens	61449.1	100	FALSE	0	39	PGM1	0.61	0.61	0.61	0.61	0.61	0.61	0.61	0.61	0.61	0.61	0.61	0.61	0.61	0.61	0.61	0.61	0.61	0.61	PGM1	39	38	38	39	39	39	38	37	38	38	39	39	38	38	38	38	39	39	PGM1	39
Q96SW2	CRBN	Protein cereblon	>sp|Q96SW2|CRBN_HUMAN Protein cereblon OS=Homo sapiens OX=9606 GN=CRBN PE=1 SV=1	Homo sapiens	50545.8	100	FALSE	0.000298998	4	CRBN	0.165	0.165	0.07	0.102	0.133	0.165	0.102	0.165	0.102	0.165	0.165	0.165	0.165	0.165	0.165	0.165	0.165	0.133	CRBN	4	4	2	3	3	4	3	4	3	4	4	4	4	4	4	4	4	3	CRBN	4
Q8N1S5	SLC39A11	Zinc transporter ZIP11	>sp|Q8N1S5|S39AB_HUMAN Zinc transporter ZIP11 OS=Homo sapiens OX=9606 GN=SLC39A11 PE=2 SV=3	Homo sapiens	35396	100	FALSE	0.000587544	4	SLC39A11	0.14	0.14	0.14	0.14	0.14	0.14	0.14	0.14	0.14	0.14	0.14	0.14	0.14	0.14	0.14	0.14	0.14	0.14	SLC39A11	4	4	4	4	4	4	4	4	4	4	4	4	4	4	4	4	4	4	SLC39A11	4
P49454	CENPF	Centromere protein F	>sp|P49454|CENPF_HUMAN Centromere protein F OS=Homo sapiens OX=9606 GN=CENPF PE=1 SV=3	Homo sapiens	357527	100	FALSE	0	78	CENPF	0.243	0.259	0.263	0.259	0.272	0.266	0.243	0.266	0.271	0.276	0.278	0.258	0.238	0.24	0.249	0.245	0.253	0.248	CENPF	64	71	74	71	72	71	67	73	74	74	75	72	62	64	65	66	69	64	CENPF	63
P50542	PEX5	Peroxisomal targeting signal 1 receptor	>sp|P50542|PEX5_HUMAN Peroxisomal targeting signal 1 receptor OS=Homo sapiens OX=9606 GN=PEX5 PE=1 SV=3	Homo sapiens	70864.8	100	FALSE	0	24	PEX5	0.451	0.432	0.426	0.399	0.391	0.391	0.451	0.471	0.471	0.471	0.419	0.438	0.451	0.451	0.471	0.418	0.452	0.432	PEX5	23	22	20	21	20	20	23	24	24	24	22	23	23	23	24	20	23	22	PEX5	23
O15254	ACOX3	Peroxisomal acyl-coenzyme A oxidase 3	>sp|O15254|ACOX3_HUMAN Peroxisomal acyl-coenzyme A oxidase 3 OS=Homo sapiens OX=9606 GN=ACOX3 PE=1 SV=2	Homo sapiens OX=9606 GN=AC	77629.1	100	FALSE	0	9	ACOX3	0.153	0.153	0.173	0.173	0.153	0.131	0.153	0.153	0.173	0.153	0.173	0.153	0.173	0.153	0.153	0.153	0.173	0.153	ACOX3	8	8	9	9	8	7	8	8	9	8	9	8	9	8	8	8	9	8	ACOX3	8
O60858	TRIM13	E3 ubiquitin-protein ligase TRIM13	>sp|O60858|TRI13_HUMAN E3 ubiquitin-protein ligase TRIM13 OS=Homo sapiens OX=9606 GN=TRIM13 PE=1 SV=2	Homo sapiens	46987.6	100	TRUE	0.00115174	1	TRIM13	0.025	0.025	0.025	0.025	0.025	0.025	0.025	0.025	0.025	0.025	0.025	0.025	0.025	0.025	0.025	0.025	0.025	0.025	TRIM13	1	1	1	1	1	1	1	1	1	1	1	1	1	1	1	1	1	1	TRIM13	1
Q9HB09	BCL2L12	Bcl-2-like protein 12	>sp|Q9HB09|B2L12_HUMAN Bcl-2-like protein 12 OS=Homo sapiens OX=9606 GN=BCL2L12 PE=1 SV=1	Homo sapiens	36821.5	100	FALSE	0	5	BCL2L12	0.165	0.141	0.135	0.141	0.141	0.165	0.165	0.165	0.165	0.165	0.141	0.165	0.141	0.165	0.141	0.141	0.165	0.141	BCL2L12	5	4	4	4	4	5	5	5	5	5	4	5	4	5	4	4	5	4	BCL2L12	5
Q9NQX7	ITM2C	Integral membrane protein 2C	>sp|Q9NQX7|ITM2C_HUMAN Integral membrane protein 2C OS=Homo sapiens OX=9606 GN=ITM2C PE=1 SV=1	Homo sapiens	30223.8	100	FALSE	0	7	ITM2C	0.322	0.322	0.322	0.322	0.322	0.322	0.322	0.322	0.322	0.322	0.322	0.27	0.322	0.322	0.322	0.322	0.27	0.322	ITM2C	7	7	7	7	7	7	7	7	7	7	7	6	7	7	7	7	6	7	ITM2C	7
Q9UBT7	CTNNAL1	Alpha-catulin	>sp|Q9UBT7|CTNL1_HUMAN Alpha-catulin OS=Homo sapiens OX=9606 GN=CTNNAL1 PE=1 SV=2	Homo sapiens	81896.4	100	FALSE	0	11	CTNNAL1	0.162	0.174	0.163	0.151	0.163	0.163	0.162	0.131	0.151	0.163	0.151	0.174	0.134	0.163	0.163	0.139	0.163	0.163	CTNNAL1	10	11	10	9	10	10	10	8	9	10	9	11	8	10	10	8	10	10	CTNNAL1	10
Q9BUI4	POLR3C	DNA-directed RNA polymerase III subunit RPC3	>sp|Q9BUI4|RPC3_HUMAN DNA-directed RNA polymerase III subunit RPC3 OS=Homo sapiens OX=9606 GN=POLR3C PE=1 SV=1	Homo sapiens	60611.6	100	FALSE	0	13	POLR3C	0.277	0.283	0.281	0.313	0.313	0.313	0.277	0.313	0.313	0.313	0.313	0.313	0.277	0.313	0.313	0.313	0.283	0.313	POLR3C	12	12	12	13	13	13	12	13	13	13	13	13	12	13	13	13	12	13	POLR3C	12
Q9P206	KIAA1522	Uncharacterized protein KIAA1522	>sp|Q9P206|K1522_HUMAN Uncharacterized protein KIAA1522 OS=Homo sapiens OX=9606 GN=KIAA1522 PE=1 SV=2	Homo sapiens	107095	100	FALSE	0	20	KIAA1522	0.244	0.237	0.239	0.221	0.221	0.221	0.244	0.244	0.239	0.244	0.227	0.244	0.237	0.244	0.244	0.227	0.227	0.217	KIAA1522	20	19	18	18	18	18	20	20	19	20	19	20	19	20	20	19	19	18	KIAA1522	20
Q8WWK9	CKAP2	Cytoskeleton-associated protein 2	>sp|Q8WWK9|CKAP2_HUMAN Cytoskeleton-associated protein 2 OS=Homo sapiens OX=9606 GN=CKAP2 PE=1 SV=1	Homo sapiens	76986.7	100	FALSE	0	20	CKAP2	0.379	0.379	0.337	0.379	0.379	0.379	0.344	0.356	0.337	0.379	0.37	0.379	0.356	0.379	0.379	0.37	0.356	0.344	CKAP2	19	19	19	20	19	19	17	18	19	20	19	20	18	19	19	19	18	17	CKAP2	19
Q96AW1	VOPP1	WW domain binding protein VOPP1	>sp|Q96AW1|VOPP1_HUMAN WW domain binding protein VOPP1 OS=Homo sapiens OX=9606 GN=VOPP1 PE=1 SV=1	Homo sapiens	19224.5	100	TRUE	0.000445302	1	VOPP1	0.105	0.105	0.105	0.105	0.105	0.105	0.105	0.105	0.105	0.105	0.105	0.105	0.105	0.105	0.105	0.105	0.105	0.105	VOPP1	1	1	1	1	1	1	1	1	1	1	1	1	1	1	1	1	1	1	VOPP1	1
P46977	STT3A	Dolichyl-diphosphooligosaccharide--protein glycosyltransferase subunit STT3A	>sp|P46977|STT3A_HUMAN Dolichyl-diphosphooligosaccharide--protein glycosyltransferase subunit STT3A OS=Homo sapiens OX=9606 GN=STT3A PE=1 SV=2	Homo sapiens	80529.6	100	FALSE	0	19	STT3A	0.187	0.194	0.187	0.194	0.199	0.182	0.172	0.187	0.187	0.199	0.199	0.183	0.199	0.194	0.199	0.199	0.199	0.197	STT3A	17	18	16	18	18	16	16	16	16	17	17	16	18	18	18	18	18	17	STT3A	17
Q86X76	NIT1	Deaminated glutathione amidase	>sp|Q86X76|NIT1_HUMAN Deaminated glutathione amidase OS=Homo sapiens OX=9606 GN=NIT1 PE=1 SV=2	Homo sapiens	35896.5	100	FALSE	0	2	NIT1	0.064	0.064	0.064	0.064	0.064	0.064	0.064	0.064	0.064	0.064	0.064	0.064	0.064	0.064	0.064	0.064	0.064	0.064	NIT1	2	2	2	2	2	2	2	2	2	2	2	2	2	2	2	2	2	2	NIT1	2
P41208	CETN2	Centrin-2	>sp|P41208|CETN2_HUMAN Centrin-2 OS=Homo sapiens OX=9606 GN=CETN2 PE=1 SV=1	Homo sapiens	19738.4	100	FALSE	0	9	CETN2	0.384	0.384	0.436	0.436	0.39	0.39	0.436	0.436	0.436	0.436	0.39	0.39	0.436	0.436	0.436	0.436	0.436	0.39	CETN2	8	8	9	9	8	8	9	9	9	9	8	8	9	9	9	9	9	8	CETN2	6
O43663	PRC1	Protein regulator of cytokinesis 1	>sp|O43663|PRC1_HUMAN Protein regulator of cytokinesis 1 OS=Homo sapiens OX=9606 GN=PRC1 PE=1 SV=2	Homo sapiens	71606.6	100	FALSE	0	13	PRC1	0.174	0.2	0.152	0.2	0.221	0.187	0.221	0.221	0.177	0.221	0.221	0.221	0.221	0.221	0.221	0.221	0.166	0.208	PRC1	10	12	9	12	13	11	13	13	11	13	13	13	13	13	13	13	10	12	PRC1	10
P60981	DSTN	Destrin	>sp|P60981|DEST_HUMAN Destrin OS=Homo sapiens OX=9606 GN=DSTN PE=1 SV=3	Homo sapiens	18505.7	100	FALSE	0	16	DSTN	0.727	0.727	0.727	0.727	0.655	0.727	0.727	0.727	0.727	0.727	0.727	0.655	0.727	0.727	0.727	0.727	0.727	0.727	DSTN	16	14	16	16	15	16	16	16	16	16	16	14	16	15	16	16	15	15	DSTN	16
Q6P597	KLC3	Kinesin light chain 3	>sp|Q6P597|KLC3_HUMAN Kinesin light chain 3 OS=Homo sapiens OX=9606 GN=KLC3 PE=1 SV=2	Homo sapiens	55364.2	100	FALSE	0	6	KLC3	0.119	0.167	0.167	0.167	0.167	0.157	0.167	0.192	0.141	0.192	0.119	0.192	0.141	0.192	0.192	0.145	0.192	0.192	KLC3	4	5	5	5	5	5	5	6	4	6	4	6	4	6	6	5	6	6	KLC3	4
P49585	PCYT1A	Choline-phosphate cytidylyltransferase A	>sp|P49585|PCY1A_HUMAN Choline-phosphate cytidylyltransferase A OS=Homo sapiens OX=9606 GN=PCYT1A PE=1 SV=2	Homo sapiens	41731	100	FALSE	0	22	PCYT1A	0.599	0.58	0.599	0.599	0.58	0.58	0.58	0.599	0.58	0.578	0.599	0.58	0.599	0.599	0.599	0.58	0.599	0.58	PCYT1A	22	20	21	21	21	20	21	22	21	21	22	21	21	22	22	21	22	21	PCYT1A	17
Q9UNP9	PPIE	Peptidyl-prolyl cis-trans isomerase E	>sp|Q9UNP9|PPIE_HUMAN Peptidyl-prolyl cis-trans isomerase E OS=Homo sapiens OX=9606 GN=PPIE PE=1 SV=1	Homo sapiens	33430.8	100	FALSE	0	15	PPIE	0.419	0.419	0.415	0.419	0.415	0.415	0.419	0.419	0.419	0.419	0.419	0.415	0.419	0.419	0.419	0.415	0.419	0.415	PPIE	14	15	14	15	14	14	15	15	15	15	15	14	15	15	14	13	15	14	PPIE	13
Q71RG4	TMUB2	Transmembrane and ubiquitin-like domain-containing protein 2	>sp|Q71RG4|TMUB2_HUMAN Transmembrane and ubiquitin-like domain-containing protein 2 OS=Homo sapiens OX=9606 GN=TMUB2 PE=1 SV=2	Homo sapiens	33788.4	100	FALSE	0	7	TMUB2	0.227	0.227	0.227	0.252	0.227	0.227	0.227	0.227	0.252	0.252	0.252	0.227	0.252	0.252	0.252	0.252	0.227	0.252	TMUB2	6	6	6	7	6	6	5	6	6	7	7	6	7	7	7	7	6	7	TMUB2	6
O75071	EFCAB14	EF-hand calcium-binding domain-containing protein 14	>sp|O75071|EFC14_HUMAN EF-hand calcium-binding domain-containing protein 14 OS=Homo sapiens OX=9606 GN=EFCAB14 PE=1 SV=1	Homo sapiens	55031.5	100	FALSE	0.000298998	6	EFCAB14	0.194	0.194	0.194	0.194	0.147	0.147	0.194	0.194	0.194	0.194	0.194	0.194	0.194	0.168	0.168	0.194	0.194	0.147	EFCAB14	6	6	6	6	5	5	6	6	6	6	6	6	6	5	5	6	6	5	EFCAB14	6
Q8TAQ2	SMARCC2	SWI/SNF complex subunit SMARCC2	>sp|Q8TAQ2|SMRC2_HUMAN SWI/SNF complex subunit SMARCC2 OS=Homo sapiens OX=9606 GN=SMARCC2 PE=1 SV=1	Homo sapiens	132879	100	FALSE	0	33	SMARCC2	0.293	0.293	0.293	0.293	0.293	0.246	0.264	0.282	0.293	0.282	0.293	0.273	0.284	0.282	0.293	0.255	0.293	0.276	SMARCC2	32	32	32	31	33	29	30	31	33	31	33	31	30	32	32	30	32	31	SMARCC2	23
Q99990	VGLL1	Transcription cofactor vestigial-like protein 1	>sp|Q99990|VGLL1_HUMAN Transcription cofactor vestigial-like protein 1 OS=Homo sapiens OX=9606 GN=VGLL1 PE=1 SV=1	Homo sapiens	28707.4	100	FALSE	0	10	VGLL1	0.589	0.589	0.484	0.589	0.589	0.589	0.589	0.589	0.484	0.589	0.589	0.589	0.589	0.589	0.589	0.589	0.589	0.589	VGLL1	9	10	9	9	9	9	10	10	9	10	10	10	10	10	10	10	10	10	VGLL1	9
Q96RT1	ERBIN	Erbin	>sp|Q96RT1|ERBIN_HUMAN Erbin OS=Homo sapiens OX=9606 GN=ERBIN PE=1 SV=2	Homo sapiens	158298	100	FALSE	0	47	ERBIN	0.376	0.377	0.392	0.384	0.373	0.353	0.36	0.392	0.392	0.377	0.369	0.373	0.357	0.371	0.392	0.375	0.38	0.344	ERBIN	45	45	46	46	44	41	41	46	46	46	45	45	41	44	45	44	46	42	ERBIN	44
Q9UPU7	TBC1D2B	TBC1 domain family member 2B	>sp|Q9UPU7|TBD2B_HUMAN TBC1 domain family member 2B OS=Homo sapiens OX=9606 GN=TBC1D2B PE=1 SV=2	Homo sapiens	109880	100	FALSE	0	10	TBC1D2B	0.07	0.105	0.105	0.116	0.096	0.091	0.089	0.097	0.116	0.107	0.116	0.059	0.085	0.107	0.116	0.107	0.096	0.08	TBC1D2B	6	9	9	10	6	7	7	7	10	7	9	5	5	7	9	9	8	6	TBC1D2B	6
Q96Q83	ALKBH3	Alpha-ketoglutarate-dependent dioxygenase alkB homolog 3	>sp|Q96Q83|ALKB3_HUMAN Alpha-ketoglutarate-dependent dioxygenase alkB homolog 3 OS=Homo sapiens OX=9606 GN=ALKBH3 PE=1 SV=1	Homo sapiens	33374.7	100	FALSE	0	5	ALKBH3	0.161	0.21	0.21	0.21	0.178	0.21	0.161	0.21	0.161	0.21	0.21	0.21	0.161	0.21	0.21	0.21	0.161	0.161	ALKBH3	4	5	5	5	4	5	4	5	4	5	5	5	4	5	5	5	4	4	ALKBH3	4
P78362	SRPK2	SRSF protein kinase 2	>sp|P78362|SRPK2_HUMAN SRSF protein kinase 2 OS=Homo sapiens OX=9606 GN=SRPK2 PE=1 SV=3	Homo sapiens	77526.7	100	FALSE	0	13	SRPK2	0.18	0.18	0.18	0.174	0.174	0.174	0.18	0.174	0.18	0.174	0.174	0.174	0.18	0.163	0.18	0.174	0.18	0.174	SRPK2	13	13	13	12	12	12	12	12	13	12	12	12	13	12	13	12	13	12	SRPK2	10
O75386	TULP3	Tubby-related protein 3	>sp|O75386|TULP3_HUMAN Tubby-related protein 3 OS=Homo sapiens OX=9606 GN=TULP3 PE=1 SV=2	Homo sapiens	49642.1	100	FALSE	0.00142878	4	TULP3	0.061	0.095	0.095	0.095	0.097	0.061	0.131	0.097	0.131	0.131	0.097	0.131	0.131	0.131	0.131	0.131	0.095	0.095	TULP3	2	3	3	3	3	2	4	3	4	4	3	4	4	4	4	4	3	3	TULP3	2
O94916	NFAT5	Nuclear factor of activated T-cells 5	>sp|O94916|NFAT5_HUMAN Nuclear factor of activated T-cells 5 OS=Homo sapiens OX=9606 GN=NFAT5 PE=1 SV=1	Homo sapiens	165763	100	FALSE	0	9	NFAT5	0.087	0.081	0.093	0.093	0.075	0.087	0.087	0.093	0.093	0.093	0.093	0.093	0.081	0.072	0.093	0.093	0.084	0.093	NFAT5	8	8	9	9	7	8	8	9	9	9	9	9	8	7	9	9	8	9	NFAT5	8
O75362	ZNF217	Zinc finger protein 217	>sp|O75362|ZN217_HUMAN Zinc finger protein 217 OS=Homo sapiens OX=9606 GN=ZNF217 PE=1 SV=1	Homo sapiens	115272	100	FALSE	0	14	ZNF217	0.157	0.156	0.2	0.213	0.213	0.169	0.198	0.213	0.224	0.212	0.212	0.186	0.224	0.209	0.224	0.224	0.209	0.186	ZNF217	9	10	12	13	13	10	12	13	14	13	13	12	14	13	14	14	13	12	ZNF217	9
P08236	GUSB	Beta-glucuronidase	>sp|P08236|BGLR_HUMAN Beta-glucuronidase OS=Homo sapiens OX=9606 GN=GUSB PE=1 SV=2	Homo sapiens	74731.9	100	FALSE	0	3	GUSB	0.028	0.028	0.058	0.058	0.058	0.028	0.058	0.058	0.058	0.058	0.058	0.058	0.028	0.058	0.058	0.028	0.058	0.058	GUSB	2	2	3	3	3	2	3	3	3	3	3	3	2	3	3	2	3	3	GUSB	2
Q9UGP4	LIMD1	LIM domain-containing protein 1	>sp|Q9UGP4|LIMD1_HUMAN LIM domain-containing protein 1 OS=Homo sapiens OX=9606 GN=LIMD1 PE=1 SV=1	Homo sapiens	72190.2	100	FALSE	0	16	LIMD1	0.354	0.354	0.354	0.354	0.354	0.354	0.354	0.354	0.354	0.354	0.354	0.354	0.354	0.354	0.354	0.354	0.324	0.354	LIMD1	16	16	16	16	16	16	16	16	16	16	16	16	16	16	16	16	15	16	LIMD1	16
Q96D05	FAM241B	Protein FAM241B	>sp|Q96D05|F241B_HUMAN Protein FAM241B OS=Homo sapiens OX=9606 GN=FAM241B PE=1 SV=1	Homo sapiens	13238.3	100	FALSE	0.0010101	2	FAM241B	0.107	0.223	0.223	0.223	0.107	0.107	0.107	0.107	0.223	0.223	0.107	0.107	0.107	0.107	0.107	0.107	0.107	0.107	FAM241B	1	2	2	2	1	1	1	1	2	2	1	1	1	1	1	1	1	1	FAM241B	1
O15304	SIVA1	Apoptosis regulatory protein Siva	>sp|O15304|SIVA_HUMAN Apoptosis regulatory protein Siva OS=Homo sapiens OX=9606 GN=SIVA1 PE=1 SV=2	Homo sapiens	18694.6	100	FALSE	0.000298998	3	SIVA1	0.177	0.177	0.177	0.177	0.177	0.177	0.131	0.177	0.177	0.177	0.131	0.177	0.177	0.131	0.057	0.177	0.131	0.177	SIVA1	3	3	3	3	3	3	2	3	3	3	2	3	3	2	1	3	2	3	SIVA1	3
Q8NBT2	SPC24	Kinetochore protein Spc24	>sp|Q8NBT2|SPC24_HUMAN Kinetochore protein Spc24 OS=Homo sapiens OX=9606 GN=SPC24 PE=1 SV=3	Homo sapiens	22443.2	100	FALSE	0	9	SPC24	0.67	0.67	0.543	0.543	0.67	0.67	0.67	0.67	0.67	0.67	0.67	0.67	0.67	0.67	0.67	0.67	0.67	0.543	SPC24	9	9	8	8	9	9	9	9	9	9	9	9	9	9	9	9	9	8	SPC24	9
Q96FN4	CPNE2	Copine-2	>sp|Q96FN4|CPNE2_HUMAN Copine-2 OS=Homo sapiens OX=9606 GN=CPNE2 PE=1 SV=3	Homo sapiens	61189.8	100	FALSE	0	9	CPNE2	0.193	0.193	0.172	0.193	0.193	0.172	0.151	0.193	0.193	0.193	0.193	0.193	0.193	0.151	0.172	0.193	0.17	0.193	CPNE2	9	9	8	9	9	8	7	9	9	9	9	9	9	7	8	9	8	9	CPNE2	8
Q15543	TAF13	Transcription initiation factor TFIID subunit 13	>sp|Q15543|TAF13_HUMAN Transcription initiation factor TFIID subunit 13 OS=Homo sapiens OX=9606 GN=TAF13 PE=1 SV=1	Homo sapiens	14287	100	TRUE	0	1	TAF13	0.089	0.089	0.089	0.089	0.089	0.089	0.089	0.089	0.089	0.089	0.089	0.089	0.089	0.089	0.089	0.089	0.089	0.089	TAF13	1	1	1	1	1	1	1	1	1	1	1	1	1	1	1	1	1	1	TAF13	1
P50895	BCAM	Basal cell adhesion molecule	>sp|P50895|BCAM_HUMAN Basal cell adhesion molecule OS=Homo sapiens OX=9606 GN=BCAM PE=1 SV=2	Homo sapiens	67404.8	100	FALSE	0	20	BCAM	0.398	0.441	0.441	0.422	0.398	0.441	0.422	0.422	0.441	0.387	0.411	0.411	0.422	0.422	0.396	0.396	0.422	0.441	BCAM	18	20	20	19	18	20	19	19	20	17	18	18	19	19	18	18	19	20	BCAM	18
P20339	RAB5A	Ras-related protein Rab-5A	>sp|P20339|RAB5A_HUMAN Ras-related protein Rab-5A OS=Homo sapiens OX=9606 GN=RAB5A PE=1 SV=2	Homo sapiens	23658.7	100	FALSE	0	6	RAB5A	0.33	0.33	0.33	0.33	0.33	0.33	0.33	0.33	0.33	0.33	0.33	0.33	0.33	0.33	0.33	0.33	0.33	0.33	RAB5A	6	6	6	6	6	6	6	6	6	6	6	6	6	6	6	6	6	6	RAB5A	6
O15230	LAMA5	Laminin subunit alpha-5	>sp|O15230|LAMA5_HUMAN Laminin subunit alpha-5 OS=Homo sapiens OX=9606 GN=LAMA5 PE=1 SV=8	Homo sapiens	399737	100	FALSE	0	44	LAMA5	0.142	0.143	0.158	0.146	0.15	0.154	0.137	0.142	0.146	0.151	0.146	0.141	0.152	0.139	0.133	0.14	0.154	0.148	LAMA5	40	39	43	41	40	42	38	38	40	40	38	39	41	38	37	38	42	41	LAMA5	40
Q09028	RBBP4	Histone-binding protein RBBP4	>sp|Q09028|RBBP4_HUMAN Histone-binding protein RBBP4 OS=Homo sapiens OX=9606 GN=RBBP4 PE=1 SV=3	Homo sapiens	47655.7	100	FALSE	0	19	RBBP4	0.572	0.572	0.485	0.572	0.572	0.572	0.572	0.572	0.485	0.572	0.572	0.572	0.572	0.572	0.572	0.492	0.572	0.572	RBBP4	18	19	16	18	19	18	19	19	15	17	17	18	19	19	18	16	18	18	RBBP4	18
Q7L273	KCTD9	BTB/POZ domain-containing protein KCTD9	>sp|Q7L273|KCTD9_HUMAN BTB/POZ domain-containing protein KCTD9 OS=Homo sapiens OX=9606 GN=KCTD9 PE=1 SV=1	Homo sapiens	42566.7	100	FALSE	0	8	KCTD9	0.257	0.257	0.257	0.224	0.257	0.257	0.257	0.257	0.257	0.257	0.257	0.257	0.257	0.216	0.257	0.257	0.257	0.257	KCTD9	8	8	8	7	8	8	8	8	8	8	8	8	8	7	8	8	8	8	KCTD9	8
P11441	UBL4A	Ubiquitin-like protein 4A	>sp|P11441|UBL4A_HUMAN Ubiquitin-like protein 4A OS=Homo sapiens OX=9606 GN=UBL4A PE=1 SV=1	Homo sapiens	17776.5	100	FALSE	0	8	UBL4A	0.573	0.573	0.573	0.573	0.573	0.529	0.573	0.573	0.573	0.573	0.573	0.573	0.573	0.573	0.573	0.573	0.573	0.573	UBL4A	8	8	8	8	8	7	8	8	8	8	8	8	8	8	8	8	8	8	UBL4A	8
Q6ZT21	TMPPE	Transmembrane protein with metallophosphoesterase domain	>sp|Q6ZT21|TMPPE_HUMAN Transmembrane protein with metallophosphoesterase domain OS=Homo sapiens OX=9606 GN=TMPPE PE=1 SV=2	Homo sapiens	49452.5	100	FALSE	0	3	TMPPE	0.055	0.093	0.093	0.093	0.055	0.055	0.093	0.093	0.093	0.093	0.093	0.093	0.093	0.093	0.093	0.055	0.093	0.055	TMPPE	2	3	3	3	2	2	3	3	3	3	3	3	3	3	3	2	3	2	TMPPE	2
P62318	SNRPD3	Small nuclear ribonucleoprotein Sm D3	>sp|P62318|SMD3_HUMAN Small nuclear ribonucleoprotein Sm D3 OS=Homo sapiens OX=9606 GN=SNRPD3 PE=1 SV=1	Homo sapiens	13916.2	100	FALSE	0	9	SNRPD3	0.532	0.532	0.532	0.532	0.532	0.532	0.532	0.532	0.532	0.532	0.532	0.532	0.532	0.532	0.532	0.532	0.532	0.532	SNRPD3	9	9	9	9	9	9	9	9	9	9	9	9	9	9	9	9	9	9	SNRPD3	9
P35611	ADD1	Alpha-adducin	>sp|P35611|ADDA_HUMAN Alpha-adducin OS=Homo sapiens OX=9606 GN=ADD1 PE=1 SV=2	Homo sapiens	80955.1	100	FALSE	0	16	ADD1	0.281	0.292	0.292	0.305	0.305	0.27	0.248	0.292	0.224	0.305	0.305	0.25	0.292	0.259	0.292	0.292	0.305	0.292	ADD1	14	15	15	16	16	15	12	15	13	16	16	13	15	14	15	15	16	15	ADD1	13
Q15223	NECTIN1	Nectin-1	>sp|Q15223|NECT1_HUMAN Nectin-1 OS=Homo sapiens OX=9606 GN=NECTIN1 PE=1 SV=3	Homo sapiens	57158.2	100	TRUE	0.000155015	1	NECTIN1	0.027	0.027	0.027	0.027	0.027	0.027	0.027	0.027	0.027	0.027	0.027	0.027	0.027	0.027	0.027	0.027	0.027	0.027	NECTIN1	1	1	1	1	1	1	1	1	1	1	1	1	1	1	1	1	1	1	NECTIN1	1
Q8IWT0	ZBTB8OS	Protein archease	>sp|Q8IWT0|ARCH_HUMAN Protein archease OS=Homo sapiens OX=9606 GN=ZBTB8OS PE=1 SV=2	Homo sapiens	19490.8	100	TRUE	0.00170189	1	ZBTB8OS	0.072	0.072	0.072	0.072	0.072	0.072	0.072	0.072	0.072	0.072	0.072	0.072	0.072	0.072	0.072	0.072	0.072	0.072	ZBTB8OS	1	1	1	1	1	1	1	1	1	1	1	1	1	1	1	1	1	1	ZBTB8OS	1
Q8WVM7	STAG1	Cohesin subunit SA-1	>sp|Q8WVM7|STAG1_HUMAN Cohesin subunit SA-1 OS=Homo sapiens OX=9606 GN=STAG1 PE=1 SV=3	Homo sapiens	144427	100	FALSE	0	7	STAG1	0.056	0.05	0.064	0.043	0.056	0.05	0.049	0.064	0.05	0.05	0.05	0.05	0.043	0.043	0.043	0.05	0.064	0.064	STAG1	6	6	7	5	6	6	5	7	6	6	6	6	5	5	5	6	7	7	STAG1	6
P35659	DEK	Protein DEK	>sp|P35659|DEK_HUMAN Protein DEK OS=Homo sapiens OX=9606 GN=DEK PE=1 SV=1	Homo sapiens	42674.3	100	FALSE	0	18	DEK	0.403	0.403	0.4	0.4	0.4	0.4	0.403	0.4	0.4	0.403	0.403	0.403	0.403	0.4	0.403	0.403	0.403	0.397	DEK	18	18	17	17	17	17	18	17	17	18	18	18	18	17	18	18	18	16	DEK	18
P28370	SMARCA1	Probable global transcription activator SNF2L1	>sp|P28370|SMCA1_HUMAN Probable global transcription activator SNF2L1 OS=Homo sapiens OX=9606 GN=SMARCA1 PE=1 SV=2	Homo sapiens	122605	100	FALSE	0	30	SMARCA1	0.256	0.241	0.258	0.24	0.226	0.257	0.235	0.227	0.266	0.226	0.24	0.266	0.24	0.235	0.235	0.195	0.204	0.212	SMARCA1	28	25	28	28	26	28	26	25	29	26	27	30	27	26	26	22	23	25	SMARCA1	28
O95747	OXSR1	Serine/threonine-protein kinase OSR1	>sp|O95747|OXSR1_HUMAN Serine/threonine-protein kinase OSR1 OS=Homo sapiens OX=9606 GN=OXSR1 PE=1 SV=1	Homo sapiens OX=9606 GN=	58022.2	100	FALSE	0	12	OXSR1	0.292	0.292	0.271	0.271	0.258	0.258	0.292	0.292	0.271	0.292	0.292	0.258	0.271	0.292	0.258	0.258	0.292	0.292	OXSR1	12	12	11	11	11	11	12	12	11	12	12	11	11	12	11	11	12	12	OXSR1	10
O43924	PDE6D	Retinal rod rhodopsin-sensitive cGMP 3',5'-cyclic phosphodiesterase subunit delta	>sp|O43924|PDE6D_HUMAN Retinal rod rhodopsin-sensitive cGMP 3',5'-cyclic phosphodiesterase subunit delta OS=Homo sapiens OX=9606 GN=PDE6D PE=1 SV=1	Homo sapiens	17420	100	FALSE	0	4	PDE6D	0.333	0.333	0.333	0.333	0.333	0.333	0.333	0.333	0.333	0.333	0.333	0.333	0.333	0.333	0.333	0.333	0.333	0.333	PDE6D	4	4	4	4	4	4	4	4	4	4	4	4	4	4	4	4	4	4	PDE6D	4
Q9HC07	TMEM165	Putative divalent cation/proton antiporter TMEM165	>sp|Q9HC07|TM165_HUMAN Putative divalent cation/proton antiporter TMEM165 OS=Homo sapiens OX=9606 GN=TMEM165 PE=1 SV=1	Homo sapiens	34905.7	100	FALSE	0	4	TMEM165	0.225	0.225	0.225	0.225	0.225	0.225	0.225	0.225	0.225	0.225	0.225	0.225	0.225	0.225	0.225	0.225	0.225	0.225	TMEM165	4	4	4	4	4	4	4	4	4	4	4	4	4	4	4	4	4	4	TMEM165	4
Q9H845	ACAD9	Complex I assembly factor ACAD9, mitochondrial	>sp|Q9H845|ACAD9_HUMAN Complex I assembly factor ACAD9, mitochondrial OS=Homo sapiens OX=9606 GN=ACAD9 PE=1 SV=1	Homo sapiens	68760.3	100	FALSE	0	24	ACAD9	0.424	0.462	0.462	0.462	0.462	0.462	0.462	0.462	0.462	0.462	0.449	0.424	0.462	0.424	0.462	0.424	0.462	0.449	ACAD9	23	24	24	24	24	24	24	24	24	24	23	23	24	23	24	23	24	23	ACAD9	23
Q8WV92	MITD1	MIT domain-containing protein 1	>sp|Q8WV92|MITD1_HUMAN MIT domain-containing protein 1 OS=Homo sapiens OX=9606 GN=MITD1 PE=1 SV=1	Homo sapiens	29314.4	100	TRUE	0	1	MITD1	0.04	0.04	0.04	0.04	0.04	0.04	0.04	0.04	0.04	0.04	0.04	0.04	0.04	0.04	0.04	0.04	0.04	0.04	MITD1	1	1	1	1	1	1	1	1	1	1	1	1	1	1	1	1	1	1	MITD1	1
Q9Y6K5	OAS3	2'-5'-oligoadenylate synthase 3	>sp|Q9Y6K5|OAS3_HUMAN 2'-5'-oligoadenylate synthase 3 OS=Homo sapiens OX=9606 GN=OAS3 PE=1 SV=3	Homo sapiens	121170	100	FALSE	0	7	OAS3	0.058	0.03	0.03	0.059	0.072	0.051	0.082	0.096	0.096	0.096	0.096	0.096	0.087	0.072	0.08	0.096	0.08	0.087	OAS3	4	3	3	4	5	3	6	7	7	7	7	7	6	5	6	7	6	6	OAS3	4
Q9NRG4	SMYD2	N-lysine methyltransferase SMYD2	>sp|Q9NRG4|SMYD2_HUMAN N-lysine methyltransferase SMYD2 OS=Homo sapiens OX=9606 GN=SMYD2 PE=1 SV=2	Homo sapiens	49688.1	100	FALSE	0	8	SMYD2	0.215	0.215	0.215	0.157	0.215	0.215	0.141	0.189	0.215	0.189	0.215	0.189	0.157	0.189	0.171	0.115	0.189	0.173	SMYD2	8	8	8	7	8	8	6	7	8	7	8	7	7	7	6	5	7	6	SMYD2	8
Q9UPT9	USP22	Ubiquitin carboxyl-terminal hydrolase 22	>sp|Q9UPT9|UBP22_HUMAN Ubiquitin carboxyl-terminal hydrolase 22 OS=Homo sapiens OX=9606 GN=USP22 PE=1 SV=2	Homo sapiens	59960.6	100	FALSE	0	10	USP22	0.217	0.232	0.173	0.189	0.217	0.17	0.232	0.213	0.232	0.17	0.232	0.17	0.217	0.213	0.198	0.198	0.232	0.232	USP22	9	10	8	9	9	8	10	9	10	8	10	8	9	9	8	8	10	10	USP22	5
Q9BWE0	REPIN1	Replication initiator 1	>sp|Q9BWE0|REPI1_HUMAN Replication initiator 1 OS=Homo sapiens OX=9606 GN=REPIN1 PE=1 SV=1	Homo sapiens	63574.8	100	FALSE	0	5	REPIN1	0.079	0.079	0.079	0.079	0.079	0.079	0.079	0.079	0.079	0.079	0.079	0.079	0.067	0.079	0.079	0.079	0.079	0.079	REPIN1	5	5	5	5	5	5	5	5	5	5	5	5	4	5	5	5	5	5	REPIN1	5
Q6NUK4	REEP3	Receptor expression-enhancing protein 3	>sp|Q6NUK4|REEP3_HUMAN Receptor expression-enhancing protein 3 OS=Homo sapiens OX=9606 GN=REEP3 PE=1 SV=1	Homo sapiens	29263.9	100	FALSE	0	12	REEP3	0.384	0.482	0.482	0.482	0.482	0.482	0.482	0.482	0.384	0.482	0.482	0.482	0.482	0.482	0.482	0.482	0.482	0.482	REEP3	11	12	12	12	12	12	12	12	11	12	12	12	11	11	11	12	11	12	REEP3	11
Q9H6S3	EPS8L2	Epidermal growth factor receptor kinase substrate 8-like protein 2	>sp|Q9H6S3|ES8L2_HUMAN Epidermal growth factor receptor kinase substrate 8-like protein 2 OS=Homo sapiens OX=9606 GN=EPS8L2 PE=1 SV=2	Homo sapiens	80620.6	100	FALSE	0	27	EPS8L2	0.41	0.399	0.392	0.41	0.376	0.376	0.41	0.41	0.41	0.41	0.407	0.387	0.41	0.376	0.41	0.407	0.387	0.387	EPS8L2	27	26	25	27	24	24	27	27	27	27	26	25	26	26	26	26	25	25	EPS8L2	27
P49761	CLK3	Dual specificity protein kinase CLK3	>sp|P49761|CLK3_HUMAN Dual specificity protein kinase CLK3 OS=Homo sapiens OX=9606 GN=CLK3 PE=1 SV=3	Homo sapiens	73515	100	FALSE	0	4	CLK3	0.055	0.083	0.083	0.083	0.083	0.083	0.083	0.083	0.083	0.083	0.083	0.083	0.033	0.083	0.083	0.083	0.083	0.083	CLK3	3	4	4	4	4	4	4	4	4	4	4	4	2	4	4	4	4	4	CLK3	3
P36405	ARL3	ADP-ribosylation factor-like protein 3	>sp|P36405|ARL3_HUMAN ADP-ribosylation factor-like protein 3 OS=Homo sapiens OX=9606 GN=ARL3 PE=1 SV=2	Homo sapiens	20455.5	100	FALSE	0	12	ARL3	0.692	0.692	0.692	0.692	0.588	0.544	0.692	0.692	0.582	0.692	0.692	0.692	0.692	0.692	0.692	0.692	0.692	0.692	ARL3	12	12	11	11	10	9	11	12	10	12	12	12	12	12	11	11	12	11	ARL3	12
O95235	KIF20A	Kinesin-like protein KIF20A	>sp|O95235|KI20A_HUMAN Kinesin-like protein KIF20A OS=Homo sapiens OX=9606 GN=KIF20A PE=1 SV=1	Homo sapiens	100278	100	FALSE	0	31	KIF20A	0.372	0.415	0.449	0.437	0.42	0.42	0.415	0.408	0.449	0.396	0.433	0.365	0.434	0.419	0.366	0.374	0.394	0.392	KIF20A	27	29	31	30	30	30	29	28	30	29	30	26	29	28	27	26	27	28	KIF20A	27
Q13277	STX3	Syntaxin-3	>sp|Q13277|STX3_HUMAN Syntaxin-3 OS=Homo sapiens OX=9606 GN=STX3 PE=1 SV=3	Homo sapiens	33155	100	FALSE	0	5	STX3	0.18	0.18	0.18	0.152	0.152	0.18	0.18	0.18	0.18	0.152	0.18	0.152	0.18	0.152	0.152	0.18	0.152	0.18	STX3	5	5	5	4	4	5	5	5	5	4	5	4	5	4	4	5	4	5	STX3	5
P45973	CBX5	Chromobox protein homolog 5	>sp|P45973|CBX5_HUMAN Chromobox protein homolog 5 OS=Homo sapiens OX=9606 GN=CBX5 PE=1 SV=1	Homo sapiens	22225	100	FALSE	0	12	CBX5	0.503	0.545	0.545	0.545	0.545	0.545	0.503	0.503	0.545	0.545	0.545	0.545	0.545	0.545	0.545	0.503	0.545	0.545	CBX5	10	12	12	12	12	12	11	11	12	12	12	12	12	12	12	11	12	12	CBX5	10
Q71DI3	H3C13	Histone H3.2	>sp|Q71DI3|H32_HUMAN Histone H3.2 OS=Homo sapiens OX=9606 GN=H3C13 PE=1 SV=3	Homo sapiens	15388	100	FALSE	0	8	H3C13	0.566	0.566	0.566	0.566	0.566	0.566	0.566	0.566	0.566	0.566	0.566	0.566	0.566	0.566	0.566	0.566	0.566	0.566	H3C13	8	8	8	8	8	8	8	8	8	8	8	8	8	8	8	8	8	8	H3C13	1
Q86VS8	HOOK3	Protein Hook homolog 3	>sp|Q86VS8|HOOK3_HUMAN Protein Hook homolog 3 OS=Homo sapiens OX=9606 GN=HOOK3 PE=1 SV=2	Homo sapiens	83125.8	100	FALSE	0	14	HOOK3	0.198	0.21	0.177	0.191	0.21	0.21	0.21	0.21	0.187	0.21	0.21	0.21	0.174	0.174	0.21	0.21	0.191	0.187	HOOK3	13	14	12	13	14	14	14	14	13	14	14	14	12	12	14	13	13	13	HOOK3	13
Q8NFV4	ABHD11	Protein ABHD11	>sp|Q8NFV4|ABHDB_HUMAN Protein ABHD11 OS=Homo sapiens OX=9606 GN=ABHD11 PE=1 SV=1	Homo sapiens	34689.9	100	FALSE	0	11	ABHD11	0.483	0.483	0.483	0.483	0.483	0.483	0.483	0.483	0.483	0.483	0.483	0.483	0.483	0.483	0.483	0.483	0.483	0.483	ABHD11	11	11	11	11	11	11	11	11	11	11	11	11	11	11	11	11	11	11	ABHD11	11
P07099	EPHX1	Epoxide hydrolase 1	>sp|P07099|HYEP_HUMAN Epoxide hydrolase 1 OS=Homo sapiens OX=9606 GN=EPHX1 PE=1 SV=1	Homo sapiens	52948.9	100	FALSE	0	23	EPHX1	0.664	0.664	0.664	0.664	0.664	0.664	0.664	0.664	0.664	0.664	0.664	0.664	0.664	0.664	0.664	0.664	0.664	0.664	EPHX1	23	23	23	23	23	22	23	23	23	23	22	23	23	22	22	22	22	22	EPHX1	23
Q8IVT5	KSR1	Kinase suppressor of Ras 1	>sp|Q8IVT5|KSR1_HUMAN Kinase suppressor of Ras 1 OS=Homo sapiens OX=9606 GN=KSR1 PE=1 SV=3	Homo sapiens	102160	100	FALSE	0	4	KSR1	0.043	0.043	0.043	0.043	0.043	0.043	0.043	0.043	0.043	0.043	0.043	0.043	0.043	0.043	0.043	0.043	0.043	0.043	KSR1	4	4	4	4	4	4	4	4	4	4	4	4	4	4	4	4	4	4	KSR1	4
Q53HL2	CDCA8	Borealin	>sp|Q53HL2|BOREA_HUMAN Borealin OS=Homo sapiens OX=9606 GN=CDCA8 PE=1 SV=2	Homo sapiens	31323	100	FALSE	0	12	CDCA8	0.446	0.446	0.446	0.446	0.446	0.446	0.446	0.446	0.446	0.446	0.446	0.446	0.446	0.446	0.446	0.446	0.446	0.446	CDCA8	12	12	12	12	12	12	11	12	11	11	12	12	12	12	11	12	12	12	CDCA8	12
P39880	CUX1	Homeobox protein cut-like 1	>sp|P39880|CUX1_HUMAN Homeobox protein cut-like 1 OS=Homo sapiens OX=9606 GN=CUX1 PE=1 SV=3	Homo sapiens	164187	100	FALSE	0	24	CUX1	0.19	0.173	0.201	0.193	0.183	0.199	0.201	0.208	0.2	0.201	0.199	0.199	0.19	0.199	0.184	0.199	0.201	0.208	CUX1	22	20	23	22	21	23	23	24	23	23	23	23	22	23	21	23	23	24	CUX1	21
Q14240	EIF4A2	Eukaryotic initiation factor 4A-II	>sp|Q14240|IF4A2_HUMAN Eukaryotic initiation factor 4A-II OS=Homo sapiens OX=9606 GN=EIF4A2 PE=1 SV=2	Homo sapiens	46402.3	100	FALSE	0	11	EIF4A2	0.236	0.236	0.236	0.236	0.236	0.236	0.236	0.236	0.236	0.236	0.236	0.179	0.236	0.236	0.236	0.236	0.236	0.236	EIF4A2	10	11	10	11	11	10	10	11	11	11	11	10	10	11	10	11	10	11	EIF4A2	10
Q9Y3Y2	CHTOP	Chromatin target of PRMT1 protein	>sp|Q9Y3Y2|CHTOP_HUMAN Chromatin target of PRMT1 protein OS=Homo sapiens OX=9606 GN=CHTOP PE=1 SV=2	Homo sapiens	26396.6	100	FALSE	0	13	CHTOP	0.323	0.323	0.319	0.323	0.238	0.319	0.323	0.319	0.323	0.319	0.319	0.315	0.323	0.323	0.323	0.323	0.323	0.31	CHTOP	10	10	9	10	10	10	12	12	10	11	11	11	12	11	12	12	13	10	CHTOP	10
P04062	GBA1	Lysosomal acid glucosylceramidase	>sp|P04062|GBA1_HUMAN Lysosomal acid glucosylceramidase OS=Homo sapiens OX=9606 GN=GBA1 PE=1 SV=3	Homo sapiens	59716.3	100	FALSE	0	16	GBA1	0.336	0.349	0.349	0.349	0.336	0.336	0.336	0.336	0.349	0.336	0.349	0.304	0.336	0.295	0.304	0.323	0.336	0.336	GBA1	15	16	16	16	15	15	15	14	16	15	16	14	15	14	14	14	15	15	GBA1	15
Q96SI9	STRBP	Spermatid perinuclear RNA-binding protein	>sp|Q96SI9|STRBP_HUMAN Spermatid perinuclear RNA-binding protein OS=Homo sapiens OX=9606 GN=STRBP PE=1 SV=1	Homo sapiens	73652.5	100	FALSE	0	23	STRBP	0.388	0.376	0.376	0.388	0.33	0.33	0.376	0.388	0.376	0.376	0.376	0.318	0.376	0.376	0.388	0.388	0.376	0.342	STRBP	22	22	22	23	21	21	22	23	22	22	22	20	22	22	23	23	22	22	STRBP	22
Q8TAD8	SNIP1	Smad nuclear-interacting protein 1	>sp|Q8TAD8|SNIP1_HUMAN Smad nuclear-interacting protein 1 OS=Homo sapiens OX=9606 GN=SNIP1 PE=1 SV=1	Homo sapiens	45777.5	100	FALSE	0	9	SNIP1	0.273	0.273	0.273	0.273	0.268	0.273	0.273	0.24	0.273	0.273	0.273	0.268	0.273	0.273	0.24	0.273	0.273	0.273	SNIP1	8	9	9	8	8	8	8	8	8	9	8	8	8	8	8	9	8	9	SNIP1	8
P60891	PRPS1	Ribose-phosphate pyrophosphokinase 1	>sp|P60891|PRPS1_HUMAN Ribose-phosphate pyrophosphokinase 1 OS=Homo sapiens OX=9606 GN=PRPS1 PE=1 SV=2	Homo sapiens	34834.2	100	FALSE	0	18	PRPS1	0.516	0.516	0.516	0.516	0.516	0.513	0.516	0.516	0.516	0.516	0.516	0.513	0.516	0.516	0.516	0.516	0.516	0.513	PRPS1	18	18	18	18	18	17	18	18	18	18	18	17	18	18	18	18	18	17	PRPS1	5
P62253	UBE2G1	Ubiquitin-conjugating enzyme E2 G1	>sp|P62253|UB2G1_HUMAN Ubiquitin-conjugating enzyme E2 G1 OS=Homo sapiens OX=9606 GN=UBE2G1 PE=1 SV=3	Homo sapiens	19509.2	100	FALSE	0	7	UBE2G1	0.347	0.306	0.347	0.347	0.347	0.347	0.306	0.306	0.347	0.347	0.347	0.347	0.306	0.265	0.347	0.347	0.306	0.306	UBE2G1	7	6	7	7	7	7	6	6	7	7	7	7	6	5	6	7	6	6	UBE2G1	7
P52756	RBM5	RNA-binding protein 5	>sp|P52756|RBM5_HUMAN RNA-binding protein 5 OS=Homo sapiens OX=9606 GN=RBM5 PE=1 SV=2	Homo sapiens	92153.8	100	FALSE	0	14	RBM5	0.215	0.189	0.215	0.191	0.175	0.199	0.201	0.215	0.215	0.215	0.215	0.199	0.174	0.174	0.215	0.199	0.185	0.174	RBM5	14	12	14	12	11	13	13	14	14	14	14	13	12	12	14	13	12	11	RBM5	14
Q8NBJ4	GOLM1	Golgi membrane protein 1	>sp|Q8NBJ4|GOLM1_HUMAN Golgi membrane protein 1 OS=Homo sapiens OX=9606 GN=GOLM1 PE=1 SV=1	Homo sapiens	45333.2	100	FALSE	0	15	GOLM1	0.324	0.324	0.324	0.324	0.324	0.322	0.324	0.324	0.324	0.324	0.322	0.322	0.324	0.324	0.324	0.324	0.324	0.322	GOLM1	15	15	15	15	15	14	15	15	15	15	14	14	15	15	15	15	15	14	GOLM1	15
Q5VZ89	DENND4C	DENN domain-containing protein 4C	>sp|Q5VZ89|DEN4C_HUMAN DENN domain-containing protein 4C OS=Homo sapiens OX=9606 GN=DENND4C PE=1 SV=3	Homo sapiens	212711	100	FALSE	0	28	DENND4C	0.178	0.158	0.185	0.192	0.189	0.169	0.166	0.188	0.178	0.192	0.188	0.157	0.15	0.168	0.167	0.176	0.163	0.154	DENND4C	24	23	26	27	26	24	22	27	26	26	26	23	20	22	22	25	22	22	DENND4C	24
Q6ZN55	ZNF574	Zinc finger protein 574	>sp|Q6ZN55|ZN574_HUMAN Zinc finger protein 574 OS=Homo sapiens OX=9606 GN=ZNF574 PE=1 SV=2	Homo sapiens	98900.1	100	FALSE	0	2	ZNF574	0.041	0.041	0.041	0.041	0.041	0.041	0.041	0.041	0.041	0.041	0.041	0.041	0.041	0.041	0.041	0.041	0.041	0.041	ZNF574	2	2	2	2	2	2	2	2	2	2	2	2	2	2	2	2	2	2	ZNF574	2
Q9NZD2	GLTP	Glycolipid transfer protein	>sp|Q9NZD2|GLTP_HUMAN Glycolipid transfer protein OS=Homo sapiens OX=9606 GN=GLTP PE=1 SV=3	Homo sapiens	23849.8	100	FALSE	0	8	GLTP	0.344	0.344	0.344	0.344	0.316	0.316	0.344	0.344	0.306	0.344	0.344	0.344	0.344	0.344	0.344	0.344	0.344	0.344	GLTP	8	8	8	8	7	7	8	8	7	8	8	8	8	8	8	8	8	8	GLTP	8
O95881	TXNDC12	Thioredoxin domain-containing protein 12	>sp|O95881|TXD12_HUMAN Thioredoxin domain-containing protein 12 OS=Homo sapiens OX=9606 GN=TXNDC12 PE=1 SV=1	Homo sapiens	19205.8	100	FALSE	0	10	TXNDC12	0.36	0.36	0.36	0.36	0.36	0.36	0.36	0.36	0.36	0.36	0.36	0.36	0.36	0.36	0.36	0.36	0.36	0.36	TXNDC12	10	10	9	10	10	10	10	10	8	10	10	10	10	9	10	10	10	10	TXNDC12	10
P55735	SEC13	Protein SEC13 homolog	>sp|P55735|SEC13_HUMAN Protein SEC13 homolog OS=Homo sapiens OX=9606 GN=SEC13 PE=1 SV=3	Homo sapiens	35540.5	100	FALSE	0	16	SEC13	0.593	0.593	0.593	0.593	0.677	0.677	0.568	0.677	0.593	0.677	0.593	0.677	0.593	0.677	0.677	0.593	0.677	0.568	SEC13	15	15	15	15	16	16	14	16	15	16	15	16	15	16	16	15	16	14	SEC13	15
Q9BTT6	LRRC1	Leucine-rich repeat-containing protein 1	>sp|Q9BTT6|LRRC1_HUMAN Leucine-rich repeat-containing protein 1 OS=Homo sapiens OX=9606 GN=LRRC1 PE=1 SV=1	Homo sapiens	59241.8	100	FALSE	0	7	LRRC1	0.212	0.212	0.212	0.212	0.212	0.212	0.212	0.156	0.212	0.156	0.212	0.212	0.212	0.191	0.191	0.212	0.212	0.212	LRRC1	7	7	7	7	7	7	7	6	7	6	7	7	7	6	6	7	7	7	LRRC1	7
Q96H79	ZC3HAV1L	Zinc finger CCCH-type antiviral protein 1-like	>sp|Q96H79|ZCCHL_HUMAN Zinc finger CCCH-type antiviral protein 1-like OS=Homo sapiens OX=9606 GN=ZC3HAV1L PE=1 SV=2	Homo sapiens	32962	100	FALSE	0	7	ZC3HAV1L	0.29	0.217	0.217	0.29	0.29	0.29	0.217	0.29	0.217	0.217	0.29	0.217	0.29	0.217	0.217	0.217	0.217	0.217	ZC3HAV1L	6	5	5	6	6	6	6	6	5	6	7	6	7	6	6	6	6	5	ZC3HAV1L	6
P13797	PLS3	Plastin-3	>sp|P13797|PLST_HUMAN Plastin-3 OS=Homo sapiens OX=9606 GN=PLS3 PE=1 SV=4	Homo sapiens	70811	100	FALSE	0	43	PLS3	0.546	0.565	0.565	0.565	0.516	0.546	0.565	0.565	0.516	0.546	0.516	0.495	0.565	0.565	0.565	0.565	0.565	0.544	PLS3	42	43	41	41	42	41	43	43	42	42	42	40	43	43	43	43	43	38	PLS3	39
Q15059	BRD3	Bromodomain-containing protein 3	>sp|Q15059|BRD3_HUMAN Bromodomain-containing protein 3 OS=Homo sapiens OX=9606 GN=BRD3 PE=1 SV=1	Homo sapiens	79541.5	100	FALSE	0	7	BRD3	0.14	0.14	0.14	0.14	0.14	0.14	0.14	0.118	0.14	0.118	0.14	0.14	0.14	0.118	0.14	0.118	0.14	0.14	BRD3	7	7	7	7	7	7	7	6	7	6	7	7	7	6	7	6	7	7	BRD3	7
P53675	CLTCL1	Clathrin heavy chain 2	>sp|P53675|CLH2_HUMAN Clathrin heavy chain 2 OS=Homo sapiens OX=9606 GN=CLTCL1 PE=1 SV=2	Homo sapiens	187030	94.4	FALSE	0.00115174	2	CLTCL1	0.017	0.029	0.017	0.029	0.017	0.017	0.017	0.017	0	0.029	0.017	0.017	0.029	0.029	0.017	0.029	0.017	0.017	CLTCL1	1	2	1	2	1	1	1	1	0	2	1	1	2	2	1	2	1	1	CLTCL1	1
Q9HDC9	APMAP	Adipocyte plasma membrane-associated protein	>sp|Q9HDC9|APMAP_HUMAN Adipocyte plasma membrane-associated protein OS=Homo sapiens OX=9606 GN=APMAP PE=1 SV=2	Homo sapiens	46480.4	100	FALSE	0	27	APMAP	0.562	0.562	0.495	0.599	0.599	0.562	0.565	0.599	0.493	0.562	0.562	0.562	0.565	0.565	0.565	0.599	0.565	0.565	APMAP	24	23	23	24	25	23	24	25	22	25	24	25	23	25	26	26	26	26	APMAP	24
Q8NDA8	MROH1	Maestro heat-like repeat-containing protein family member 1	>sp|Q8NDA8|MROH1_HUMAN Maestro heat-like repeat-containing protein family member 1 OS=Homo sapiens OX=9606 GN=MROH1 PE=2 SV=3	Homo sapiens	181249	100	FALSE	0	15	MROH1	0.101	0.106	0.101	0.109	0.104	0.104	0.08	0.101	0.09	0.099	0.109	0.08	0.07	0.089	0.104	0.096	0.102	0.086	MROH1	13	14	13	14	14	14	10	13	12	13	14	11	9	11	13	12	13	11	MROH1	13
Q12888	TP53BP1	TP53-binding protein 1	>sp|Q12888|TP53B_HUMAN TP53-binding protein 1 OS=Homo sapiens OX=9606 GN=TP53BP1 PE=1 SV=2	Homo sapiens	213574	100	FALSE	0	61	TP53BP1	0.394	0.415	0.413	0.42	0.408	0.399	0.386	0.426	0.405	0.426	0.414	0.394	0.415	0.416	0.426	0.426	0.408	0.402	TP53BP1	55	59	58	59	56	55	57	61	58	60	57	56	59	58	61	61	58	57	TP53BP1	55
Q9NXR1	NDE1	Nuclear distribution protein nudE homolog 1	>sp|Q9NXR1|NDE1_HUMAN Nuclear distribution protein nudE homolog 1 OS=Homo sapiens OX=9606 GN=NDE1 PE=1 SV=3	Homo sapiens	37720.6	100	FALSE	0	12	NDE1	0.388	0.454	0.373	0.406	0.373	0.406	0.454	0.385	0.454	0.406	0.406	0.454	0.373	0.34	0.373	0.406	0.406	0.406	NDE1	10	12	10	11	10	11	12	10	12	11	11	12	10	9	10	11	11	11	NDE1	8
P25440	BRD2	Bromodomain-containing protein 2	>sp|P25440|BRD2_HUMAN Bromodomain-containing protein 2 OS=Homo sapiens OX=9606 GN=BRD2 PE=1 SV=2	Homo sapiens	88060.8	100	FALSE	0	19	BRD2	0.301	0.311	0.311	0.311	0.311	0.295	0.311	0.311	0.311	0.311	0.311	0.29	0.311	0.311	0.311	0.311	0.311	0.311	BRD2	18	19	19	19	19	18	19	19	19	19	19	18	19	19	19	19	19	19	BRD2	17
O60613	SELENOF	Selenoprotein F	>sp|O60613|SEP15_HUMAN Selenoprotein F OS=Homo sapiens OX=9606 GN=SELENOF PE=1 SV=4	Homo sapiens	18091.8	100	FALSE	0	4	SELENOF	0.303	0.303	0.303	0.303	0.303	0.303	0.303	0.303	0.303	0.23	0.303	0.303	0.303	0.303	0.23	0.303	0.303	0.303	SELENOF	4	4	4	4	4	4	4	4	4	3	4	4	4	4	3	4	4	4	SELENOF	4
Q13415	ORC1	Origin recognition complex subunit 1	>sp|Q13415|ORC1_HUMAN Origin recognition complex subunit 1 OS=Homo sapiens OX=9606 GN=ORC1 PE=1 SV=2	Homo sapiens	97349.7	100	FALSE	0.000298998	11	ORC1	0.131	0.145	0.145	0.153	0.134	0.145	0.142	0.153	0.145	0.153	0.145	0.153	0.153	0.145	0.153	0.145	0.145	0.135	ORC1	8	9	9	11	9	9	10	11	10	11	9	10	10	9	10	9	9	8	ORC1	8
P62070	RRAS2	Ras-related protein R-Ras2	>sp|P62070|RRAS2_HUMAN Ras-related protein R-Ras2 OS=Homo sapiens OX=9606 GN=RRAS2 PE=1 SV=1	Homo sapiens	23399.6	100	FALSE	0	11	RRAS2	0.441	0.441	0.441	0.441	0.441	0.441	0.441	0.441	0.441	0.441	0.441	0.441	0.441	0.441	0.441	0.441	0.436	0.441	RRAS2	11	11	10	11	11	11	11	11	11	11	11	11	11	11	11	10	10	11	RRAS2	11
P04792	HSPB1	Heat shock protein beta-1	>sp|P04792|HSPB1_HUMAN Heat shock protein beta-1 OS=Homo sapiens OX=9606 GN=HSPB1 PE=1 SV=2	Homo sapiens	22782.5	100	FALSE	0	18	HSPB1	0.746	0.746	0.746	0.746	0.839	0.839	0.839	0.839	0.839	0.839	0.839	0.839	0.839	0.839	0.839	0.839	0.839	0.839	HSPB1	15	15	15	16	16	16	17	18	17	18	18	17	17	18	18	18	18	18	HSPB1	15
Q9NRA2	SLC17A5	Sialin	>sp|Q9NRA2|S17A5_HUMAN Sialin OS=Homo sapiens OX=9606 GN=SLC17A5 PE=1 SV=2	Homo sapiens	54639.6	100	FALSE	0.000298998	2	SLC17A5	0.036	0.036	0.036	0.036	0.036	0.036	0.036	0.036	0.036	0.036	0.036	0.036	0.036	0.036	0.036	0.036	0.036	0.036	SLC17A5	2	2	2	2	2	2	2	2	2	2	2	2	2	2	2	2	2	2	SLC17A5	2
P09211	GSTP1	Glutathione S-transferase P	>sp|P09211|GSTP1_HUMAN Glutathione S-transferase P OS=Homo sapiens OX=9606 GN=GSTP1 PE=1 SV=2	Homo sapiens	23355.8	100	FALSE	0	33	GSTP1	0.7	0.7	0.7	0.7	0.7	0.7	0.7	0.7	0.7	0.7	0.7	0.7	0.7	0.7	0.7	0.7	0.7	0.7	GSTP1	33	33	33	33	33	33	33	33	33	33	33	33	33	33	33	33	33	33	GSTP1	33
Q9H0Q0	CYRIA	CYFIP-related Rac1 interactor A	>sp|Q9H0Q0|CYRIA_HUMAN CYFIP-related Rac1 interactor A OS=Homo sapiens OX=9606 GN=CYRIA PE=2 SV=1	Homo sapiens	37312.8	100	FALSE	0	5	CYRIA	0.133	0.17	0.17	0.17	0.127	0.133	0.17	0.127	0.17	0.17	0.17	0.17	0.133	0.17	0.127	0.127	0.133	0.127	CYRIA	4	5	5	5	4	4	5	4	5	5	5	5	4	5	4	4	4	4	CYRIA	4
Q9UPW0	FOXJ3	Forkhead box protein J3	>sp|Q9UPW0|FOXJ3_HUMAN Forkhead box protein J3 OS=Homo sapiens OX=9606 GN=FOXJ3 PE=1 SV=2	Homo sapiens OX=9606 GN=F	68960.3	100	FALSE	0	7	FOXJ3	0.172	0.196	0.132	0.172	0.162	0.172	0.196	0.196	0.196	0.162	0.17	0.162	0.196	0.196	0.172	0.196	0.172	0.138	FOXJ3	6	7	5	6	6	6	7	7	7	6	6	6	7	7	6	7	6	5	FOXJ3	6
Q96IZ0	PAWR	PRKC apoptosis WT1 regulator protein	>sp|Q96IZ0|PAWR_HUMAN PRKC apoptosis WT1 regulator protein OS=Homo sapiens OX=9606 GN=PAWR PE=1 SV=1	Homo sapiens	36567.5	100	FALSE	0	11	PAWR	0.421	0.421	0.421	0.421	0.421	0.388	0.421	0.421	0.421	0.421	0.421	0.388	0.421	0.421	0.421	0.421	0.421	0.421	PAWR	10	9	11	10	11	9	9	10	11	11	11	9	10	10	10	10	11	10	PAWR	10
O76024	WFS1	Wolframin	>sp|O76024|WFS1_HUMAN Wolframin OS=Homo sapiens OX=9606 GN=WFS1 PE=1 SV=2	Homo sapiens	100292	100	FALSE	0	19	WFS1	0.245	0.245	0.255	0.235	0.255	0.245	0.245	0.255	0.255	0.255	0.255	0.245	0.245	0.245	0.226	0.255	0.235	0.235	WFS1	18	18	19	17	19	18	18	19	19	19	19	18	18	18	18	19	17	17	WFS1	18
P28065	PSMB9	Proteasome subunit beta type-9	>sp|P28065|PSB9_HUMAN Proteasome subunit beta type-9 OS=Homo sapiens OX=9606 GN=PSMB9 PE=1 SV=2	Homo sapiens	23264.3	100	FALSE	0	5	PSMB9	0.333	0.237	0.333	0.333	0.333	0.288	0.333	0.333	0.333	0.333	0.333	0.333	0.333	0.333	0.333	0.333	0.333	0.288	PSMB9	5	4	5	5	5	4	5	5	5	5	5	5	5	5	5	5	5	4	PSMB9	5
Q14728	MFSD10	Major facilitator superfamily domain-containing protein 10	>sp|Q14728|MFS10_HUMAN Major facilitator superfamily domain-containing protein 10 OS=Homo sapiens OX=9606 GN=MFSD10 PE=1 SV=1	Homo sapiens	48339.2	100	FALSE	0	4	MFSD10	0.092	0.092	0.092	0.092	0.092	0.092	0.092	0.092	0.092	0.092	0.092	0.092	0.092	0.092	0.092	0.092	0.092	0.092	MFSD10	4	4	4	4	4	4	4	4	4	4	4	4	4	4	4	4	4	4	MFSD10	4
Q4G0X4	KCTD21	BTB/POZ domain-containing protein KCTD21	>sp|Q4G0X4|KCD21_HUMAN BTB/POZ domain-containing protein KCTD21 OS=Homo sapiens OX=9606 GN=KCTD21 PE=1 SV=1	Homo sapiens	29643	100	FALSE	0	4	KCTD21	0.173	0.173	0.173	0.173	0.173	0.173	0.173	0.173	0.069	0.173	0.135	0.173	0.173	0.173	0.173	0.173	0.173	0.173	KCTD21	4	4	4	4	4	4	4	4	2	4	3	4	4	4	4	4	4	4	KCTD21	3
O94901	SUN1	SUN domain-containing protein 1	>sp|O94901|SUN1_HUMAN SUN domain-containing protein 1 OS=Homo sapiens OX=9606 GN=SUN1 PE=1 SV=4	Homo sapiens	87109.6	100	FALSE	0	22	SUN1	0.352	0.376	0.324	0.376	0.376	0.376	0.352	0.376	0.376	0.354	0.376	0.376	0.317	0.376	0.376	0.376	0.376	0.341	SUN1	21	22	20	22	22	22	21	22	22	21	22	22	20	22	22	22	22	21	SUN1	21
P28288	ABCD3	ATP-binding cassette sub-family D member 3	>sp|P28288|ABCD3_HUMAN ATP-binding cassette sub-family D member 3 OS=Homo sapiens OX=9606 GN=ABCD3 PE=1 SV=1	Homo sapiens	75475.9	100	FALSE	0	34	ABCD3	0.355	0.355	0.355	0.355	0.352	0.355	0.355	0.355	0.355	0.355	0.355	0.354	0.354	0.354	0.355	0.354	0.354	0.354	ABCD3	34	34	34	32	30	32	33	34	34	34	32	31	33	33	34	30	32	31	ABCD3	34
Q9NPQ8	RIC8A	Synembryn-A	>sp|Q9NPQ8|RIC8A_HUMAN Synembryn-A OS=Homo sapiens OX=9606 GN=RIC8A PE=1 SV=3	Homo sapiens	59709.5	100	FALSE	0	17	RIC8A	0.326	0.348	0.348	0.326	0.326	0.326	0.33	0.348	0.348	0.348	0.326	0.348	0.348	0.348	0.348	0.348	0.326	0.326	RIC8A	16	17	17	16	16	16	16	17	17	17	16	17	17	17	17	17	16	16	RIC8A	15
Q9NW82	WDR70	WD repeat-containing protein 70	>sp|Q9NW82|WDR70_HUMAN WD repeat-containing protein 70 OS=Homo sapiens OX=9606 GN=WDR70 PE=1 SV=1	Homo sapiens	73201.1	100	FALSE	0	23	WDR70	0.367	0.413	0.413	0.413	0.391	0.401	0.375	0.413	0.384	0.401	0.401	0.376	0.362	0.396	0.376	0.376	0.381	0.401	WDR70	20	23	23	23	22	22	21	23	21	22	22	22	20	22	22	22	22	22	WDR70	20
O96011	PEX11B	Peroxisomal membrane protein 11B	>sp|O96011|PX11B_HUMAN Peroxisomal membrane protein 11B OS=Homo sapiens OX=9606 GN=PEX11B PE=1 SV=1	Homo sapiens	28431.3	100	FALSE	0	9	PEX11B	0.398	0.398	0.398	0.398	0.398	0.398	0.398	0.398	0.398	0.398	0.398	0.398	0.398	0.398	0.398	0.363	0.398	0.278	PEX11B	9	9	9	9	9	9	8	9	9	9	9	8	9	9	9	7	9	8	PEX11B	9
Q9UHQ9	CYB5R1	NADH-cytochrome b5 reductase 1	>sp|Q9UHQ9|NB5R1_HUMAN NADH-cytochrome b5 reductase 1 OS=Homo sapiens OX=9606 GN=CYB5R1 PE=1 SV=1	Homo sapiens	34094.8	100	FALSE	0	12	CYB5R1	0.334	0.334	0.331	0.334	0.334	0.334	0.334	0.331	0.334	0.334	0.331	0.331	0.334	0.331	0.331	0.331	0.331	0.331	CYB5R1	12	12	11	12	12	12	10	11	11	12	10	11	12	10	11	11	11	11	CYB5R1	12
Q9Y6Y0	IVNS1ABP	Influenza virus NS1A-binding protein	>sp|Q9Y6Y0|NS1BP_HUMAN Influenza virus NS1A-binding protein OS=Homo sapiens OX=9606 GN=IVNS1ABP PE=1 SV=3	Homo sapiens	71729.4	100	FALSE	0	8	IVNS1ABP	0.142	0.142	0.157	0.157	0.142	0.157	0.157	0.157	0.157	0.128	0.157	0.14	0.114	0.129	0.14	0.14	0.142	0.157	IVNS1ABP	7	7	8	8	7	8	8	8	8	6	8	7	6	7	7	7	7	8	IVNS1ABP	7
P14923	JUP	Junction plakoglobin	>sp|P14923|PLAK_HUMAN Junction plakoglobin OS=Homo sapiens OX=9606 GN=JUP PE=1 SV=3	Homo sapiens	81744.7	100	FALSE	0	38	JUP	0.544	0.544	0.534	0.544	0.534	0.53	0.544	0.544	0.544	0.544	0.544	0.521	0.53	0.544	0.544	0.544	0.544	0.53	JUP	36	37	37	37	36	36	35	38	36	37	37	35	35	37	37	37	36	36	JUP	36
O14893	GEMIN2	Gem-associated protein 2	>sp|O14893|GEMI2_HUMAN Gem-associated protein 2 OS=Homo sapiens OX=9606 GN=GEMIN2 PE=1 SV=1	Homo sapiens	31585.1	100	FALSE	0	3	GEMIN2	0.136	0.136	0.136	0.136	0.136	0.136	0.136	0.136	0.136	0.136	0.136	0.136	0.136	0.136	0.136	0.136	0.136	0.136	GEMIN2	3	3	3	3	3	3	3	3	3	3	3	3	3	3	3	3	3	3	GEMIN2	3
O43474	KLF4	Krueppel-like factor 4	>sp|O43474|KLF4_HUMAN Krueppel-like factor 4 OS=Homo sapiens OX=9606 GN=KLF4 PE=1 SV=3	Homo sapiens	54670.5	100	FALSE	0	3	KLF4	0.084	0.084	0.084	0.084	0.084	0.084	0.084	0.084	0.084	0.084	0.084	0.084	0.084	0.084	0.084	0.084	0.084	0.084	KLF4	3	3	3	3	3	3	3	3	3	3	3	3	3	3	3	3	3	3	KLF4	2
Q99959	PKP2	Plakophilin-2	>sp|Q99959|PKP2_HUMAN Plakophilin-2 OS=Homo sapiens OX=9606 GN=PKP2 PE=1 SV=2	Homo sapiens	97414.9	100	FALSE	0	49	PKP2	0.486	0.514	0.501	0.523	0.486	0.501	0.499	0.499	0.501	0.505	0.51	0.496	0.505	0.499	0.49	0.501	0.51	0.51	PKP2	45	45	45	47	44	45	47	47	47	47	48	47	47	47	46	47	48	48	PKP2	45
Q9NW15	ANO10	Anoctamin-10	>sp|Q9NW15|ANO10_HUMAN Anoctamin-10 OS=Homo sapiens OX=9606 GN=ANO10 PE=1 SV=2	Homo sapiens	76329.4	100	FALSE	0	12	ANO10	0.179	0.179	0.179	0.179	0.179	0.179	0.179	0.179	0.179	0.179	0.179	0.164	0.164	0.179	0.179	0.179	0.179	0.179	ANO10	12	12	12	12	12	12	12	12	12	12	12	11	11	11	12	12	12	12	ANO10	12
Q15654	TRIP6	Thyroid receptor-interacting protein 6	>sp|Q15654|TRIP6_HUMAN Thyroid receptor-interacting protein 6 OS=Homo sapiens OX=9606 GN=TRIP6 PE=1 SV=3	Homo sapiens	50287.9	100	FALSE	0	12	TRIP6	0.361	0.389	0.443	0.443	0.389	0.443	0.468	0.468	0.468	0.468	0.468	0.414	0.443	0.468	0.468	0.468	0.443	0.443	TRIP6	9	10	11	11	10	11	12	12	12	12	12	11	11	12	12	12	11	11	TRIP6	9
O43847	NRDC	Nardilysin	>sp|O43847|NRDC_HUMAN Nardilysin OS=Homo sapiens OX=9606 GN=NRDC PE=1 SV=3	Homo sapiens	131701	100	FALSE	0	44	NRDC	0.406	0.401	0.401	0.415	0.411	0.397	0.406	0.415	0.38	0.411	0.411	0.387	0.415	0.406	0.415	0.411	0.391	0.411	NRDC	43	41	41	43	43	41	42	44	41	42	43	41	44	43	43	43	40	42	NRDC	43
Q9UKV5	AMFR	E3 ubiquitin-protein ligase AMFR	>sp|Q9UKV5|AMFR_HUMAN E3 ubiquitin-protein ligase AMFR OS=Homo sapiens OX=9606 GN=AMFR PE=1 SV=2	Homo sapiens	72995.8	100	FALSE	0	13	AMFR	0.24	0.241	0.187	0.207	0.207	0.207	0.241	0.241	0.187	0.261	0.187	0.187	0.241	0.241	0.219	0.165	0.187	0.187	AMFR	11	12	11	12	11	12	12	12	11	13	11	11	12	12	10	10	11	11	AMFR	11
Q8NBM8	PCYOX1L	Prenylcysteine oxidase-like	>sp|Q8NBM8|PCYXL_HUMAN Prenylcysteine oxidase-like OS=Homo sapiens OX=9606 GN=PCYOX1L PE=1 SV=2	Homo sapiens OX=9606 GN=PCY	54646.5	100	FALSE	0	4	PCYOX1L	0.115	0.115	0.115	0.115	0.115	0.115	0.077	0.115	0.115	0.115	0.115	0.115	0.077	0.115	0.115	0.099	0.038	0.077	PCYOX1L	4	4	4	4	4	4	3	4	4	4	4	4	3	4	4	3	2	3	PCYOX1L	4
Q8WUF5	PPP1R13L	RelA-associated inhibitor	>sp|Q8WUF5|IASPP_HUMAN RelA-associated inhibitor OS=Homo sapiens OX=9606 GN=PPP1R13L PE=1 SV=4	Homo sapiens	89091.1	100	FALSE	0	31	PPP1R13L	0.471	0.471	0.442	0.471	0.443	0.443	0.444	0.471	0.471	0.471	0.47	0.47	0.43	0.444	0.471	0.442	0.471	0.471	PPP1R13L	31	31	30	31	29	29	30	31	31	31	30	30	29	30	31	30	31	31	PPP1R13L	31
O95243	MBD4	Methyl-CpG-binding domain protein 4	>sp|O95243|MBD4_HUMAN Methyl-CpG-binding domain protein 4 OS=Homo sapiens OX=9606 GN=MBD4 PE=1 SV=1	Homo sapiens	66050.9	100	FALSE	0	10	MBD4	0.174	0.169	0.128	0.197	0.162	0.197	0.155	0.174	0.169	0.197	0.197	0.178	0.147	0.159	0.197	0.153	0.197	0.169	MBD4	9	9	7	10	8	10	8	9	9	10	10	9	8	8	10	8	10	9	MBD4	9
O95210	STBD1	Starch-binding domain-containing protein 1	>sp|O95210|STBD1_HUMAN Starch-binding domain-containing protein 1 OS=Homo sapiens OX=9606 GN=STBD1 PE=1 SV=1	Homo sapiens	39007.3	100	FALSE	0	7	STBD1	0.268	0.268	0.237	0.268	0.237	0.268	0.229	0.268	0.268	0.268	0.268	0.268	0.268	0.268	0.268	0.268	0.268	0.268	STBD1	7	7	6	7	6	7	6	7	7	7	7	7	7	7	7	7	7	7	STBD1	7
P11279	LAMP1	Lysosome-associated membrane glycoprotein 1	>sp|P11279|LAMP1_HUMAN Lysosome-associated membrane glycoprotein 1 OS=Homo sapiens OX=9606 GN=LAMP1 PE=1 SV=3	Homo sapiens	44882.3	100	FALSE	0	13	LAMP1	0.386	0.254	0.309	0.309	0.386	0.386	0.353	0.331	0.221	0.353	0.353	0.276	0.386	0.386	0.386	0.331	0.353	0.386	LAMP1	13	11	12	12	13	13	12	12	10	12	12	11	13	13	12	12	12	13	LAMP1	13
P62256	UBE2H	Ubiquitin-conjugating enzyme E2 H	>sp|P62256|UBE2H_HUMAN Ubiquitin-conjugating enzyme E2 H OS=Homo sapiens OX=9606 GN=UBE2H PE=1 SV=1	Homo sapiens	20655.2	100	FALSE	0	8	UBE2H	0.366	0.366	0.366	0.366	0.366	0.366	0.366	0.366	0.366	0.366	0.366	0.366	0.366	0.366	0.366	0.366	0.366	0.366	UBE2H	8	8	8	8	8	8	8	8	8	8	8	8	8	8	8	8	8	8	UBE2H	8
Q5VT52	RPRD2	Regulation of nuclear pre-mRNA domain-containing protein 2	>sp|Q5VT52|RPRD2_HUMAN Regulation of nuclear pre-mRNA domain-containing protein 2 OS=Homo sapiens OX=9606 GN=RPRD2 PE=1 SV=1	Homo sapiens	156020	100	FALSE	0	33	RPRD2	0.324	0.345	0.342	0.342	0.297	0.307	0.362	0.362	0.328	0.338	0.325	0.314	0.314	0.333	0.311	0.332	0.328	0.307	RPRD2	31	31	31	31	28	29	33	33	31	32	29	30	29	30	29	30	29	29	RPRD2	31
Q9NRR4	DROSHA	Ribonuclease 3	>sp|Q9NRR4|RNC_HUMAN Ribonuclease 3 OS=Homo sapiens OX=9606 GN=DROSHA PE=1 SV=2	Homo sapiens	159316	100	TRUE	0.00664587	1	DROSHA	0.007	0.007	0.007	0.007	0.007	0.007	0.007	0.007	0.007	0.007	0.007	0.007	0.007	0.007	0.007	0.007	0.007	0.007	DROSHA	1	1	1	1	1	1	1	1	1	1	1	1	1	1	1	1	1	1	DROSHA	1
O60749	SNX2	Sorting nexin-2	>sp|O60749|SNX2_HUMAN Sorting nexin-2 OS=Homo sapiens OX=9606 GN=SNX2 PE=1 SV=2	Homo sapiens	58471.1	100	FALSE	0	24	SNX2	0.439	0.426	0.426	0.403	0.416	0.403	0.439	0.426	0.426	0.403	0.416	0.403	0.439	0.403	0.38	0.403	0.416	0.403	SNX2	24	22	22	22	23	22	24	23	23	22	23	22	24	22	21	22	23	22	SNX2	22
Q7Z333	SETX	Probable helicase senataxin	>sp|Q7Z333|SETX_HUMAN Probable helicase senataxin OS=Homo sapiens OX=9606 GN=SETX PE=1 SV=4	Homo sapiens	302880	100	FALSE	0	11	SETX	0.032	0.032	0.054	0.05	0.048	0.044	0.044	0.038	0.054	0.054	0.051	0.054	0.041	0.051	0.045	0.045	0.044	0.044	SETX	7	7	11	10	10	9	9	8	11	11	10	11	8	10	9	9	8	9	SETX	7
Q9BWH2	FUNDC2	FUN14 domain-containing protein 2	>sp|Q9BWH2|FUND2_HUMAN FUN14 domain-containing protein 2 OS=Homo sapiens OX=9606 GN=FUNDC2 PE=1 SV=2	Homo sapiens	20675.7	100	FALSE	0	4	FUNDC2	0.217	0.159	0.217	0.217	0.159	0.217	0.217	0.217	0.217	0.217	0.217	0.159	0.159	0.217	0.217	0.217	0.217	0.159	FUNDC2	4	3	4	4	3	4	4	4	4	4	4	3	3	4	4	4	4	3	FUNDC2	4
Q9H0U9	TSPYL1	Testis-specific Y-encoded-like protein 1	>sp|Q9H0U9|TSYL1_HUMAN Testis-specific Y-encoded-like protein 1 OS=Homo sapiens OX=9606 GN=TSPYL1 PE=1 SV=3	Homo sapiens	49192.4	100	FALSE	0	14	TSPYL1	0.423	0.423	0.423	0.423	0.423	0.423	0.423	0.423	0.423	0.423	0.423	0.423	0.423	0.423	0.423	0.423	0.423	0.423	TSPYL1	14	14	13	14	14	13	14	14	14	14	14	14	14	14	14	14	14	14	TSPYL1	14
Q9Y296	TRAPPC4	Trafficking protein particle complex subunit 4	>sp|Q9Y296|TPPC4_HUMAN Trafficking protein particle complex subunit 4 OS=Homo sapiens OX=9606 GN=TRAPPC4 PE=1 SV=1	Homo sapiens	24340	100	FALSE	0	13	TRAPPC4	0.566	0.566	0.566	0.566	0.566	0.566	0.566	0.566	0.566	0.566	0.566	0.566	0.566	0.566	0.566	0.566	0.566	0.566	TRAPPC4	13	13	13	13	13	13	13	13	13	13	13	13	13	13	13	13	13	13	TRAPPC4	13
P35858	IGFALS	Insulin-like growth factor-binding protein complex acid labile subunit	>sp|P35858|ALS_HUMAN Insulin-like growth factor-binding protein complex acid labile subunit OS=Homo sapiens OX=9606 GN=IGFALS PE=1 SV=1	Homo sapiens	66035	100	FALSE	0	2	IGFALS	0.041	0.041	0.041	0.041	0.041	0.041	0.041	0.041	0.041	0.041	0.041	0.041	0.041	0.041	0.041	0.041	0.041	0.041	IGFALS	2	2	2	2	2	2	2	2	2	2	2	2	2	2	2	2	2	2	IGFALS	2
Q9Y2Z0	SUGT1	Protein SGT1 homolog	>sp|Q9Y2Z0|SGT1_HUMAN Protein SGT1 homolog OS=Homo sapiens OX=9606 GN=SUGT1 PE=1 SV=3	Homo sapiens	41024.1	100	FALSE	0	26	SUGT1	0.581	0.633	0.581	0.581	0.581	0.581	0.581	0.581	0.633	0.581	0.581	0.633	0.633	0.581	0.581	0.581	0.581	0.581	SUGT1	25	25	24	23	25	24	25	25	25	25	25	26	25	24	25	25	24	25	SUGT1	25
Q9BVJ7	DUSP23	Dual specificity protein phosphatase 23	>sp|Q9BVJ7|DUS23_HUMAN Dual specificity protein phosphatase 23 OS=Homo sapiens OX=9606 GN=DUSP23 PE=1 SV=1	Homo sapiens	16588.1	100	FALSE	0	10	DUSP23	0.793	0.793	0.793	0.793	0.793	0.793	0.793	0.793	0.793	0.793	0.72	0.72	0.793	0.793	0.72	0.72	0.793	0.793	DUSP23	10	10	10	10	10	10	10	10	10	10	9	9	10	10	9	9	10	10	DUSP23	10
Q9BWS9	CHID1	Chitinase domain-containing protein 1	>sp|Q9BWS9|CHID1_HUMAN Chitinase domain-containing protein 1 OS=Homo sapiens OX=9606 GN=CHID1 PE=1 SV=1	Homo sapiens	44940.6	100	FALSE	0	9	CHID1	0.3	0.3	0.168	0.3	0.224	0.3	0.3	0.3	0.244	0.3	0.3	0.3	0.277	0.3	0.3	0.3	0.265	0.201	CHID1	9	9	6	9	7	9	9	9	8	9	9	9	8	9	9	9	8	6	CHID1	9
Q9Y383	LUC7L2	Putative RNA-binding protein Luc7-like 2	>sp|Q9Y383|LC7L2_HUMAN Putative RNA-binding protein Luc7-like 2 OS=Homo sapiens OX=9606 GN=LUC7L2 PE=1 SV=2	Homo sapiens	46513.9	100	FALSE	0	14	LUC7L2	0.25	0.25	0.25	0.25	0.247	0.247	0.25	0.25	0.25	0.25	0.25	0.25	0.25	0.25	0.25	0.25	0.25	0.247	LUC7L2	13	11	12	12	11	13	13	13	13	14	14	14	12	14	14	14	14	13	LUC7L2	13
Q9Y294	ASF1A	Histone chaperone ASF1A	>sp|Q9Y294|ASF1A_HUMAN Histone chaperone ASF1A OS=Homo sapiens OX=9606 GN=ASF1A PE=1 SV=1	Homo sapiens	22968.7	100	FALSE	0	3	ASF1A	0.181	0.181	0.181	0.181	0.181	0.181	0.181	0.181	0.181	0.181	0.181	0.181	0.181	0.181	0.181	0.181	0.181	0.181	ASF1A	3	3	3	3	3	3	3	3	3	3	3	3	3	3	3	3	3	3	ASF1A	3
Q9UQ35	SRRM2	Serine/arginine repetitive matrix protein 2	>sp|Q9UQ35|SRRM2_HUMAN Serine/arginine repetitive matrix protein 2 OS=Homo sapiens OX=9606 GN=SRRM2 PE=1 SV=2	Homo sapiens	299615	100	FALSE	0	56	SRRM2	0.257	0.257	0.261	0.261	0.256	0.261	0.261	0.261	0.261	0.261	0.261	0.261	0.261	0.261	0.261	0.261	0.256	0.261	SRRM2	54	54	53	53	54	55	56	56	54	55	56	56	56	56	56	56	55	55	SRRM2	54
Q9BVW5	TIPIN	TIMELESS-interacting protein	>sp|Q9BVW5|TIPIN_HUMAN TIMELESS-interacting protein OS=Homo sapiens OX=9606 GN=TIPIN PE=1 SV=2	Homo sapiens	34555.3	100	FALSE	0	5	TIPIN	0.179	0.179	0.156	0.156	0.179	0.179	0.179	0.179	0.156	0.179	0.179	0.179	0.179	0.179	0.179	0.179	0.179	0.179	TIPIN	5	4	4	4	5	5	5	5	4	5	5	5	5	5	5	5	5	5	TIPIN	5
Q9BQD3	KXD1	KxDL motif-containing protein 1	>sp|Q9BQD3|KXDL1_HUMAN KxDL motif-containing protein 1 OS=Homo sapiens OX=9606 GN=KXD1 PE=1 SV=2	Homo sapiens	19667.9	100	FALSE	0.000445302	2	KXD1	0.125	0.125	0.125	0.125	0.125	0.125	0.125	0.125	0.125	0.125	0.125	0.125	0.125	0.125	0.125	0.125	0.125	0.125	KXD1	2	2	2	2	2	2	2	2	2	2	2	2	2	2	2	2	2	2	KXD1	2
O95070	YIF1A	Protein YIF1A	>sp|O95070|YIF1A_HUMAN Protein YIF1A OS=Homo sapiens OX=9606 GN=YIF1A PE=1 SV=2	Homo sapiens	32011.2	100	FALSE	0	6	YIF1A	0.198	0.198	0.198	0.198	0.198	0.198	0.198	0.198	0.198	0.198	0.198	0.198	0.198	0.198	0.198	0.198	0.198	0.198	YIF1A	6	6	6	6	5	6	5	6	6	6	6	6	6	6	6	6	6	6	YIF1A	6
Q9NQW6	ANLN	Anillin	>sp|Q9NQW6|ANLN_HUMAN Anillin OS=Homo sapiens OX=9606 GN=ANLN PE=1 SV=2	Homo sapiens	124199	100	FALSE	0	46	ANLN	0.424	0.424	0.409	0.412	0.427	0.436	0.436	0.436	0.436	0.427	0.427	0.411	0.436	0.424	0.407	0.431	0.421	0.4	ANLN	44	44	43	43	44	44	46	46	45	45	44	43	45	44	44	45	43	43	ANLN	44
Q99961	SH3GL1	Endophilin-A2	>sp|Q99961|SH3G1_HUMAN Endophilin-A2 OS=Homo sapiens OX=9606 GN=SH3GL1 PE=1 SV=1	Homo sapiens	41489.9	100	FALSE	0	16	SH3GL1	0.416	0.416	0.416	0.416	0.416	0.394	0.416	0.416	0.416	0.416	0.416	0.416	0.416	0.416	0.416	0.416	0.416	0.416	SH3GL1	16	16	15	16	16	15	16	16	16	16	16	16	16	16	16	16	16	15	SH3GL1	12
Q9UNQ0	ABCG2	Broad substrate specificity ATP-binding cassette transporter ABCG2	>sp|Q9UNQ0|ABCG2_HUMAN Broad substrate specificity ATP-binding cassette transporter ABCG2 OS=Homo sapiens OX=9606 GN=ABCG2 PE=1 SV=3	Homo sapiens	72314.2	100	FALSE	0	9	ABCG2	0.119	0.119	0.119	0.14	0.14	0.116	0.156	0.156	0.156	0.156	0.14	0.156	0.119	0.156	0.156	0.156	0.156	0.134	ABCG2	7	7	7	8	8	7	9	9	9	9	8	9	7	9	9	9	9	8	ABCG2	7
Q9Y5L0	TNPO3	Transportin-3	>sp|Q9Y5L0|TNPO3_HUMAN Transportin-3 OS=Homo sapiens OX=9606 GN=TNPO3 PE=1 SV=3	Homo sapiens	104203	100	FALSE	0	23	TNPO3	0.283	0.259	0.262	0.248	0.277	0.296	0.304	0.306	0.306	0.326	0.306	0.281	0.296	0.284	0.272	0.326	0.306	0.296	TNPO3	20	18	19	19	19	20	22	22	22	23	22	20	21	21	20	23	22	21	TNPO3	20
O43813	LANCL1	Glutathione S-transferase LANCL1	>sp|O43813|LANC1_HUMAN Glutathione S-transferase LANCL1 OS=Homo sapiens OX=9606 GN=LANCL1 PE=1 SV=1	Homo sapiens	45283.1	100	FALSE	0	7	LANCL1	0.13	0.213	0.213	0.213	0.13	0.183	0.183	0.183	0.213	0.13	0.213	0.13	0.16	0.213	0.213	0.183	0.213	0.13	LANCL1	5	7	7	7	5	6	6	6	7	5	7	5	6	7	7	6	7	5	LANCL1	5
Q7Z628	NET1	Neuroepithelial cell-transforming gene 1 protein	>sp|Q7Z628|ARHG8_HUMAN Neuroepithelial cell-transforming gene 1 protein OS=Homo sapiens OX=9606 GN=NET1 PE=1 SV=1	Homo sapiens	67740	100	FALSE	0	6	NET1	0.134	0.104	0.094	0.07	0.111	0.164	0.134	0.134	0.124	0.164	0.141	0.164	0.134	0.134	0.164	0.164	0.164	0.164	NET1	5	4	4	3	4	6	5	5	5	6	5	6	5	5	6	6	6	6	NET1	5
O14734	ACOT8	Acyl-coenzyme A thioesterase 8	>sp|O14734|ACOT8_HUMAN Acyl-coenzyme A thioesterase 8 OS=Homo sapiens OX=9606 GN=ACOT8 PE=1 SV=1	Homo sapiens	35914.2	100	FALSE	0	6	ACOT8	0.201	0.201	0.201	0.201	0.201	0.201	0.201	0.201	0.201	0.201	0.201	0.201	0.201	0.201	0.201	0.201	0.201	0.201	ACOT8	6	6	5	6	6	6	5	6	6	6	6	6	5	6	6	6	6	5	ACOT8	6
Q5HYJ3	FAM76B	Protein FAM76B	>sp|Q5HYJ3|FA76B_HUMAN Protein FAM76B OS=Homo sapiens OX=9606 GN=FAM76B PE=1 SV=3	Homo sapiens	38707.9	100	TRUE	0	1	FAM76B	0.032	0.032	0.032	0.032	0.032	0.032	0.032	0.032	0.032	0.032	0.032	0.032	0.032	0.032	0.032	0.032	0.032	0.032	FAM76B	1	1	1	1	1	1	1	1	1	1	1	1	1	1	1	1	1	1	FAM76B	1
Q9Y3D8	AK6	Adenylate kinase isoenzyme 6	>sp|Q9Y3D8|KAD6_HUMAN Adenylate kinase isoenzyme 6 OS=Homo sapiens OX=9606 GN=AK6 PE=1 SV=1	Homo sapiens	20061.5	100	FALSE	0	5	AK6	0.355	0.355	0.256	0.355	0.256	0.256	0.355	0.355	0.355	0.256	0.355	0.355	0.355	0.355	0.355	0.355	0.355	0.355	AK6	5	5	4	5	4	4	5	5	5	4	5	5	5	5	5	5	5	5	AK6	5
Q6PI78	TMEM65	Transmembrane protein 65	>sp|Q6PI78|TMM65_HUMAN Transmembrane protein 65 OS=Homo sapiens OX=9606 GN=TMEM65 PE=1 SV=2	Homo sapiens	25497.9	100	FALSE	0	5	TMEM65	0.242	0.183	0.242	0.242	0.183	0.183	0.183	0.242	0.242	0.242	0.242	0.242	0.183	0.242	0.242	0.242	0.242	0.138	TMEM65	5	4	5	5	4	4	4	5	5	5	5	5	4	5	5	5	5	3	TMEM65	5
Q9BUF5	TUBB6	Tubulin beta-6 chain	>sp|Q9BUF5|TBB6_HUMAN Tubulin beta-6 chain OS=Homo sapiens OX=9606 GN=TUBB6 PE=1 SV=1	Homo sapiens	49857.1	100	FALSE	0	27	TUBB6	0.529	0.529	0.529	0.529	0.529	0.529	0.529	0.529	0.529	0.529	0.529	0.529	0.529	0.529	0.529	0.529	0.529	0.529	TUBB6	26	26	25	26	27	26	25	27	24	27	26	27	26	26	26	26	26	27	TUBB6	16
O15294	OGT	UDP-N-acetylglucosamine--peptide N-acetylglucosaminyltransferase 110 kDa subunit	>sp|O15294|OGT1_HUMAN UDP-N-acetylglucosamine--peptide N-acetylglucosaminyltransferase 110 kDa subunit OS=Homo sapiens OX=9606 GN=OGT PE=1 SV=3	Homo sapiens	116925	100	FALSE	0	37	OGT	0.369	0.37	0.397	0.38	0.378	0.378	0.369	0.369	0.381	0.369	0.369	0.357	0.37	0.335	0.343	0.359	0.35	0.361	OGT	35	35	37	35	36	36	35	35	36	35	35	34	33	33	34	34	34	34	OGT	35
Q5VT79	ANXA8L1	Annexin A8-like protein 1	>sp|Q5VT79|AXA81_HUMAN Annexin A8-like protein 1 OS=Homo sapiens OX=9606 GN=ANXA8L1 PE=2 SV=2	Homo sapiens	36879	100	FALSE	0	20	ANXA8L1	0.495	0.495	0.495	0.495	0.495	0.495	0.495	0.495	0.495	0.495	0.495	0.495	0.495	0.495	0.495	0.495	0.495	0.495	ANXA8L1	20	20	20	20	20	20	20	20	20	20	20	20	20	19	20	20	20	20	ANXA8L1	1
Q9UI14	RABAC1	Prenylated Rab acceptor protein 1	>sp|Q9UI14|PRAF1_HUMAN Prenylated Rab acceptor protein 1 OS=Homo sapiens OX=9606 GN=RABAC1 PE=1 SV=1	Homo sapiens	20647.9	100	FALSE	0	2	RABAC1	0.157	0.157	0.157	0.157	0.157	0.157	0.157	0.157	0.157	0.157	0.157	0.157	0.157	0.157	0.157	0.157	0.157	0.157	RABAC1	2	2	2	2	2	2	2	2	2	2	2	2	2	2	2	2	2	2	RABAC1	2
P30040	ERP29	Endoplasmic reticulum resident protein 29	>sp|P30040|ERP29_HUMAN Endoplasmic reticulum resident protein 29 OS=Homo sapiens OX=9606 GN=ERP29 PE=1 SV=4	Homo sapiens	28993.4	100	FALSE	0	14	ERP29	0.471	0.471	0.471	0.471	0.471	0.467	0.471	0.471	0.471	0.471	0.471	0.467	0.471	0.467	0.471	0.471	0.471	0.467	ERP29	13	14	13	12	13	12	13	14	13	14	14	13	14	13	14	14	14	13	ERP29	13
Q9Y371	SH3GLB1	Endophilin-B1	>sp|Q9Y371|SHLB1_HUMAN Endophilin-B1 OS=Homo sapiens OX=9606 GN=SH3GLB1 PE=1 SV=1	Homo sapiens	40796.3	100	FALSE	0	13	SH3GLB1	0.312	0.312	0.326	0.326	0.334	0.334	0.326	0.334	0.334	0.334	0.334	0.334	0.334	0.312	0.334	0.334	0.334	0.334	SH3GLB1	12	12	12	12	13	13	12	13	13	13	13	13	13	12	13	13	13	13	SH3GLB1	12
O00459	PIK3R2	Phosphatidylinositol 3-kinase regulatory subunit beta	>sp|O00459|P85B_HUMAN Phosphatidylinositol 3-kinase regulatory subunit beta OS=Homo sapiens OX=9606 GN=PIK3R2 PE=1 SV=2	Homo sapiens	81545.3	100	FALSE	0	4	PIK3R2	0.077	0.077	0.077	0.077	0.077	0.077	0.077	0.077	0.077	0.077	0.077	0.077	0.077	0.077	0.077	0.077	0.077	0.077	PIK3R2	4	4	4	4	4	4	4	4	4	4	4	4	4	4	4	4	4	4	PIK3R2	4
Q71F23	CENPU	Centromere protein U	>sp|Q71F23|CENPU_HUMAN Centromere protein U OS=Homo sapiens OX=9606 GN=CENPU PE=1 SV=1	Homo sapiens	47521.6	100	FALSE	0	6	CENPU	0.132	0.156	0.179	0.179	0.136	0.179	0.179	0.108	0.179	0.179	0.179	0.179	0.156	0.156	0.156	0.179	0.127	0.136	CENPU	4	5	6	6	5	6	6	4	6	6	6	6	5	5	5	6	4	5	CENPU	4
O95273	CCNDBP1	Cyclin-D1-binding protein 1	>sp|O95273|CCDB1_HUMAN Cyclin-D1-binding protein 1 OS=Homo sapiens OX=9606 GN=CCNDBP1 PE=1 SV=2	Homo sapiens	40262	100	TRUE	0	1	CCNDBP1	0.036	0.036	0.036	0.036	0.036	0.036	0.036	0.036	0.036	0.036	0.036	0.036	0.036	0.036	0.036	0.036	0.036	0.036	CCNDBP1	1	1	1	1	1	1	1	1	1	1	1	1	1	1	1	1	1	1	CCNDBP1	1
Q9NVG8	TBC1D13	TBC1 domain family member 13	>sp|Q9NVG8|TBC13_HUMAN TBC1 domain family member 13 OS=Homo sapiens OX=9606 GN=TBC1D13 PE=1 SV=3	Homo sapiens	46553.5	100	FALSE	0	7	TBC1D13	0.182	0.158	0.158	0.158	0.158	0.135	0.158	0.182	0.182	0.158	0.158	0.182	0.11	0.182	0.182	0.182	0.182	0.16	TBC1D13	7	6	6	6	6	5	6	7	7	6	6	7	4	7	7	7	7	6	TBC1D13	7
Q8IW45	NAXD	ATP-dependent (S)-NAD(P)H-hydrate dehydratase	>sp|Q8IW45|NNRD_HUMAN ATP-dependent (S)-NAD(P)H-hydrate dehydratase OS=Homo sapiens OX=9606 GN=NAXD PE=1 SV=1	Homo sapiens	36576	100	FALSE	0	9	NAXD	0.34	0.395	0.395	0.395	0.395	0.395	0.395	0.395	0.395	0.395	0.34	0.34	0.34	0.34	0.274	0.34	0.34	0.395	NAXD	8	9	9	9	9	9	9	9	9	9	8	8	8	8	7	8	8	9	NAXD	8
Q86XZ4	SPATS2	Spermatogenesis-associated serine-rich protein 2	>sp|Q86XZ4|SPAS2_HUMAN Spermatogenesis-associated serine-rich protein 2 OS=Homo sapiens OX=9606 GN=SPATS2 PE=1 SV=1	Homo sapiens	59544.7	100	FALSE	0	19	SPATS2	0.406	0.406	0.406	0.406	0.38	0.349	0.391	0.406	0.406	0.406	0.38	0.372	0.406	0.38	0.38	0.372	0.398	0.38	SPATS2	19	19	19	19	18	17	18	19	19	19	18	17	19	18	18	17	18	18	SPATS2	19
Q9UJC3	HOOK1	Protein Hook homolog 1	>sp|Q9UJC3|HOOK1_HUMAN Protein Hook homolog 1 OS=Homo sapiens OX=9606 GN=HOOK1 PE=1 SV=2	Homo sapiens	84647.8	100	FALSE	0	28	HOOK1	0.433	0.422	0.412	0.433	0.412	0.433	0.383	0.393	0.393	0.393	0.433	0.433	0.393	0.422	0.433	0.433	0.433	0.412	HOOK1	26	26	25	28	27	28	25	27	27	27	28	28	26	27	28	28	28	26	HOOK1	26
P54252	ATXN3	Ataxin-3	>sp|P54252|ATX3_HUMAN Ataxin-3 OS=Homo sapiens OX=9606 GN=ATXN3 PE=1 SV=5	Homo sapiens	41250	100	FALSE	0	6	ATXN3	0.172	0.172	0.172	0.172	0.133	0.172	0.172	0.172	0.172	0.172	0.172	0.172	0.172	0.172	0.172	0.133	0.172	0.172	ATXN3	6	6	6	6	5	6	6	6	6	6	6	6	6	6	6	5	6	6	ATXN3	6
O15344	MID1	E3 ubiquitin-protein ligase Midline-1	>sp|O15344|TRI18_HUMAN E3 ubiquitin-protein ligase Midline-1 OS=Homo sapiens OX=9606 GN=MID1 PE=1 SV=1	Homo sapiens	75250.7	94.4	FALSE	0	5	MID1	0	0.016	0.034	0.016	0.016	0.033	0.051	0.084	0.084	0.084	0.084	0.084	0.069	0.084	0.069	0.084	0.069	0.066	MID1	0	1	2	1	1	2	3	5	5	5	5	5	4	5	4	5	4	4	MID1	0
Q16576	RBBP7	Histone-binding protein RBBP7	>sp|Q16576|RBBP7_HUMAN Histone-binding protein RBBP7 OS=Homo sapiens OX=9606 GN=RBBP7 PE=1 SV=1	Homo sapiens	47820.1	100	FALSE	0	29	RBBP7	0.708	0.708	0.708	0.708	0.708	0.708	0.708	0.708	0.708	0.628	0.628	0.628	0.708	0.628	0.708	0.708	0.708	0.708	RBBP7	29	28	28	28	29	29	28	29	29	28	28	28	29	28	29	29	29	29	RBBP7	20
Q9NPF4	OSGEP	tRNA N6-adenosine threonylcarbamoyltransferase	>sp|Q9NPF4|OSGEP_HUMAN tRNA N6-adenosine threonylcarbamoyltransferase OS=Homo sapiens OX=9606 GN=OSGEP PE=1 SV=1	Homo sapiens	36426.8	100	FALSE	0	10	OSGEP	0.427	0.457	0.37	0.4	0.4	0.37	0.4	0.457	0.409	0.364	0.457	0.457	0.421	0.457	0.421	0.37	0.457	0.4	OSGEP	9	10	8	9	9	8	9	10	9	8	10	10	9	10	9	8	10	9	OSGEP	9
Q9Y232	CDYL	Chromodomain Y-like protein	>sp|Q9Y232|CDYL_HUMAN Chromodomain Y-like protein OS=Homo sapiens OX=9606 GN=CDYL PE=1 SV=2	Homo sapiens	66481.7	100	FALSE	0	6	CDYL	0.079	0.095	0.095	0.095	0.095	0.095	0.08	0.095	0.095	0.08	0.095	0.08	0.095	0.095	0.095	0.095	0.07	0.095	CDYL	5	6	6	6	6	6	5	6	6	5	6	5	6	6	6	6	5	6	CDYL	4
Q9BUH6	PAXX	Protein PAXX	>sp|Q9BUH6|PAXX_HUMAN Protein PAXX OS=Homo sapiens OX=9606 GN=PAXX PE=1 SV=2	Homo sapiens	21639.5	100	FALSE	0	6	PAXX	0.402	0.402	0.402	0.402	0.324	0.402	0.402	0.402	0.402	0.402	0.402	0.402	0.402	0.402	0.402	0.402	0.402	0.402	PAXX	6	6	6	6	5	6	6	6	6	6	6	6	6	6	6	6	6	6	PAXX	6
Q03188	CENPC	Centromere protein C	>sp|Q03188|CENPC_HUMAN Centromere protein C OS=Homo sapiens OX=9606 GN=CENPC PE=1 SV=2	Homo sapiens	106834	100	FALSE	0	8	CENPC	0.099	0.099	0.099	0.099	0.099	0.099	0.085	0.086	0.099	0.099	0.099	0.082	0.085	0.082	0.099	0.086	0.085	0.085	CENPC	8	8	8	8	8	8	7	7	8	8	8	7	7	7	8	7	7	7	CENPC	8
Q969Z3	MTARC2	Mitochondrial amidoxime reducing component 2	>sp|Q969Z3|MARC2_HUMAN Mitochondrial amidoxime reducing component 2 OS=Homo sapiens OX=9606 GN=MTARC2 PE=1 SV=1	Homo sapiens	38023.4	100	FALSE	0	3	MTARC2	0.081	0.081	0.081	0.081	0.081	0.081	0.081	0.081	0.042	0.081	0.081	0.081	0.081	0.081	0.081	0.081	0.081	0.081	MTARC2	3	3	3	3	3	3	3	3	2	3	3	3	3	3	3	3	3	3	MTARC2	3
Q99523	SORT1	Sortilin	>sp|Q99523|SORT_HUMAN Sortilin OS=Homo sapiens OX=9606 GN=SORT1 PE=1 SV=3	Homo sapiens	92067.7	100	FALSE	0	15	SORT1	0.223	0.213	0.223	0.223	0.223	0.223	0.208	0.213	0.223	0.208	0.199	0.193	0.207	0.199	0.199	0.197	0.187	0.208	SORT1	15	14	15	15	15	15	14	14	15	14	13	13	14	13	13	13	12	14	SORT1	15
Q96SN8	CDK5RAP2	CDK5 regulatory subunit-associated protein 2	>sp|Q96SN8|CK5P2_HUMAN CDK5 regulatory subunit-associated protein 2 OS=Homo sapiens OX=9606 GN=CDK5RAP2 PE=1 SV=5	Homo sapiens	215038	100	FALSE	0	9	CDK5RAP2	0.062	0.054	0.055	0.048	0.048	0.051	0.048	0.058	0.055	0.058	0.051	0.058	0.055	0.062	0.055	0.051	0.049	0.04	CDK5RAP2	9	8	8	7	7	7	7	8	8	8	7	8	8	9	8	7	7	6	CDK5RAP2	9
P13473	LAMP2	Lysosome-associated membrane glycoprotein 2	>sp|P13473|LAMP2_HUMAN Lysosome-associated membrane glycoprotein 2 OS=Homo sapiens OX=9606 GN=LAMP2 PE=1 SV=2	Homo sapiens	44960.7	100	FALSE	0	9	LAMP2	0.19	0.19	0.212	0.212	0.19	0.212	0.212	0.212	0.212	0.212	0.212	0.212	0.212	0.212	0.212	0.212	0.212	0.212	LAMP2	8	8	9	9	8	9	9	9	9	9	9	9	8	9	9	9	9	9	LAMP2	8
Q86WJ1	CHD1L	Chromodomain-helicase-DNA-binding protein 1-like	>sp|Q86WJ1|CHD1L_HUMAN Chromodomain-helicase-DNA-binding protein 1-like OS=Homo sapiens OX=9606 GN=CHD1L PE=1 SV=3	Homo sapiens	101000	100	FALSE	0	25	CHD1L	0.348	0.332	0.348	0.348	0.348	0.332	0.337	0.348	0.348	0.344	0.337	0.348	0.321	0.332	0.348	0.348	0.348	0.332	CHD1L	24	24	25	25	25	24	24	25	25	24	24	25	22	24	24	25	24	24	CHD1L	24
Q9UH62	ARMCX3	Armadillo repeat-containing X-linked protein 3	>sp|Q9UH62|ARMX3_HUMAN Armadillo repeat-containing X-linked protein 3 OS=Homo sapiens OX=9606 GN=ARMCX3 PE=1 SV=1	Homo sapiens	42500.6	100	FALSE	0	9	ARMCX3	0.274	0.325	0.325	0.325	0.325	0.325	0.274	0.274	0.325	0.274	0.325	0.325	0.274	0.274	0.325	0.274	0.325	0.274	ARMCX3	8	9	9	9	9	9	8	8	9	8	9	9	8	8	9	8	9	8	ARMCX3	8
P36507	MAP2K2	Dual specificity mitogen-activated protein kinase kinase 2	>sp|P36507|MP2K2_HUMAN Dual specificity mitogen-activated protein kinase kinase 2 OS=Homo sapiens OX=9606 GN=MAP2K2 PE=1 SV=1	Homo sapiens	44424.1	100	FALSE	0	20	MAP2K2	0.432	0.432	0.432	0.432	0.432	0.432	0.432	0.432	0.43	0.432	0.432	0.432	0.432	0.432	0.432	0.432	0.432	0.43	MAP2K2	20	20	19	20	20	20	20	20	18	20	20	20	20	20	20	20	20	19	MAP2K2	20
Q9Y620	RAD54B	DNA repair and recombination protein RAD54B	>sp|Q9Y620|RA54B_HUMAN DNA repair and recombination protein RAD54B OS=Homo sapiens OX=9606 GN=RAD54B PE=1 SV=1	Homo sapiens	102967	100	FALSE	0	8	RAD54B	0.068	0.088	0.097	0.088	0.057	0.088	0.068	0.108	0.108	0.088	0.108	0.088	0.069	0.088	0.1	0.108	0.108	0.076	RAD54B	5	6	7	7	4	7	5	8	8	7	8	7	5	7	7	8	8	6	RAD54B	5
Q92643	PIGK	GPI-anchor transamidase	>sp|Q92643|GPI8_HUMAN GPI-anchor transamidase OS=Homo sapiens OX=9606 GN=PIGK PE=1 SV=2	Homo sapiens	45251.8	100	FALSE	0	14	PIGK	0.377	0.377	0.377	0.377	0.377	0.377	0.377	0.377	0.377	0.377	0.377	0.377	0.377	0.377	0.377	0.377	0.377	0.377	PIGK	14	14	14	14	14	14	14	13	14	14	14	13	14	14	14	13	14	14	PIGK	14
Q9NPI1	BRD7	Bromodomain-containing protein 7	>sp|Q9NPI1|BRD7_HUMAN Bromodomain-containing protein 7 OS=Homo sapiens OX=9606 GN=BRD7 PE=1 SV=1	Homo sapiens	74138.6	100	FALSE	0	10	BRD7	0.118	0.135	0.163	0.135	0.117	0.135	0.143	0.163	0.163	0.163	0.135	0.163	0.163	0.163	0.149	0.163	0.163	0.163	BRD7	8	9	10	9	8	9	9	10	10	10	9	10	10	10	9	10	10	10	BRD7	8
P20810	CAST	Calpastatin	>sp|P20810|ICAL_HUMAN Calpastatin OS=Homo sapiens OX=9606 GN=CAST PE=1 SV=4	Homo sapiens	76572.8	100	FALSE	0	47	CAST	0.556	0.588	0.564	0.588	0.566	0.548	0.588	0.569	0.582	0.579	0.579	0.579	0.575	0.588	0.569	0.582	0.564	0.566	CAST	42	44	43	47	40	41	45	46	45	44	43	44	46	46	46	46	45	42	CAST	42
Q8TB37	NUBPL	Iron-sulfur protein NUBPL	>sp|Q8TB37|NUBPL_HUMAN Iron-sulfur protein NUBPL OS=Homo sapiens OX=9606 GN=NUBPL PE=1 SV=3	Homo sapiens	34082.8	100	FALSE	0	4	NUBPL	0.144	0.201	0.201	0.201	0.201	0.201	0.144	0.201	0.201	0.201	0.201	0.201	0.201	0.201	0.201	0.201	0.201	0.201	NUBPL	3	4	4	4	4	4	3	4	4	4	4	4	4	4	4	4	4	4	NUBPL	3
Q13111	CHAF1A	Chromatin assembly factor 1 subunit A	>sp|Q13111|CAF1A_HUMAN Chromatin assembly factor 1 subunit A OS=Homo sapiens OX=9606 GN=CHAF1A PE=1 SV=3	Homo sapiens	106910	100	FALSE	0	21	CHAF1A	0.207	0.205	0.241	0.245	0.245	0.252	0.198	0.214	0.245	0.235	0.252	0.243	0.207	0.214	0.214	0.243	0.243	0.23	CHAF1A	17	17	18	20	19	21	16	18	20	18	21	19	17	19	18	19	19	20	CHAF1A	17
Q96QR8	PURB	Transcriptional activator protein Pur-beta	>sp|Q96QR8|PURB_HUMAN Transcriptional activator protein Pur-beta OS=Homo sapiens OX=9606 GN=PURB PE=1 SV=3	Homo sapiens	33240.8	100	FALSE	0	6	PURB	0.163	0.163	0.163	0.163	0.163	0.163	0.163	0.163	0.163	0.163	0.202	0.163	0.202	0.202	0.202	0.163	0.202	0.163	PURB	5	5	5	5	5	5	5	5	5	5	6	5	6	6	6	5	6	5	PURB	5
Q92994	BRF1	Transcription factor IIIB 90 kDa subunit	>sp|Q92994|TF3B_HUMAN Transcription factor IIIB 90 kDa subunit OS=Homo sapiens OX=9606 GN=BRF1 PE=1 SV=1	Homo sapiens	73840.1	100	FALSE	0.000298998	7	BRF1	0.1	0.1	0.1	0.137	0.1	0.137	0.123	0.137	0.1	0.062	0.062	0.1	0.137	0.137	0.137	0.137	0.137	0.1	BRF1	5	5	5	7	5	6	5	7	5	4	4	5	6	6	7	6	7	5	BRF1	5
Q96T52	IMMP2L	Mitochondrial inner membrane protease subunit 2	>sp|Q96T52|IMP2L_HUMAN Mitochondrial inner membrane protease subunit 2 OS=Homo sapiens OX=9606 GN=IMMP2L PE=1 SV=1	Homo sapiens	19717.7	100	TRUE	0	1	IMMP2L	0.057	0.057	0.057	0.057	0.057	0.057	0.057	0.057	0.057	0.057	0.057	0.057	0.057	0.057	0.057	0.057	0.057	0.057	IMMP2L	1	1	1	1	1	1	1	1	1	1	1	1	1	1	1	1	1	1	IMMP2L	1
Q86UY6	NAA40	N-alpha-acetyltransferase 40	>sp|Q86UY6|NAA40_HUMAN N-alpha-acetyltransferase 40 OS=Homo sapiens OX=9606 GN=NAA40 PE=1 SV=1	Homo sapiens	27193.9	100	FALSE	0	7	NAA40	0.338	0.338	0.338	0.338	0.338	0.338	0.338	0.338	0.338	0.338	0.338	0.338	0.3	0.338	0.338	0.338	0.338	0.338	NAA40	7	7	7	7	7	7	7	7	7	7	7	7	6	7	7	7	7	7	NAA40	7
Q5SSJ5	HP1BP3	Heterochromatin protein 1-binding protein 3	>sp|Q5SSJ5|HP1B3_HUMAN Heterochromatin protein 1-binding protein 3 OS=Homo sapiens OX=9606 GN=HP1BP3 PE=1 SV=1	Homo sapiens	61207	100	FALSE	0	22	HP1BP3	0.382	0.382	0.382	0.382	0.382	0.382	0.382	0.382	0.382	0.382	0.382	0.382	0.382	0.382	0.382	0.382	0.382	0.382	HP1BP3	22	22	22	22	21	21	22	22	22	21	21	22	22	22	22	22	22	22	HP1BP3	22
Q9HBM1	SPC25	Kinetochore protein Spc25	>sp|Q9HBM1|SPC25_HUMAN Kinetochore protein Spc25 OS=Homo sapiens OX=9606 GN=SPC25 PE=1 SV=1	Homo sapiens	26152.8	100	FALSE	0	10	SPC25	0.464	0.527	0.527	0.527	0.527	0.464	0.527	0.527	0.527	0.527	0.527	0.527	0.527	0.527	0.527	0.527	0.527	0.527	SPC25	9	10	10	10	10	9	10	10	9	10	10	10	10	9	10	10	10	10	SPC25	9
Q8WZA0	LZIC	Protein LZIC	>sp|Q8WZA0|LZIC_HUMAN Protein LZIC OS=Homo sapiens OX=9606 GN=LZIC PE=1 SV=1	Homo sapiens	21494.5	100	FALSE	0	11	LZIC	0.558	0.489	0.553	0.379	0.495	0.311	0.558	0.558	0.379	0.553	0.558	0.489	0.558	0.379	0.553	0.553	0.311	0.558	LZIC	10	8	9	10	9	7	10	10	10	10	10	8	10	9	10	10	8	10	LZIC	10
Q9HC98	NEK6	Serine/threonine-protein kinase Nek6	>sp|Q9HC98|NEK6_HUMAN Serine/threonine-protein kinase Nek6 OS=Homo sapiens OX=9606 GN=NEK6 PE=1 SV=2	Homo sapiens	35714.3	94.4	FALSE	0.00334122	3	NEK6	0.131	0.131	0.131	0.131	0.131	0.131	0.105	0.105	0.058	0.131	0.131	0.131	0	0.131	0.105	0.131	0.131	0.105	NEK6	3	3	3	3	3	3	2	2	2	3	3	3	0	3	2	3	3	2	NEK6	3
Q96RU2	USP28	Ubiquitin carboxyl-terminal hydrolase 28	>sp|Q96RU2|UBP28_HUMAN Ubiquitin carboxyl-terminal hydrolase 28 OS=Homo sapiens OX=9606 GN=USP28 PE=1 SV=1	Homo sapiens	122491	100	FALSE	0	12	USP28	0.129	0.136	0.136	0.136	0.15	0.15	0.098	0.15	0.136	0.15	0.136	0.15	0.136	0.15	0.15	0.136	0.15	0.136	USP28	11	11	11	11	12	12	9	12	11	12	11	12	11	12	12	11	12	11	USP28	11
P49757	NUMB	Protein numb homolog	>sp|P49757|NUMB_HUMAN Protein numb homolog OS=Homo sapiens OX=9606 GN=NUMB PE=1 SV=2	Homo sapiens	70803.8	100	FALSE	0	13	NUMB	0.257	0.229	0.293	0.293	0.293	0.284	0.278	0.25	0.293	0.293	0.278	0.293	0.272	0.25	0.25	0.293	0.293	0.293	NUMB	11	11	13	13	12	12	12	12	13	13	11	13	12	12	12	13	12	13	NUMB	11
P28749	RBL1	Retinoblastoma-like protein 1	>sp|P28749|RBL1_HUMAN Retinoblastoma-like protein 1 OS=Homo sapiens OX=9606 GN=RBL1 PE=1 SV=3	Homo sapiens	120847	100	FALSE	0	5	RBL1	0.04	0.051	0.051	0.051	0.051	0.037	0.04	0.051	0.051	0.036	0.051	0.032	0.04	0.033	0.04	0.051	0.04	0.051	RBL1	4	5	5	5	5	4	4	5	5	3	5	3	4	3	4	5	4	5	RBL1	4
P09884	POLA1	DNA polymerase alpha catalytic subunit	>sp|P09884|DPOLA_HUMAN DNA polymerase alpha catalytic subunit OS=Homo sapiens OX=9606 GN=POLA1 PE=1 SV=2	Homo sapiens	165913	100	FALSE	0	21	POLA1	0.176	0.182	0.168	0.183	0.181	0.181	0.196	0.196	0.196	0.192	0.181	0.181	0.183	0.196	0.176	0.19	0.196	0.196	POLA1	19	20	19	20	20	20	21	21	21	20	20	20	20	21	19	20	21	21	POLA1	19
P50402	EMD	Emerin	>sp|P50402|EMD_HUMAN Emerin OS=Homo sapiens OX=9606 GN=EMD PE=1 SV=1	Homo sapiens	28993.8	100	FALSE	0	14	EMD	0.461	0.492	0.52	0.52	0.457	0.516	0.492	0.52	0.52	0.516	0.516	0.512	0.52	0.52	0.52	0.457	0.52	0.453	EMD	13	13	14	14	12	13	13	14	14	13	13	12	14	14	14	12	14	11	EMD	13
Q9NQE9	HINT3	Adenosine 5'-monophosphoramidase HINT3	>sp|Q9NQE9|HINT3_HUMAN Adenosine 5'-monophosphoramidase HINT3 OS=Homo sapiens OX=9606 GN=HINT3 PE=1 SV=1	Homo sapiens	20361.3	100	FALSE	0	4	HINT3	0.319	0.319	0.319	0.319	0.319	0.319	0.319	0.319	0.132	0.214	0.319	0.319	0.319	0.214	0.319	0.319	0.214	0.319	HINT3	4	4	4	4	4	4	4	4	2	3	4	4	4	3	4	4	3	4	HINT3	4
Q96N66	MBOAT7	Lysophospholipid acyltransferase 7	>sp|Q96N66|MBOA7_HUMAN Lysophospholipid acyltransferase 7 OS=Homo sapiens OX=9606 GN=MBOAT7 PE=1 SV=2	Homo sapiens	52764.9	100	FALSE	0	11	MBOAT7	0.256	0.235	0.256	0.256	0.246	0.246	0.256	0.256	0.235	0.256	0.246	0.246	0.256	0.256	0.256	0.225	0.246	0.256	MBOAT7	10	10	11	11	10	10	10	11	10	11	10	10	10	11	11	8	10	11	MBOAT7	10
P38435	GGCX	Vitamin K-dependent gamma-carboxylase	>sp|P38435|VKGC_HUMAN Vitamin K-dependent gamma-carboxylase OS=Homo sapiens OX=9606 GN=GGCX PE=1 SV=2	Homo sapiens	87560.9	100	FALSE	0.000587544	5	GGCX	0.083	0.083	0.083	0.083	0.083	0.083	0.073	0.083	0.083	0.083	0.083	0.057	0.067	0.073	0.067	0.057	0.073	0.062	GGCX	5	5	5	5	5	5	4	5	5	5	5	3	4	4	4	3	4	4	GGCX	5
O95159	ZFPL1	Zinc finger protein-like 1	>sp|O95159|ZFPL1_HUMAN Zinc finger protein-like 1 OS=Homo sapiens OX=9606 GN=ZFPL1 PE=1 SV=2	Homo sapiens	34114	100	FALSE	0.000587544	6	ZFPL1	0.174	0.174	0.174	0.174	0.174	0.174	0.142	0.174	0.174	0.174	0.174	0.174	0.174	0.142	0.174	0.142	0.174	0.142	ZFPL1	6	6	6	5	6	6	5	6	6	6	6	6	6	5	6	5	6	5	ZFPL1	6
Q9BXW9	FANCD2	Fanconi anemia group D2 protein	>sp|Q9BXW9|FACD2_HUMAN Fanconi anemia group D2 protein OS=Homo sapiens OX=9606 GN=FANCD2 PE=1 SV=2	Homo sapiens	164128	100	FALSE	0	19	FANCD2	0.138	0.15	0.125	0.158	0.165	0.143	0.11	0.15	0.15	0.159	0.159	0.143	0.143	0.146	0.165	0.159	0.147	0.143	FANCD2	16	17	14	18	19	16	13	17	17	18	18	16	16	17	19	18	17	16	FANCD2	16
Q7Z3K3	POGZ	Pogo transposable element with ZNF domain	>sp|Q7Z3K3|POGZ_HUMAN Pogo transposable element with ZNF domain OS=Homo sapiens OX=9606 GN=POGZ PE=1 SV=2	Homo sapiens	155344	100	FALSE	0	17	POGZ	0.153	0.14	0.167	0.167	0.153	0.167	0.167	0.147	0.149	0.161	0.155	0.167	0.161	0.135	0.161	0.135	0.147	0.161	POGZ	16	14	17	17	16	17	17	15	15	16	16	17	16	14	16	14	15	16	POGZ	16
P54920	NAPA	Alpha-soluble NSF attachment protein	>sp|P54920|SNAA_HUMAN Alpha-soluble NSF attachment protein OS=Homo sapiens OX=9606 GN=NAPA PE=1 SV=3	Homo sapiens	33232.7	100	FALSE	0	21	NAPA	0.79	0.79	0.766	0.79	0.79	0.79	0.79	0.79	0.79	0.79	0.79	0.79	0.79	0.742	0.742	0.719	0.742	0.79	NAPA	21	19	18	19	20	19	19	20	19	20	21	21	20	20	20	18	20	20	NAPA	18
Q7Z5G4	GOLGA7	Golgin subfamily A member 7	>sp|Q7Z5G4|GOGA7_HUMAN Golgin subfamily A member 7 OS=Homo sapiens OX=9606 GN=GOLGA7 PE=1 SV=2	Homo sapiens	15824.1	100	FALSE	0	5	GOLGA7	0.38	0.38	0.38	0.38	0.38	0.38	0.38	0.38	0.38	0.38	0.38	0.38	0.38	0.38	0.38	0.38	0.38	0.38	GOLGA7	5	5	5	5	5	5	5	5	5	5	5	5	5	5	5	5	5	5	GOLGA7	5
Q08379	GOLGA2	Golgin subfamily A member 2	>sp|Q08379|GOGA2_HUMAN Golgin subfamily A member 2 OS=Homo sapiens OX=9606 GN=GOLGA2 PE=1 SV=3	Homo sapiens	113086	100	FALSE	0	35	GOLGA2	0.424	0.409	0.396	0.424	0.424	0.434	0.415	0.416	0.424	0.434	0.426	0.434	0.417	0.424	0.424	0.417	0.434	0.419	GOLGA2	34	32	32	34	34	35	33	33	34	35	34	35	33	34	34	33	35	33	GOLGA2	34
O43665	RGS10	Regulator of G-protein signaling 10	>sp|O43665|RGS10_HUMAN Regulator of G-protein signaling 10 OS=Homo sapiens OX=9606 GN=RGS10 PE=1 SV=3	Homo sapiens	21209.9	100	FALSE	0	10	RGS10	0.541	0.541	0.541	0.541	0.541	0.541	0.448	0.541	0.536	0.541	0.541	0.541	0.541	0.541	0.541	0.541	0.541	0.541	RGS10	9	8	8	9	8	8	8	9	8	9	9	9	8	9	8	10	9	10	RGS10	9
Q8NB78	KDM1B	Lysine-specific histone demethylase 2	>sp|Q8NB78|KDM1B_HUMAN Lysine-specific histone demethylase 2 OS=Homo sapiens OX=9606 GN=KDM1B PE=1 SV=3	Homo sapiens	92098.3	100	FALSE	0	3	KDM1B	0.046	0.046	0.046	0.046	0.046	0.046	0.046	0.046	0.046	0.046	0.046	0.046	0.034	0.034	0.046	0.046	0.046	0.034	KDM1B	3	3	3	3	3	3	3	3	3	3	3	3	2	2	3	3	3	2	KDM1B	3
Q5VWQ8	DAB2IP	Disabled homolog 2-interacting protein	>sp|Q5VWQ8|DAB2P_HUMAN Disabled homolog 2-interacting protein OS=Homo sapiens OX=9606 GN=DAB2IP PE=1 SV=2	Homo sapiens	131625	100	FALSE	0	7	DAB2IP	0.054	0.054	0.065	0.065	0.065	0.065	0.054	0.065	0.065	0.065	0.065	0.065	0.065	0.065	0.065	0.065	0.065	0.065	DAB2IP	6	6	7	7	7	7	6	7	7	7	7	7	7	7	7	7	7	7	DAB2IP	6
Q16513	PKN2	Serine/threonine-protein kinase N2	>sp|Q16513|PKN2_HUMAN Serine/threonine-protein kinase N2 OS=Homo sapiens OX=9606 GN=PKN2 PE=1 SV=1	Homo sapiens	112035	100	FALSE	0	45	PKN2	0.508	0.508	0.508	0.508	0.508	0.508	0.508	0.508	0.508	0.5	0.508	0.495	0.508	0.508	0.5	0.508	0.508	0.508	PKN2	44	44	44	45	42	44	43	43	43	42	43	42	45	45	43	44	45	44	PKN2	44
Q8N328	PGBD3	PiggyBac transposable element-derived protein 3	>sp|Q8N328|PGBD3_HUMAN PiggyBac transposable element-derived protein 3 OS=Homo sapiens OX=9606 GN=PGBD3 PE=1 SV=3	Homo sapiens	67594.9	100	FALSE	0	6	PGBD3	0.14	0.14	0.14	0.14	0.099	0.121	0.14	0.121	0.14	0.121	0.121	0.121	0.121	0.14	0.121	0.121	0.121	0.121	PGBD3	6	6	6	6	4	5	6	5	6	5	5	5	5	6	5	5	5	5	PGBD3	6
Q9BTV4	TMEM43	Transmembrane protein 43	>sp|Q9BTV4|TMM43_HUMAN Transmembrane protein 43 OS=Homo sapiens OX=9606 GN=TMEM43 PE=1 SV=1	Homo sapiens	44875.6	100	FALSE	0	19	TMEM43	0.517	0.517	0.517	0.517	0.517	0.517	0.495	0.517	0.52	0.517	0.517	0.512	0.52	0.52	0.517	0.517	0.517	0.517	TMEM43	18	18	18	18	18	18	17	18	19	18	18	17	19	19	18	18	18	18	TMEM43	18
O00762	UBE2C	Ubiquitin-conjugating enzyme E2 C	>sp|O00762|UBE2C_HUMAN Ubiquitin-conjugating enzyme E2 C OS=Homo sapiens OX=9606 GN=UBE2C PE=1 SV=1	Homo sapiens	19652.3	100	FALSE	0	8	UBE2C	0.609	0.609	0.609	0.609	0.531	0.531	0.492	0.531	0.609	0.609	0.531	0.408	0.57	0.531	0.531	0.531	0.531	0.609	UBE2C	8	8	8	8	7	7	6	7	8	8	7	6	7	7	7	7	7	8	UBE2C	8
O00458	IFRD1	Interferon-related developmental regulator 1	>sp|O00458|IFRD1_HUMAN Interferon-related developmental regulator 1 OS=Homo sapiens OX=9606 GN=IFRD1 PE=1 SV=4	Homo sapiens	50268.6	100	FALSE	0	7	IFRD1	0.135	0.135	0.118	0.184	0.155	0.155	0.164	0.135	0.184	0.184	0.184	0.155	0.184	0.135	0.155	0.184	0.135	0.155	IFRD1	5	5	5	7	6	6	6	5	7	7	7	6	7	5	6	7	5	6	IFRD1	5
Q03164	KMT2A	Histone-lysine N-methyltransferase 2A	>sp|Q03164|KMT2A_HUMAN Histone-lysine N-methyltransferase 2A OS=Homo sapiens OX=9606 GN=KMT2A PE=1 SV=5	Homo sapiens	431764	100	FALSE	0	28	KMT2A	0.085	0.097	0.085	0.097	0.097	0.079	0.086	0.097	0.097	0.097	0.093	0.09	0.084	0.081	0.089	0.094	0.094	0.079	KMT2A	26	28	26	28	27	25	25	28	28	28	27	26	23	25	26	27	27	24	KMT2A	26
O15321	TM9SF1	Transmembrane 9 superfamily member 1	>sp|O15321|TM9S1_HUMAN Transmembrane 9 superfamily member 1 OS=Homo sapiens OX=9606 GN=TM9SF1 PE=2 SV=2	Homo sapiens	68860.6	100	FALSE	0	7	TM9SF1	0.125	0.097	0.125	0.125	0.125	0.125	0.094	0.097	0.125	0.125	0.125	0.107	0.107	0.079	0.125	0.112	0.107	0.097	TM9SF1	7	6	7	7	7	7	5	6	7	7	7	6	6	5	7	6	6	6	TM9SF1	7
P49321	NASP	Nuclear autoantigenic sperm protein	>sp|P49321|NASP_HUMAN Nuclear autoantigenic sperm protein OS=Homo sapiens OX=9606 GN=NASP PE=1 SV=2	Homo sapiens	85237.7	100	FALSE	0	45	NASP	0.533	0.551	0.548	0.561	0.542	0.542	0.556	0.546	0.556	0.546	0.546	0.557	0.538	0.556	0.556	0.556	0.546	0.542	NASP	40	41	40	42	40	38	44	43	44	42	43	43	42	44	44	44	42	41	NASP	40
O95983	MBD3	Methyl-CpG-binding domain protein 3	>sp|O95983|MBD3_HUMAN Methyl-CpG-binding domain protein 3 OS=Homo sapiens OX=9606 GN=MBD3 PE=1 SV=1	Homo sapiens	32844.1	100	FALSE	0	11	MBD3	0.381	0.354	0.381	0.354	0.381	0.354	0.381	0.381	0.354	0.381	0.354	0.354	0.381	0.381	0.381	0.381	0.354	0.354	MBD3	10	10	11	10	11	10	10	11	10	11	10	10	11	11	11	11	10	10	MBD3	10
Q9Y547	IFT25	Intraflagellar transport protein 25 homolog	>sp|Q9Y547|IFT25_HUMAN Intraflagellar transport protein 25 homolog OS=Homo sapiens OX=9606 GN=IFT25 PE=1 SV=1	Homo sapiens	16297.3	100	FALSE	0	4	IFT25	0.333	0.333	0.333	0.333	0.333	0.333	0.333	0.333	0.333	0.333	0.333	0.333	0.333	0.333	0.333	0.333	0.333	0.333	IFT25	4	4	4	4	4	4	4	4	4	4	4	4	4	4	4	4	4	4	IFT25	4
Q8TC07	TBC1D15	TBC1 domain family member 15	>sp|Q8TC07|TBC15_HUMAN TBC1 domain family member 15 OS=Homo sapiens OX=9606 GN=TBC1D15 PE=1 SV=2	Homo sapiens	79490.7	100	FALSE	0	27	TBC1D15	0.41	0.425	0.425	0.425	0.41	0.425	0.41	0.41	0.425	0.41	0.425	0.392	0.425	0.425	0.425	0.41	0.425	0.425	TBC1D15	26	27	27	27	26	27	26	26	27	26	27	25	27	27	27	26	27	27	TBC1D15	26
P52209	PGD	6-phosphogluconate dehydrogenase, decarboxylating	>sp|P52209|6PGD_HUMAN 6-phosphogluconate dehydrogenase, decarboxylating OS=Homo sapiens OX=9606 GN=PGD PE=1 SV=3	Homo sapiens	53140	100	FALSE	0	26	PGD	0.487	0.487	0.487	0.487	0.487	0.487	0.487	0.487	0.487	0.487	0.487	0.487	0.487	0.487	0.487	0.487	0.487	0.487	PGD	26	26	25	26	26	26	26	26	26	26	26	25	26	26	26	26	26	26	PGD	26
O94761	RECQL4	ATP-dependent DNA helicase Q4	>sp|O94761|RECQ4_HUMAN ATP-dependent DNA helicase Q4 OS=Homo sapiens OX=9606 GN=RECQL4 PE=1 SV=2	Homo sapiens	133067	100	FALSE	0	10	RECQL4	0.086	0.126	0.126	0.126	0.096	0.096	0.113	0.096	0.126	0.096	0.126	0.109	0.113	0.1	0.126	0.096	0.113	0.113	RECQL4	7	10	10	10	8	8	9	8	10	8	10	9	9	8	10	8	9	9	RECQL4	7
Q7Z4V5	HDGFL2	Hepatoma-derived growth factor-related protein 2	>sp|Q7Z4V5|HDGR2_HUMAN Hepatoma-derived growth factor-related protein 2 OS=Homo sapiens OX=9606 GN=HDGFL2 PE=1 SV=1	Homo sapiens	74316.8	100	FALSE	0	14	HDGFL2	0.186	0.197	0.197	0.197	0.197	0.197	0.197	0.197	0.197	0.197	0.197	0.197	0.197	0.197	0.186	0.197	0.197	0.197	HDGFL2	13	14	14	14	14	14	14	14	14	14	14	14	14	14	13	14	14	14	HDGFL2	11
O75521	ECI2	Enoyl-CoA delta isomerase 2	>sp|O75521|ECI2_HUMAN Enoyl-CoA delta isomerase 2 OS=Homo sapiens OX=9606 GN=ECI2 PE=1 SV=4	Homo sapiens	43585.1	100	FALSE	0	11	ECI2	0.34	0.279	0.34	0.34	0.279	0.34	0.279	0.279	0.34	0.279	0.34	0.279	0.279	0.34	0.279	0.279	0.34	0.34	ECI2	11	10	11	11	10	11	10	10	11	10	11	10	10	11	10	10	11	10	ECI2	11
Q7Z3T8	ZFYVE16	Zinc finger FYVE domain-containing protein 16	>sp|Q7Z3T8|ZFY16_HUMAN Zinc finger FYVE domain-containing protein 16 OS=Homo sapiens OX=9606 GN=ZFYVE16 PE=1 SV=3	Homo sapiens	168903	100	FALSE	0	24	ZFYVE16	0.209	0.204	0.199	0.209	0.209	0.188	0.189	0.204	0.209	0.209	0.209	0.209	0.209	0.209	0.209	0.209	0.198	0.203	ZFYVE16	24	23	23	24	24	23	22	23	24	24	24	24	24	24	24	24	22	23	ZFYVE16	24
P50336	PPOX	Protoporphyrinogen oxidase	>sp|P50336|PPOX_HUMAN Protoporphyrinogen oxidase OS=Homo sapiens OX=9606 GN=PPOX PE=1 SV=1	Homo sapiens OX=9606 GN=PP	50765.3	100	FALSE	0	7	PPOX	0.191	0.191	0.191	0.191	0.191	0.191	0.136	0.157	0.191	0.191	0.166	0.132	0.166	0.132	0.166	0.166	0.111	0.14	PPOX	7	7	7	7	7	7	5	6	7	7	6	5	6	5	6	6	4	5	PPOX	7
Q68EM7	ARHGAP17	Rho GTPase-activating protein 17	>sp|Q68EM7|RHG17_HUMAN Rho GTPase-activating protein 17 OS=Homo sapiens OX=9606 GN=ARHGAP17 PE=1 SV=1	Homo sapiens	95436.7	100	FALSE	0	19	ARHGAP17	0.329	0.334	0.362	0.326	0.352	0.297	0.308	0.345	0.301	0.297	0.318	0.293	0.331	0.362	0.305	0.346	0.362	0.297	ARHGAP17	17	18	19	18	18	17	16	18	16	17	17	16	17	19	17	18	19	17	ARHGAP17	16
O15397	IPO8	Importin-8	>sp|O15397|IPO8_HUMAN Importin-8 OS=Homo sapiens OX=9606 GN=IPO8 PE=1 SV=2	Homo sapiens	119938	100	FALSE	0	22	IPO8	0.2	0.197	0.162	0.186	0.208	0.203	0.213	0.215	0.213	0.215	0.208	0.225	0.206	0.206	0.213	0.225	0.213	0.188	IPO8	19	19	17	20	20	20	21	21	21	21	20	22	20	20	21	22	21	18	IPO8	19
P50395	GDI2	Rab GDP dissociation inhibitor beta	>sp|P50395|GDIB_HUMAN Rab GDP dissociation inhibitor beta OS=Homo sapiens OX=9606 GN=GDI2 PE=1 SV=2	Homo sapiens	50663.2	100	FALSE	0	54	GDI2	0.735	0.784	0.784	0.778	0.778	0.769	0.778	0.778	0.778	0.778	0.735	0.735	0.784	0.784	0.778	0.735	0.784	0.778	GDI2	50	52	50	50	50	50	49	52	52	53	51	51	51	52	52	52	54	52	GDI2	34
P63208	SKP1	S-phase kinase-associated protein 1	>sp|P63208|SKP1_HUMAN S-phase kinase-associated protein 1 OS=Homo sapiens OX=9606 GN=SKP1 PE=1 SV=2	Homo sapiens	18658	100	FALSE	0	12	SKP1	0.466	0.466	0.466	0.54	0.528	0.54	0.466	0.466	0.466	0.54	0.54	0.466	0.466	0.466	0.466	0.466	0.54	0.466	SKP1	11	10	10	12	10	12	10	10	10	12	11	10	10	10	10	10	11	11	SKP1	11
Q15165	PON2	Serum paraoxonase/arylesterase 2	>sp|Q15165|PON2_HUMAN Serum paraoxonase/arylesterase 2 OS=Homo sapiens OX=9606 GN=PON2 PE=1 SV=4	Homo sapiens	39380.9	100	FALSE	0	8	PON2	0.325	0.325	0.246	0.305	0.325	0.271	0.271	0.325	0.246	0.325	0.325	0.271	0.271	0.325	0.325	0.325	0.325	0.325	PON2	8	8	6	7	8	7	7	8	6	8	8	7	7	8	8	8	8	8	PON2	8
Q9C0B1	FTO	Alpha-ketoglutarate-dependent dioxygenase FTO	>sp|Q9C0B1|FTO_HUMAN Alpha-ketoglutarate-dependent dioxygenase FTO OS=Homo sapiens OX=9606 GN=FTO PE=1 SV=3	Homo sapiens	58282	100	FALSE	0	21	FTO	0.416	0.416	0.416	0.414	0.416	0.416	0.386	0.416	0.416	0.416	0.414	0.416	0.414	0.416	0.416	0.416	0.414	0.416	FTO	21	21	21	20	21	21	20	21	21	21	20	21	20	21	21	21	20	21	FTO	21
O00273	DFFA	DNA fragmentation factor subunit alpha	>sp|O00273|DFFA_HUMAN DNA fragmentation factor subunit alpha OS=Homo sapiens OX=9606 GN=DFFA PE=1 SV=1	Homo sapiens	36521.9	100	FALSE	0	15	DFFA	0.526	0.526	0.492	0.526	0.526	0.502	0.526	0.492	0.526	0.492	0.526	0.502	0.492	0.526	0.492	0.526	0.492	0.492	DFFA	15	15	14	15	15	14	15	14	15	14	15	14	14	15	14	15	14	14	DFFA	15
Q9NSP4	CENPM	Centromere protein M	>sp|Q9NSP4|CENPM_HUMAN Centromere protein M OS=Homo sapiens OX=9606 GN=CENPM PE=1 SV=1	Homo sapiens	19736.9	100	FALSE	0	5	CENPM	0.3	0.3	0.3	0.3	0.228	0.228	0.228	0.3	0.3	0.3	0.3	0.228	0.3	0.3	0.3	0.3	0.3	0.3	CENPM	5	5	5	5	4	4	4	5	5	5	5	4	5	5	5	5	5	5	CENPM	5
O43719	HTATSF1	HIV Tat-specific factor 1	>sp|O43719|HTSF1_HUMAN HIV Tat-specific factor 1 OS=Homo sapiens OX=9606 GN=HTATSF1 PE=1 SV=1	Homo sapiens	85852.8	100	FALSE	0	32	HTATSF1	0.348	0.314	0.372	0.372	0.359	0.336	0.314	0.348	0.372	0.359	0.372	0.348	0.348	0.36	0.372	0.36	0.372	0.338	HTATSF1	28	25	29	31	30	27	28	30	30	29	30	30	30	29	31	29	30	28	HTATSF1	28
Q9C0C2	TNKS1BP1	182 kDa tankyrase-1-binding protein	>sp|Q9C0C2|TB182_HUMAN 182 kDa tankyrase-1-binding protein OS=Homo sapiens OX=9606 GN=TNKS1BP1 PE=1 SV=4	Homo sapiens	181796	100	FALSE	0	74	TNKS1BP1	0.518	0.518	0.518	0.525	0.521	0.51	0.514	0.517	0.511	0.525	0.525	0.521	0.512	0.501	0.514	0.514	0.525	0.52	TNKS1BP1	72	71	70	71	71	70	70	73	69	74	74	72	71	69	71	71	74	73	TNKS1BP1	72
Q5F1R6	DNAJC21	DnaJ homolog subfamily C member 21	>sp|Q5F1R6|DJC21_HUMAN DnaJ homolog subfamily C member 21 OS=Homo sapiens OX=9606 GN=DNAJC21 PE=1 SV=2	Homo sapiens	62027.9	100	FALSE	0	11	DNAJC21	0.239	0.239	0.22	0.239	0.239	0.239	0.239	0.239	0.239	0.226	0.226	0.226	0.239	0.239	0.217	0.239	0.239	0.239	DNAJC21	11	11	10	11	11	11	11	11	11	10	10	10	11	11	10	11	11	11	DNAJC21	11
Q9UL40	ZNF346	Zinc finger protein 346	>sp|Q9UL40|ZN346_HUMAN Zinc finger protein 346 OS=Homo sapiens OX=9606 GN=ZNF346 PE=1 SV=1	Homo sapiens	32932.6	100	FALSE	0	5	ZNF346	0.228	0.228	0.228	0.228	0.228	0.228	0.228	0.228	0.228	0.228	0.228	0.228	0.228	0.228	0.228	0.228	0.228	0.17	ZNF346	5	5	5	5	5	5	5	5	5	5	5	5	5	5	5	5	5	4	ZNF346	5
O75143	ATG13	Autophagy-related protein 13	>sp|O75143|ATG13_HUMAN Autophagy-related protein 13 OS=Homo sapiens OX=9606 GN=ATG13 PE=1 SV=1	Homo sapiens	56571.8	100	FALSE	0	7	ATG13	0.207	0.207	0.207	0.207	0.207	0.207	0.207	0.207	0.207	0.207	0.207	0.207	0.207	0.207	0.207	0.207	0.207	0.207	ATG13	7	7	7	7	7	7	7	7	7	7	7	7	7	7	7	7	7	7	ATG13	7
Q96IV0	NGLY1	Peptide-N(4)-(N-acetyl-beta-glucosaminyl)asparagine amidase	>sp|Q96IV0|NGLY1_HUMAN Peptide-N(4)-(N-acetyl-beta-glucosaminyl)asparagine amidase OS=Homo sapiens OX=9606 GN=NGLY1 PE=1 SV=1	Homo sapiens	74390.1	100	FALSE	0.000298998	7	NGLY1	0.162	0.141	0.144	0.162	0.144	0.09	0.109	0.162	0.162	0.162	0.162	0.127	0.141	0.162	0.122	0.144	0.122	0.127	NGLY1	6	6	5	7	5	5	3	6	7	7	7	5	5	6	4	6	5	4	NGLY1	6
Q7Z3B3	KANSL1	KAT8 regulatory NSL complex subunit 1	>sp|Q7Z3B3|KANL1_HUMAN KAT8 regulatory NSL complex subunit 1 OS=Homo sapiens OX=9606 GN=KANSL1 PE=1 SV=3	Homo sapiens	120966	100	TRUE	0.00115174	1	KANSL1	0.014	0.014	0.014	0.014	0.014	0.014	0.014	0.014	0.014	0.014	0.014	0.014	0.014	0.014	0.014	0.014	0.014	0.014	KANSL1	1	1	1	1	1	1	1	1	1	1	1	1	1	1	1	1	1	1	KANSL1	1
Q9ULJ3	ZBTB21	Zinc finger and BTB domain-containing protein 21	>sp|Q9ULJ3|ZBT21_HUMAN Zinc finger and BTB domain-containing protein 21 OS=Homo sapiens OX=9606 GN=ZBTB21 PE=1 SV=2	Homo sapiens	118870	100	FALSE	0	5	ZBTB21	0.075	0.057	0.075	0.075	0.053	0.053	0.075	0.075	0.068	0.075	0.075	0.075	0.053	0.075	0.075	0.053	0.075	0.075	ZBTB21	5	4	5	5	4	4	5	5	4	5	5	5	4	5	5	4	5	5	ZBTB21	5
O95873	C6orf47	Uncharacterized protein C6orf47	>sp|O95873|CF047_HUMAN Uncharacterized protein C6orf47 OS=Homo sapiens OX=9606 GN=C6orf47 PE=1 SV=2	Homo sapiens	31709.9	100	FALSE	0	4	C6orf47	0.18	0.18	0.18	0.18	0.18	0.18	0.18	0.18	0.18	0.18	0.18	0.18	0.18	0.18	0.18	0.18	0.18	0.18	C6orf47	4	4	4	4	4	4	4	4	4	4	4	4	4	4	4	4	4	4	C6orf47	4
Q9BQI0	AIF1L	Allograft inflammatory factor 1-like	>sp|Q9BQI0|AIF1L_HUMAN Allograft inflammatory factor 1-like OS=Homo sapiens OX=9606 GN=AIF1L PE=1 SV=1	Homo sapiens	17067.8	100	FALSE	0	7	AIF1L	0.387	0.387	0.387	0.387	0.387	0.387	0.387	0.387	0.387	0.387	0.387	0.387	0.387	0.387	0.387	0.387	0.387	0.387	AIF1L	6	6	6	6	6	6	7	6	6	7	7	7	7	7	6	7	6	6	AIF1L	6
Q6ZSS7	MFSD6	Major facilitator superfamily domain-containing protein 6	>sp|Q6ZSS7|MFSD6_HUMAN Major facilitator superfamily domain-containing protein 6 OS=Homo sapiens OX=9606 GN=MFSD6 PE=1 SV=2	Homo sapiens	88087.9	100	TRUE	0.00142878	1	MFSD6	0.018	0.018	0.018	0.018	0.018	0.018	0.018	0.018	0.018	0.018	0.018	0.018	0.018	0.018	0.018	0.018	0.018	0.018	MFSD6	1	1	1	1	1	1	1	1	1	1	1	1	1	1	1	1	1	1	MFSD6	1
O00159	MYO1C	Unconventional myosin-Ic	>sp|O00159|MYO1C_HUMAN Unconventional myosin-Ic OS=Homo sapiens OX=9606 GN=MYO1C PE=1 SV=4	Homo sapiens	121682	100	FALSE	0	49	MYO1C	0.483	0.484	0.468	0.468	0.484	0.484	0.484	0.484	0.468	0.484	0.484	0.483	0.484	0.478	0.484	0.483	0.484	0.484	MYO1C	48	49	48	48	49	49	48	49	48	49	49	48	49	48	49	48	49	49	MYO1C	47
Q9HAW4	CLSPN	Claspin	>sp|Q9HAW4|CLSPN_HUMAN Claspin OS=Homo sapiens OX=9606 GN=CLSPN PE=1 SV=3	Homo sapiens	151094	100	FALSE	0	9	CLSPN	0.072	0.058	0.061	0.081	0.052	0.072	0.072	0.081	0.081	0.072	0.081	0.081	0.04	0.076	0.067	0.081	0.067	0.081	CLSPN	7	6	6	7	5	7	7	9	9	7	8	9	2	8	6	8	7	8	CLSPN	7
Q9NVF7	FBXO28	F-box only protein 28	>sp|Q9NVF7|FBX28_HUMAN F-box only protein 28 OS=Homo sapiens OX=9606 GN=FBXO28 PE=1 SV=1	Homo sapiens	41149.1	100	FALSE	0	9	FBXO28	0.296	0.296	0.296	0.296	0.296	0.296	0.296	0.296	0.296	0.296	0.296	0.296	0.296	0.296	0.296	0.296	0.296	0.269	FBXO28	9	9	9	9	9	9	9	9	9	9	9	9	9	9	9	9	9	8	FBXO28	9
Q9Y3M8	STARD13	StAR-related lipid transfer protein 13	>sp|Q9Y3M8|STA13_HUMAN StAR-related lipid transfer protein 13 OS=Homo sapiens OX=9606 GN=STARD13 PE=1 SV=2	Homo sapiens	124967	100	FALSE	0	4	STARD13	0.046	0.046	0.059	0.059	0.059	0.046	0.038	0.046	0.059	0.046	0.046	0.046	0.038	0.046	0.046	0.046	0.046	0.046	STARD13	3	3	4	4	4	3	3	3	4	3	3	3	3	3	3	3	3	3	STARD13	3
Q6Y1H2	HACD2	Very-long-chain (3R)-3-hydroxyacyl-CoA dehydratase 2	>sp|Q6Y1H2|HACD2_HUMAN Very-long-chain (3R)-3-hydroxyacyl-CoA dehydratase 2 OS=Homo sapiens OX=9606 GN=HACD2 PE=1 SV=1	Homo sapiens	28368.4	100	FALSE	0	6	HACD2	0.217	0.217	0.217	0.217	0.217	0.217	0.217	0.217	0.217	0.217	0.217	0.169	0.217	0.217	0.217	0.217	0.217	0.217	HACD2	6	6	6	6	6	6	6	6	6	6	6	5	6	6	6	6	6	6	HACD2	6
Q9BTC0	DIDO1	Death-inducer obliterator 1	>sp|Q9BTC0|DIDO1_HUMAN Death-inducer obliterator 1 OS=Homo sapiens OX=9606 GN=DIDO1 PE=1 SV=5	Homo sapiens	243873	100	FALSE	0	48	DIDO1	0.288	0.289	0.306	0.274	0.284	0.274	0.259	0.29	0.29	0.279	0.284	0.29	0.298	0.306	0.284	0.283	0.295	0.284	DIDO1	44	46	48	45	46	45	42	47	46	46	46	47	45	46	46	46	47	46	DIDO1	44
Q8IYH5	ZZZ3	ZZ-type zinc finger-containing protein 3	>sp|Q8IYH5|ZZZ3_HUMAN ZZ-type zinc finger-containing protein 3 OS=Homo sapiens OX=9606 GN=ZZZ3 PE=1 SV=1	Homo sapiens	102023	100	FALSE	0	4	ZZZ3	0.05	0.05	0.05	0.042	0.042	0.042	0.042	0.05	0.05	0.05	0.05	0.05	0.042	0.05	0.05	0.05	0.05	0.042	ZZZ3	4	4	4	3	3	3	3	4	4	4	4	4	3	4	4	4	4	3	ZZZ3	4
Q92581	SLC9A6	Sodium/hydrogen exchanger 6	>sp|Q92581|SL9A6_HUMAN Sodium/hydrogen exchanger 6 OS=Homo sapiens OX=9606 GN=SLC9A6 PE=1 SV=3	Homo sapiens	77916.9	100	FALSE	0	6	SLC9A6	0.121	0.097	0.097	0.121	0.097	0.121	0.07	0.121	0.121	0.121	0.094	0.094	0.094	0.121	0.097	0.094	0.094	0.07	SLC9A6	6	5	5	6	5	6	4	6	6	6	5	5	5	6	5	5	5	4	SLC9A6	6
P30837	ALDH1B1	Aldehyde dehydrogenase X, mitochondrial	>sp|P30837|AL1B1_HUMAN Aldehyde dehydrogenase X, mitochondrial OS=Homo sapiens OX=9606 GN=ALDH1B1 PE=1 SV=4	Homo sapiens	57249.3	100	FALSE	0	14	ALDH1B1	0.327	0.327	0.294	0.294	0.327	0.327	0.294	0.294	0.269	0.327	0.294	0.302	0.327	0.269	0.302	0.269	0.269	0.294	ALDH1B1	14	14	13	13	14	14	13	13	12	14	13	13	14	12	13	12	12	13	ALDH1B1	14
O95503	CBX6	Chromobox protein homolog 6	>sp|O95503|CBX6_HUMAN Chromobox protein homolog 6 OS=Homo sapiens OX=9606 GN=CBX6 PE=1 SV=1	Homo sapiens	43898.3	100	FALSE	0	5	CBX6	0.206	0.206	0.206	0.206	0.172	0.172	0.172	0.206	0.206	0.206	0.206	0.206	0.16	0.206	0.206	0.206	0.206	0.206	CBX6	5	5	5	5	4	4	4	5	5	5	5	5	4	5	5	5	5	5	CBX6	5
P04066	FUCA1	Tissue alpha-L-fucosidase	>sp|P04066|FUCO_HUMAN Tissue alpha-L-fucosidase OS=Homo sapiens OX=9606 GN=FUCA1 PE=1 SV=4	Homo sapiens	53688.8	100	FALSE	0	5	FUCA1	0.135	0.107	0.135	0.099	0.135	0.107	0.099	0.107	0.107	0.135	0.135	0.135	0.135	0.135	0.135	0.135	0.135	0.135	FUCA1	5	4	5	4	5	4	4	4	4	5	5	5	5	5	5	5	5	5	FUCA1	5
Q9UFN0	NIPSNAP3A	Protein NipSnap homolog 3A	>sp|Q9UFN0|NPS3A_HUMAN Protein NipSnap homolog 3A OS=Homo sapiens OX=9606 GN=NIPSNAP3A PE=1 SV=2	Homo sapiens	28466.6	100	FALSE	0	13	NIPSNAP3A	0.563	0.563	0.563	0.563	0.53	0.563	0.514	0.563	0.494	0.482	0.563	0.514	0.514	0.514	0.514	0.53	0.514	0.514	NIPSNAP3A	13	13	13	13	12	13	12	13	12	11	13	12	12	12	12	12	12	12	NIPSNAP3A	11
P30041	PRDX6	Peroxiredoxin-6	>sp|P30041|PRDX6_HUMAN Peroxiredoxin-6 OS=Homo sapiens OX=9606 GN=PRDX6 PE=1 SV=3	Homo sapiens	25035	100	FALSE	0	27	PRDX6	0.812	0.812	0.812	0.812	0.812	0.812	0.799	0.812	0.812	0.799	0.812	0.812	0.812	0.799	0.799	0.799	0.812	0.799	PRDX6	27	27	26	26	27	26	25	27	26	25	27	27	26	26	26	25	27	25	PRDX6	27
O95551	TDP2	Tyrosyl-DNA phosphodiesterase 2	>sp|O95551|TYDP2_HUMAN Tyrosyl-DNA phosphodiesterase 2 OS=Homo sapiens OX=9606 GN=TDP2 PE=1 SV=1	Homo sapiens	40929.6	100	FALSE	0	8	TDP2	0.232	0.232	0.29	0.323	0.265	0.265	0.232	0.232	0.323	0.265	0.323	0.29	0.265	0.232	0.232	0.232	0.323	0.265	TDP2	6	6	7	8	7	7	6	6	8	7	8	7	7	6	6	6	8	7	TDP2	6
P04049	RAF1	RAF proto-oncogene serine/threonine-protein kinase	>sp|P04049|RAF1_HUMAN RAF proto-oncogene serine/threonine-protein kinase OS=Homo sapiens OX=9606 GN=RAF1 PE=1 SV=1	Homo sapiens	73051.6	100	FALSE	0	14	RAF1	0.238	0.225	0.252	0.252	0.252	0.252	0.211	0.225	0.252	0.252	0.252	0.211	0.225	0.252	0.252	0.252	0.252	0.218	RAF1	13	13	14	14	14	14	12	13	14	14	14	12	13	14	14	14	14	13	RAF1	6
Q9ULX6	AKAP8L	A-kinase anchor protein 8-like	>sp|Q9ULX6|AKP8L_HUMAN A-kinase anchor protein 8-like OS=Homo sapiens OX=9606 GN=AKAP8L PE=1 SV=4	Homo sapiens	71639.7	100	FALSE	0	17	AKAP8L	0.187	0.211	0.211	0.211	0.187	0.211	0.187	0.211	0.211	0.211	0.211	0.187	0.211	0.211	0.211	0.211	0.211	0.211	AKAP8L	14	15	16	15	13	16	14	16	17	17	16	16	16	17	17	17	17	17	AKAP8L	14
Q96IJ6	GMPPA	Mannose-1-phosphate guanyltransferase alpha	>sp|Q96IJ6|GMPPA_HUMAN Mannose-1-phosphate guanyltransferase alpha OS=Homo sapiens OX=9606 GN=GMPPA PE=1 SV=1	Homo sapiens	46291.2	100	FALSE	0	15	GMPPA	0.39	0.39	0.343	0.41	0.41	0.39	0.41	0.41	0.367	0.41	0.41	0.41	0.41	0.41	0.41	0.41	0.386	0.41	GMPPA	14	14	13	15	15	14	15	15	14	15	15	15	15	15	15	15	14	15	GMPPA	14
Q92845	KIFAP3	Kinesin-associated protein 3	>sp|Q92845|KIFA3_HUMAN Kinesin-associated protein 3 OS=Homo sapiens OX=9606 GN=KIFAP3 PE=1 SV=2	Homo sapiens	91205.1	100	FALSE	0	7	KIFAP3	0.069	0.086	0.086	0.098	0.098	0.098	0.069	0.098	0.098	0.098	0.098	0.098	0.069	0.098	0.082	0.082	0.086	0.098	KIFAP3	5	6	6	7	7	7	5	7	7	7	7	7	5	7	6	6	6	7	KIFAP3	5
Q14919	DRAP1	Dr1-associated corepressor	>sp|Q14919|NC2A_HUMAN Dr1-associated corepressor OS=Homo sapiens OX=9606 GN=DRAP1 PE=1 SV=3	Homo sapiens	22349.8	100	FALSE	0	7	DRAP1	0.366	0.366	0.366	0.366	0.366	0.366	0.366	0.366	0.366	0.366	0.366	0.366	0.366	0.366	0.366	0.366	0.366	0.366	DRAP1	7	6	6	6	6	7	7	7	7	7	7	7	7	7	7	7	7	7	DRAP1	7
P11233	RALA	Ras-related protein Ral-A	>sp|P11233|RALA_HUMAN Ras-related protein Ral-A OS=Homo sapiens OX=9606 GN=RALA PE=1 SV=1	Homo sapiens	23566.8	100	FALSE	0	5	RALA	0.223	0.223	0.223	0.223	0.223	0.223	0.223	0.223	0.223	0.223	0.223	0.223	0.223	0.223	0.223	0.223	0.223	0.223	RALA	5	5	5	5	5	5	5	5	5	5	5	5	5	5	5	5	5	5	RALA	5
P42166	TMPO	Lamina-associated polypeptide 2, isoform alpha	>sp|P42166|LAP2A_HUMAN Lamina-associated polypeptide 2, isoform alpha OS=Homo sapiens OX=9606 GN=TMPO PE=1 SV=2	Homo sapiens	75492.1	100	FALSE	0	35	TMPO	0.537	0.539	0.51	0.539	0.535	0.52	0.537	0.535	0.539	0.535	0.536	0.535	0.539	0.536	0.539	0.537	0.539	0.536	TMPO	32	34	33	35	33	31	34	33	35	33	34	33	34	34	35	34	35	34	TMPO	32
Q15392	DHCR24	Delta(24)-sterol reductase	>sp|Q15392|DHC24_HUMAN Delta(24)-sterol reductase OS=Homo sapiens OX=9606 GN=DHCR24 PE=1 SV=2	Homo sapiens	60101.2	100	FALSE	0	11	DHCR24	0.217	0.231	0.217	0.231	0.231	0.231	0.231	0.217	0.231	0.217	0.231	0.231	0.231	0.217	0.217	0.217	0.231	0.231	DHCR24	10	11	10	11	11	11	11	10	11	10	11	11	11	10	10	10	11	11	DHCR24	10
Q14155	ARHGEF7	Rho guanine nucleotide exchange factor 7	>sp|Q14155|ARHG7_HUMAN Rho guanine nucleotide exchange factor 7 OS=Homo sapiens OX=9606 GN=ARHGEF7 PE=1 SV=2	Homo sapiens	90012	100	FALSE	0	14	ARHGEF7	0.178	0.196	0.207	0.191	0.196	0.191	0.184	0.196	0.207	0.178	0.189	0.173	0.196	0.179	0.207	0.207	0.207	0.162	ARHGEF7	12	13	14	13	13	13	12	13	14	12	13	12	13	12	14	14	14	11	ARHGEF7	9
Q9NWV4	CZIB	CXXC motif containing zinc binding protein	>sp|Q9NWV4|CZIB_HUMAN CXXC motif containing zinc binding protein OS=Homo sapiens OX=9606 GN=CZIB PE=1 SV=1	Homo sapiens	18048.4	100	FALSE	0	9	CZIB	0.5	0.5	0.5	0.5	0.5	0.5	0.5	0.5	0.5	0.5	0.5	0.5	0.5	0.5	0.5	0.5	0.5	0.5	CZIB	9	9	9	9	7	7	9	7	7	9	9	7	9	9	9	8	9	7	CZIB	9
Q03135	CAV1	Caveolin-1	>sp|Q03135|CAV1_HUMAN Caveolin-1 OS=Homo sapiens OX=9606 GN=CAV1 PE=1 SV=4	Homo sapiens	20471.6	100	FALSE	0	12	CAV1	0.601	0.601	0.539	0.601	0.601	0.539	0.601	0.601	0.601	0.601	0.601	0.539	0.601	0.601	0.601	0.539	0.539	0.601	CAV1	12	12	11	12	12	11	12	12	12	12	12	11	12	12	12	11	11	12	CAV1	10
Q9BXP2	SLC12A9	Solute carrier family 12 member 9	>sp|Q9BXP2|S12A9_HUMAN Solute carrier family 12 member 9 OS=Homo sapiens OX=9606 GN=SLC12A9 PE=1 SV=1	Homo sapiens	96109.7	100	FALSE	0	5	SLC12A9	0.071	0.054	0.055	0.054	0.054	0.054	0.054	0.054	0.071	0.071	0.071	0.071	0.054	0.054	0.071	0.071	0.071	0.071	SLC12A9	5	4	4	4	4	4	4	4	5	5	5	5	4	4	5	5	5	5	SLC12A9	5
P49903	SEPHS1	Selenide, water dikinase 1	>sp|P49903|SPS1_HUMAN Selenide, water dikinase 1 OS=Homo sapiens OX=9606 GN=SEPHS1 PE=1 SV=2	Homo sapiens	42910.6	100	FALSE	0	13	SEPHS1	0.411	0.411	0.362	0.362	0.49	0.49	0.411	0.49	0.362	0.411	0.49	0.347	0.49	0.411	0.49	0.411	0.426	0.49	SEPHS1	11	11	10	10	12	12	11	13	10	12	13	11	13	11	13	11	11	12	SEPHS1	11
Q8IYB1	MB21D2	Nucleotidyltransferase MB21D2	>sp|Q8IYB1|M21D2_HUMAN Nucleotidyltransferase MB21D2 OS=Homo sapiens OX=9606 GN=MB21D2 PE=1 SV=3	Homo sapiens	55800.2	100	FALSE	0	8	MB21D2	0.165	0.147	0.165	0.165	0.165	0.165	0.165	0.165	0.165	0.165	0.165	0.165	0.165	0.165	0.165	0.147	0.165	0.165	MB21D2	8	7	8	8	8	8	8	8	8	8	8	8	8	8	8	7	8	8	MB21D2	8
Q92934	BAD	Bcl2-associated agonist of cell death	>sp|Q92934|BAD_HUMAN Bcl2-associated agonist of cell death OS=Homo sapiens OX=9606 GN=BAD PE=1 SV=3	Homo sapiens	18391.9	100	FALSE	0	5	BAD	0.387	0.387	0.387	0.387	0.387	0.387	0.387	0.387	0.387	0.387	0.387	0.387	0.387	0.387	0.387	0.387	0.387	0.387	BAD	5	5	5	5	5	5	5	5	5	5	5	5	5	5	5	5	5	5	BAD	5
Q8N5I2	ARRDC1	Arrestin domain-containing protein 1	>sp|Q8N5I2|ARRD1_HUMAN Arrestin domain-containing protein 1 OS=Homo sapiens OX=9606 GN=ARRDC1 PE=1 SV=1	Homo sapiens	45981.4	100	FALSE	0	8	ARRDC1	0.259	0.231	0.208	0.259	0.259	0.259	0.201	0.259	0.259	0.259	0.231	0.208	0.18	0.208	0.259	0.259	0.259	0.259	ARRDC1	8	7	7	8	8	8	6	8	8	8	7	7	6	7	8	8	8	8	ARRDC1	8
P43405	SYK	Tyrosine-protein kinase SYK	>sp|P43405|KSYK_HUMAN Tyrosine-protein kinase SYK OS=Homo sapiens OX=9606 GN=SYK PE=1 SV=1	Homo sapiens	72066.2	100	FALSE	0	9	SYK	0.17	0.167	0.153	0.131	0.123	0.153	0.189	0.189	0.167	0.189	0.189	0.189	0.159	0.189	0.189	0.159	0.189	0.153	SYK	8	8	8	7	7	8	9	9	8	9	9	9	8	9	9	8	9	8	SYK	8
O75955	FLOT1	Flotillin-1	>sp|O75955|FLOT1_HUMAN Flotillin-1 OS=Homo sapiens OX=9606 GN=FLOT1 PE=1 SV=3	Homo sapiens	47355.3	100	FALSE	0	22	FLOT1	0.602	0.6	0.646	0.646	0.602	0.602	0.574	0.646	0.646	0.602	0.602	0.574	0.646	0.646	0.646	0.574	0.602	0.646	FLOT1	21	21	21	21	21	21	20	22	21	21	21	20	22	22	22	20	21	22	FLOT1	21
Q96BJ3	AIDA	Axin interactor, dorsalization-associated protein	>sp|Q96BJ3|AIDA_HUMAN Axin interactor, dorsalization-associated protein OS=Homo sapiens OX=9606 GN=AIDA PE=1 SV=1	Homo sapiens	35023.2	100	FALSE	0	10	AIDA	0.333	0.333	0.333	0.333	0.333	0.333	0.333	0.333	0.333	0.333	0.333	0.333	0.333	0.307	0.333	0.284	0.333	0.333	AIDA	10	10	10	10	10	10	10	10	10	10	10	10	10	9	10	8	10	10	AIDA	10
Q9NR31	SAR1A	GTP-binding protein SAR1a	>sp|Q9NR31|SAR1A_HUMAN GTP-binding protein SAR1a OS=Homo sapiens OX=9606 GN=SAR1A PE=1 SV=1	Homo sapiens	22366.8	100	FALSE	0	17	SAR1A	0.626	0.626	0.626	0.626	0.626	0.626	0.626	0.626	0.626	0.626	0.626	0.626	0.626	0.626	0.626	0.626	0.626	0.626	SAR1A	16	16	15	16	17	17	16	16	16	17	17	17	16	17	16	17	17	17	SAR1A	10
Q92551	IP6K1	Inositol hexakisphosphate kinase 1	>sp|Q92551|IP6K1_HUMAN Inositol hexakisphosphate kinase 1 OS=Homo sapiens OX=9606 GN=IP6K1 PE=1 SV=3	Homo sapiens	50235.5	100	FALSE	0	4	IP6K1	0.125	0.125	0.082	0.125	0.125	0.125	0.125	0.054	0.125	0.125	0.125	0.125	0.082	0.082	0.082	0.082	0.082	0.125	IP6K1	4	4	3	4	4	4	4	2	4	4	4	4	3	3	3	3	3	4	IP6K1	4
Q5JWF2	GNAS	Guanine nucleotide-binding protein G(s) subunit alpha isoforms XLas	>sp|Q5JWF2|GNAS1_HUMAN Guanine nucleotide-binding protein G(s) subunit alpha isoforms XLas OS=Homo sapiens OX=9606 GN=GNAS PE=1 SV=2	Homo sapiens	111025	100	FALSE	0	13	GNAS	0.116	0.116	0.116	0.116	0.116	0.116	0.116	0.116	0.116	0.116	0.116	0.116	0.116	0.116	0.116	0.116	0.116	0.116	GNAS	13	13	13	13	13	13	13	13	13	12	13	13	13	13	13	13	13	12	GNAS	12
Q14738	PPP2R5D	Serine/threonine-protein phosphatase 2A 56 kDa regulatory subunit delta isoform	>sp|Q14738|2A5D_HUMAN Serine/threonine-protein phosphatase 2A 56 kDa regulatory subunit delta isoform OS=Homo sapiens OX=9606 GN=PPP2R5D PE=1 SV=1	Homo sapiens	69991.8	100	FALSE	0	17	PPP2R5D	0.314	0.314	0.314	0.314	0.314	0.314	0.314	0.314	0.314	0.314	0.314	0.314	0.314	0.314	0.314	0.314	0.314	0.314	PPP2R5D	17	17	17	17	17	17	17	17	17	17	17	17	17	17	17	17	17	17	PPP2R5D	17
Q4G148	GXYLT1	Glucoside xylosyltransferase 1	>sp|Q4G148|GXLT1_HUMAN Glucoside xylosyltransferase 1 OS=Homo sapiens OX=9606 GN=GXYLT1 PE=1 SV=2	Homo sapiens	50566.6	100	FALSE	0	2	GXYLT1	0.055	0.055	0.055	0.055	0.055	0.055	0.055	0.055	0.055	0.055	0.055	0.055	0.055	0.055	0.055	0.055	0.055	0.055	GXYLT1	2	2	2	2	2	2	2	2	2	2	2	2	2	2	2	2	2	2	GXYLT1	2
P31321	PRKAR1B	cAMP-dependent protein kinase type I-beta regulatory subunit	>sp|P31321|KAP1_HUMAN cAMP-dependent protein kinase type I-beta regulatory subunit OS=Homo sapiens OX=9606 GN=PRKAR1B PE=1 SV=4	Homo sapiens	43072.9	100	FALSE	0	10	PRKAR1B	0.346	0.346	0.304	0.346	0.346	0.346	0.346	0.346	0.304	0.325	0.325	0.346	0.346	0.346	0.325	0.346	0.346	0.325	PRKAR1B	10	10	9	10	10	10	10	10	9	9	9	10	10	10	9	10	10	9	PRKAR1B	10
O94776	MTA2	Metastasis-associated protein MTA2	>sp|O94776|MTA2_HUMAN Metastasis-associated protein MTA2 OS=Homo sapiens OX=9606 GN=MTA2 PE=1 SV=1	Homo sapiens	75023.1	100	FALSE	0	40	MTA2	0.472	0.494	0.494	0.484	0.482	0.472	0.472	0.484	0.436	0.494	0.484	0.482	0.482	0.482	0.494	0.482	0.494	0.484	MTA2	36	38	39	38	34	34	37	37	37	37	36	34	38	37	39	37	39	35	MTA2	36
Q9NRW7	VPS45	Vacuolar protein sorting-associated protein 45	>sp|Q9NRW7|VPS45_HUMAN Vacuolar protein sorting-associated protein 45 OS=Homo sapiens OX=9606 GN=VPS45 PE=1 SV=1	Homo sapiens	65076.9	100	FALSE	0	20	VPS45	0.398	0.43	0.414	0.43	0.43	0.405	0.43	0.43	0.43	0.405	0.43	0.405	0.398	0.411	0.398	0.382	0.382	0.398	VPS45	19	20	19	20	20	19	20	20	20	19	20	19	19	19	19	18	18	19	VPS45	19
Q9UKM7	MAN1B1	Endoplasmic reticulum mannosyl-oligosaccharide 1,2-alpha-mannosidase	>sp|Q9UKM7|MA1B1_HUMAN Endoplasmic reticulum mannosyl-oligosaccharide 1,2-alpha-mannosidase OS=Homo sapiens OX=9606 GN=MAN1B1 PE=1 SV=2	Homo sapiens	79579.8	100	FALSE	0	18	MAN1B1	0.28	0.302	0.25	0.278	0.28	0.28	0.28	0.28	0.249	0.3	0.302	0.28	0.263	0.302	0.28	0.275	0.302	0.286	MAN1B1	17	18	16	17	16	16	17	16	15	16	17	16	14	18	17	16	18	16	MAN1B1	17
Q96S52	PIGS	GPI transamidase component PIG-S	>sp|Q96S52|PIGS_HUMAN GPI transamidase component PIG-S OS=Homo sapiens OX=9606 GN=PIGS PE=1 SV=3	Homo sapiens	61656.2	100	FALSE	0	15	PIGS	0.301	0.317	0.317	0.317	0.317	0.301	0.301	0.317	0.317	0.317	0.317	0.317	0.301	0.317	0.317	0.317	0.317	0.317	PIGS	14	15	15	15	15	14	14	15	15	15	15	15	14	15	15	15	15	15	PIGS	14
Q9H0W9	C11orf54	Ester hydrolase C11orf54	>sp|Q9H0W9|CK054_HUMAN Ester hydrolase C11orf54 OS=Homo sapiens OX=9606 GN=C11orf54 PE=1 SV=1	Homo sapiens	35117.3	100	FALSE	0	13	C11orf54	0.416	0.416	0.416	0.416	0.416	0.416	0.416	0.416	0.416	0.416	0.416	0.381	0.416	0.39	0.416	0.416	0.416	0.416	C11orf54	13	13	13	13	13	13	13	12	13	13	13	12	13	11	12	13	13	13	C11orf54	13
O43709	BUD23	Probable 18S rRNA (guanine-N(7))-methyltransferase	>sp|O43709|BUD23_HUMAN Probable 18S rRNA (guanine-N(7))-methyltransferase OS=Homo sapiens OX=9606 GN=BUD23 PE=1 SV=2	Homo sapiens	31880.4	100	FALSE	0	6	BUD23	0.267	0.267	0.267	0.267	0.267	0.267	0.267	0.267	0.267	0.267	0.267	0.267	0.267	0.267	0.267	0.267	0.267	0.267	BUD23	6	5	6	6	5	6	6	6	6	6	6	6	6	6	6	6	6	6	BUD23	6
Q16706	MAN2A1	Alpha-mannosidase 2	>sp|Q16706|MA2A1_HUMAN Alpha-mannosidase 2 OS=Homo sapiens OX=9606 GN=MAN2A1 PE=1 SV=2	Homo sapiens	131141	100	FALSE	0	31	MAN2A1	0.289	0.306	0.297	0.306	0.306	0.306	0.306	0.306	0.306	0.289	0.289	0.297	0.27	0.289	0.289	0.267	0.306	0.286	MAN2A1	30	31	30	31	29	31	28	30	31	30	30	29	27	30	29	28	31	29	MAN2A1	29
Q53H47	SETMAR	Histone-lysine N-methyltransferase SETMAR	>sp|Q53H47|SETMR_HUMAN Histone-lysine N-methyltransferase SETMAR OS=Homo sapiens OX=9606 GN=SETMAR PE=1 SV=2	Homo sapiens	78033.9	100	FALSE	0	5	SETMAR	0.061	0.061	0.061	0.079	0.079	0.079	0.079	0.079	0.079	0.079	0.079	0.079	0.079	0.079	0.079	0.079	0.079	0.079	SETMAR	4	4	4	5	5	5	5	5	5	5	5	5	5	5	5	5	5	5	SETMAR	4
Q9BVG9	PTDSS2	Phosphatidylserine synthase 2	>sp|Q9BVG9|PTSS2_HUMAN Phosphatidylserine synthase 2 OS=Homo sapiens OX=9606 GN=PTDSS2 PE=1 SV=1	Homo sapiens	56253	100	FALSE	0	5	PTDSS2	0.115	0.131	0.131	0.131	0.131	0.115	0.115	0.131	0.131	0.131	0.131	0.115	0.115	0.131	0.131	0.131	0.131	0.131	PTDSS2	4	5	5	5	5	4	4	5	5	5	5	4	4	5	5	5	5	5	PTDSS2	4
P15559	NQO1	NAD(P)H dehydrogenase [quinone] 1	>sp|P15559|NQO1_HUMAN NAD(P)H dehydrogenase [quinone] 1 OS=Homo sapiens OX=9606 GN=NQO1 PE=1 SV=1	Homo sapiens	30867.6	100	FALSE	0	20	NQO1	0.482	0.566	0.569	0.569	0.478	0.478	0.566	0.54	0.569	0.482	0.569	0.482	0.569	0.569	0.569	0.482	0.566	0.482	NQO1	19	19	19	20	18	18	19	17	20	19	20	19	20	19	20	17	18	18	NQO1	19
P07858	CTSB	Cathepsin B	>sp|P07858|CATB_HUMAN Cathepsin B OS=Homo sapiens OX=9606 GN=CTSB PE=1 SV=3	Homo sapiens	37821.6	100	FALSE	0	7	CTSB	0.254	0.283	0.283	0.283	0.254	0.283	0.283	0.283	0.283	0.283	0.283	0.283	0.283	0.283	0.283	0.283	0.283	0.283	CTSB	6	7	7	7	6	7	7	7	7	7	7	7	7	7	7	7	7	7	CTSB	6
Q9BVM2	DPCD	Protein DPCD	>sp|Q9BVM2|DPCD_HUMAN Protein DPCD OS=Homo sapiens OX=9606 GN=DPCD PE=1 SV=2	Homo sapiens	23239.7	100	FALSE	0.000871207	3	DPCD	0.143	0.143	0.143	0.143	0.143	0.143	0.143	0.143	0.143	0.143	0.143	0.143	0.143	0.143	0.143	0.143	0.143	0.143	DPCD	3	3	3	3	3	3	3	3	3	3	3	3	3	3	3	3	3	3	DPCD	3
Q96S82	UBL7	Ubiquitin-like protein 7	>sp|Q96S82|UBL7_HUMAN Ubiquitin-like protein 7 OS=Homo sapiens OX=9606 GN=UBL7 PE=1 SV=2	Homo sapiens	40510.4	100	FALSE	0	7	UBL7	0.226	0.226	0.226	0.226	0.195	0.195	0.226	0.226	0.226	0.226	0.226	0.226	0.226	0.226	0.226	0.195	0.195	0.226	UBL7	7	7	7	7	6	6	7	7	7	7	7	7	7	7	7	6	6	7	UBL7	7
P51636	CAV2	Caveolin-2	>sp|P51636|CAV2_HUMAN Caveolin-2 OS=Homo sapiens OX=9606 GN=CAV2 PE=1 SV=2	Homo sapiens	18291.2	100	FALSE	0	2	CAV2	0.185	0.185	0.185	0.185	0.185	0.185	0.185	0.185	0.185	0.185	0.185	0.185	0.185	0.185	0.185	0.185	0.185	0.185	CAV2	2	2	2	2	2	2	2	2	2	2	2	2	2	2	2	2	2	2	CAV2	2
O14777	NDC80	Kinetochore protein NDC80 homolog	>sp|O14777|NDC80_HUMAN Kinetochore protein NDC80 homolog OS=Homo sapiens OX=9606 GN=NDC80 PE=1 SV=1	Homo sapiens	73912.7	100	FALSE	0	23	NDC80	0.386	0.386	0.386	0.386	0.386	0.386	0.386	0.386	0.366	0.386	0.386	0.374	0.386	0.386	0.386	0.386	0.386	0.386	NDC80	23	23	23	23	23	23	23	23	22	23	23	22	23	23	23	23	23	23	NDC80	23
Q8TAD4	SLC30A5	Proton-coupled zinc antiporter SLC30A5	>sp|Q8TAD4|ZNT5_HUMAN Proton-coupled zinc antiporter SLC30A5 OS=Homo sapiens OX=9606 GN=SLC30A5 PE=1 SV=1	Homo sapiens	84046.5	94.4	FALSE	0.0010101	3	SLC30A5	0.072	0.072	0.072	0.072	0.072	0.059	0	0.072	0.072	0.072	0.072	0.072	0.03	0.03	0.072	0.072	0.072	0.072	SLC30A5	3	3	3	3	3	2	0	3	3	3	3	3	2	2	3	3	3	3	SLC30A5	3
Q7LGA3	HS2ST1	Heparan sulfate 2-O-sulfotransferase 1	>sp|Q7LGA3|HS2ST_HUMAN Heparan sulfate 2-O-sulfotransferase 1 OS=Homo sapiens OX=9606 GN=HS2ST1 PE=1 SV=1	Homo sapiens	41881.3	100	FALSE	0	12	HS2ST1	0.292	0.34	0.34	0.292	0.292	0.292	0.292	0.289	0.292	0.247	0.292	0.292	0.34	0.34	0.292	0.34	0.34	0.292	HS2ST1	11	12	12	11	11	11	11	10	11	10	11	11	12	12	11	12	12	11	HS2ST1	11
Q8N543	OGFOD1	Prolyl 3-hydroxylase OGFOD1	>sp|Q8N543|OGFD1_HUMAN Prolyl 3-hydroxylase OGFOD1 OS=Homo sapiens OX=9606 GN=OGFOD1 PE=1 SV=1	Homo sapiens	63246.2	100	FALSE	0	17	OGFOD1	0.255	0.29	0.29	0.321	0.275	0.275	0.244	0.26	0.29	0.244	0.275	0.275	0.286	0.275	0.244	0.244	0.306	0.244	OGFOD1	14	15	16	17	15	14	14	13	16	14	15	15	15	14	14	14	15	13	OGFOD1	14
Q96BF6	NACC2	Nucleus accumbens-associated protein 2	>sp|Q96BF6|NACC2_HUMAN Nucleus accumbens-associated protein 2 OS=Homo sapiens OX=9606 GN=NACC2 PE=1 SV=1	Homo sapiens	62836.5	100	FALSE	0	3	NACC2	0.063	0.063	0.063	0.063	0.063	0.063	0.063	0.063	0.063	0.063	0.063	0.063	0.063	0.063	0.063	0.063	0.063	0.031	NACC2	3	3	3	3	3	3	3	3	3	3	3	3	3	3	3	3	3	2	NACC2	3
Q13188	STK3	Serine/threonine-protein kinase 3	>sp|Q13188|STK3_HUMAN Serine/threonine-protein kinase 3 OS=Homo sapiens OX=9606 GN=STK3 PE=1 SV=2	Homo sapiens	56301.1	100	FALSE	0	27	STK3	0.548	0.548	0.546	0.548	0.548	0.548	0.548	0.548	0.548	0.548	0.53	0.501	0.548	0.548	0.53	0.53	0.548	0.548	STK3	27	26	26	27	27	26	26	26	27	26	26	23	26	27	25	25	27	27	STK3	19
Q9NZJ7	MTCH1	Mitochondrial carrier homolog 1	>sp|Q9NZJ7|MTCH1_HUMAN Mitochondrial carrier homolog 1 OS=Homo sapiens OX=9606 GN=MTCH1 PE=1 SV=1	Homo sapiens	41544.2	100	FALSE	0	10	MTCH1	0.288	0.288	0.288	0.288	0.288	0.288	0.288	0.288	0.288	0.288	0.288	0.288	0.288	0.288	0.288	0.288	0.288	0.288	MTCH1	10	10	10	10	10	10	10	9	10	10	10	10	10	10	10	10	10	10	MTCH1	10
Q9Y483	MTF2	Metal-response element-binding transcription factor 2	>sp|Q9Y483|MTF2_HUMAN Metal-response element-binding transcription factor 2 OS=Homo sapiens OX=9606 GN=MTF2 PE=1 SV=3	Homo sapiens	67089.6	100	FALSE	0	6	MTF2	0.106	0.126	0.126	0.126	0.126	0.086	0.106	0.086	0.126	0.126	0.126	0.126	0.126	0.106	0.126	0.126	0.126	0.126	MTF2	5	6	6	6	6	4	5	4	6	6	6	6	6	5	6	6	6	6	MTF2	5
Q8NB37	GATD1	Glutamine amidotransferase-like class 1 domain-containing protein 1	>sp|Q8NB37|GALD1_HUMAN Glutamine amidotransferase-like class 1 domain-containing protein 1 OS=Homo sapiens OX=9606 GN=GATD1 PE=1 SV=1	Homo sapiens	23297.5	100	FALSE	0	5	GATD1	0.305	0.305	0.305	0.305	0.305	0.305	0.305	0.305	0.305	0.305	0.305	0.305	0.305	0.305	0.305	0.305	0.305	0.305	GATD1	5	5	4	5	4	5	5	5	5	5	5	5	5	5	5	4	4	5	GATD1	5
P18433	PTPRA	Receptor-type tyrosine-protein phosphatase alpha	>sp|P18433|PTPRA_HUMAN Receptor-type tyrosine-protein phosphatase alpha OS=Homo sapiens OX=9606 GN=PTPRA PE=1 SV=3	Homo sapiens	90719.1	100	FALSE	0	5	PTPRA	0.074	0.074	0.074	0.074	0.074	0.074	0.074	0.074	0.074	0.074	0.074	0.074	0.074	0.06	0.074	0.074	0.074	0.074	PTPRA	5	5	5	5	5	5	5	5	5	5	5	5	5	4	5	5	5	5	PTPRA	5
Q16531	DDB1	DNA damage-binding protein 1	>sp|Q16531|DDB1_HUMAN DNA damage-binding protein 1 OS=Homo sapiens OX=9606 GN=DDB1 PE=1 SV=1	Homo sapiens	126968	100	FALSE	0	71	DDB1	0.488	0.489	0.489	0.485	0.479	0.479	0.489	0.479	0.498	0.482	0.47	0.485	0.489	0.498	0.496	0.478	0.485	0.482	DDB1	68	68	66	65	66	64	68	66	68	68	65	67	68	71	69	66	67	67	DDB1	68
Q8TDB6	DTX3L	E3 ubiquitin-protein ligase DTX3L	>sp|Q8TDB6|DTX3L_HUMAN E3 ubiquitin-protein ligase DTX3L OS=Homo sapiens OX=9606 GN=DTX3L PE=1 SV=1	Homo sapiens	83554.3	100	FALSE	0	6	DTX3L	0.103	0.103	0.126	0.126	0.126	0.126	0.086	0.126	0.126	0.126	0.126	0.103	0.103	0.126	0.126	0.101	0.126	0.103	DTX3L	5	5	6	6	6	6	4	6	6	6	6	5	5	6	6	5	6	5	DTX3L	5
Q8NFG4	FLCN	Folliculin	>sp|Q8NFG4|FLCN_HUMAN Folliculin OS=Homo sapiens OX=9606 GN=FLCN PE=1 SV=1	Homo sapiens	64473.3	100	FALSE	0.000445302	6	FLCN	0.121	0.121	0.143	0.143	0.107	0.107	0.069	0.128	0.143	0.107	0.143	0.107	0.088	0.124	0.107	0.143	0.085	0.085	FLCN	5	5	6	6	5	5	3	5	6	5	6	5	4	5	5	6	4	4	FLCN	5
Q9Y548	YIPF1	Protein YIPF1	>sp|Q9Y548|YIPF1_HUMAN Protein YIPF1 OS=Homo sapiens OX=9606 GN=YIPF1 PE=1 SV=1	Homo sapiens	34276.5	100	TRUE	0	1	YIPF1	0.029	0.029	0.029	0.029	0.029	0.029	0.029	0.029	0.029	0.029	0.029	0.029	0.029	0.029	0.029	0.029	0.029	0.029	YIPF1	1	1	1	1	1	1	1	1	1	1	1	1	1	1	1	1	1	1	YIPF1	1
Q9UQC2	GAB2	GRB2-associated-binding protein 2	>sp|Q9UQC2|GAB2_HUMAN GRB2-associated-binding protein 2 OS=Homo sapiens OX=9606 GN=GAB2 PE=1 SV=1	Homo sapiens	74457.6	100	FALSE	0	4	GAB2	0.08	0.08	0.08	0.08	0.08	0.08	0.062	0.08	0.08	0.08	0.08	0.08	0.046	0.064	0.062	0.08	0.064	0.064	GAB2	4	4	4	4	4	4	3	4	4	4	4	4	2	3	3	4	3	3	GAB2	4
Q01664	TFAP4	Transcription factor AP-4	>sp|Q01664|TFAP4_HUMAN Transcription factor AP-4 OS=Homo sapiens OX=9606 GN=TFAP4 PE=1 SV=2	Homo sapiens	38725.6	100	FALSE	0	11	TFAP4	0.249	0.219	0.249	0.249	0.249	0.249	0.249	0.249	0.249	0.272	0.272	0.249	0.249	0.249	0.249	0.249	0.272	0.272	TFAP4	10	9	10	10	10	10	10	10	10	11	11	10	10	10	10	10	11	11	TFAP4	10
Q7Z7G8	VPS13B	Intermembrane lipid transfer protein VPS13B	>sp|Q7Z7G8|VP13B_HUMAN Intermembrane lipid transfer protein VPS13B OS=Homo sapiens OX=9606 GN=VPS13B PE=1 SV=2	Homo sapiens	448664	100	FALSE	0	5	VPS13B	0.013	0.013	0.011	0.013	0.013	0.01	0.013	0.013	0.01	0.013	0.013	0.013	0.01	0.013	0.013	0.013	0.013	0.013	VPS13B	5	5	4	5	5	4	5	5	4	5	5	5	4	5	5	5	5	5	VPS13B	5
P23786	CPT2	Carnitine O-palmitoyltransferase 2, mitochondrial	>sp|P23786|CPT2_HUMAN Carnitine O-palmitoyltransferase 2, mitochondrial OS=Homo sapiens OX=9606 GN=CPT2 PE=1 SV=2	Homo sapiens	73777	100	FALSE	0	21	CPT2	0.351	0.339	0.34	0.351	0.351	0.351	0.339	0.339	0.351	0.339	0.351	0.351	0.351	0.351	0.351	0.351	0.351	0.351	CPT2	21	20	20	21	21	21	20	20	21	20	21	21	21	21	21	21	21	21	CPT2	21
Q9NX00	TMEM160	Transmembrane protein 160	>sp|Q9NX00|TM160_HUMAN Transmembrane protein 160 OS=Homo sapiens OX=9606 GN=TMEM160 PE=1 SV=1	Homo sapiens	19657.5	100	FALSE	0	4	TMEM160	0.218	0.218	0.218	0.218	0.218	0.218	0.218	0.218	0.218	0.218	0.218	0.218	0.218	0.218	0.218	0.218	0.218	0.218	TMEM160	4	4	4	4	4	4	4	4	4	4	4	4	4	4	4	4	4	4	TMEM160	4
Q5BJH7	YIF1B	Protein YIF1B	>sp|Q5BJH7|YIF1B_HUMAN Protein YIF1B OS=Homo sapiens OX=9606 GN=YIF1B PE=1 SV=1	Homo sapiens	34435.4	100	FALSE	0	4	YIF1B	0.159	0.159	0.159	0.159	0.156	0.159	0.118	0.159	0.159	0.159	0.159	0.156	0.159	0.159	0.159	0.159	0.156	0.156	YIF1B	4	4	4	4	3	4	3	4	4	4	4	3	4	4	4	4	3	3	YIF1B	4
Q9BRQ8	AIFM2	Ferroptosis suppressor protein 1	>sp|Q9BRQ8|FSP1_HUMAN Ferroptosis suppressor protein 1 OS=Homo sapiens OX=9606 GN=AIFM2 PE=1 SV=1	Homo sapiens	40526.7	100	FALSE	0	13	AIFM2	0.491	0.434	0.354	0.434	0.434	0.434	0.434	0.491	0.434	0.434	0.491	0.434	0.491	0.491	0.491	0.292	0.41	0.429	AIFM2	13	12	11	12	12	12	12	13	12	12	13	12	13	13	13	10	12	12	AIFM2	13
Q9HB40	SCPEP1	Retinoid-inducible serine carboxypeptidase	>sp|Q9HB40|RISC_HUMAN Retinoid-inducible serine carboxypeptidase OS=Homo sapiens OX=9606 GN=SCPEP1 PE=1 SV=1	Homo sapiens	50830.7	100	FALSE	0	11	SCPEP1	0.279	0.279	0.279	0.279	0.279	0.279	0.279	0.279	0.279	0.279	0.279	0.279	0.279	0.279	0.279	0.279	0.279	0.279	SCPEP1	11	11	11	11	11	11	11	11	11	11	11	11	11	11	11	11	11	11	SCPEP1	11
O43865	AHCYL1	S-adenosylhomocysteine hydrolase-like protein 1	>sp|O43865|SAHH2_HUMAN S-adenosylhomocysteine hydrolase-like protein 1 OS=Homo sapiens OX=9606 GN=AHCYL1 PE=1 SV=2	Homo sapiens	58951.4	100	FALSE	0	18	AHCYL1	0.277	0.279	0.279	0.291	0.291	0.291	0.277	0.277	0.291	0.291	0.291	0.277	0.291	0.292	0.277	0.291	0.291	0.277	AHCYL1	15	16	15	14	16	17	15	15	16	17	16	16	16	17	16	17	17	16	AHCYL1	15
Q08722	CD47	Leukocyte surface antigen CD47	>sp|Q08722|CD47_HUMAN Leukocyte surface antigen CD47 OS=Homo sapiens OX=9606 GN=CD47 PE=1 SV=1	Homo sapiens	35213.6	100	FALSE	0	4	CD47	0.118	0.118	0.118	0.118	0.118	0.118	0.118	0.118	0.118	0.118	0.118	0.118	0.118	0.118	0.118	0.118	0.118	0.118	CD47	4	4	4	4	4	4	4	4	4	4	4	4	4	4	4	4	4	4	CD47	4
P43155	CRAT	Carnitine O-acetyltransferase	>sp|P43155|CACP_HUMAN Carnitine O-acetyltransferase OS=Homo sapiens OX=9606 GN=CRAT PE=1 SV=5	Homo sapiens	70857.6	100	FALSE	0	11	CRAT	0.208	0.208	0.208	0.208	0.208	0.208	0.185	0.208	0.174	0.208	0.208	0.208	0.185	0.185	0.188	0.208	0.208	0.185	CRAT	11	11	11	11	11	11	10	11	9	11	11	11	10	10	10	11	11	10	CRAT	11
Q92754	TFAP2C	Transcription factor AP-2 gamma	>sp|Q92754|AP2C_HUMAN Transcription factor AP-2 gamma OS=Homo sapiens OX=9606 GN=TFAP2C PE=1 SV=1	Homo sapiens	49176.8	100	FALSE	0	5	TFAP2C	0.162	0.162	0.162	0.162	0.162	0.162	0.162	0.162	0.118	0.162	0.162	0.162	0.162	0.162	0.162	0.162	0.162	0.142	TFAP2C	5	5	5	5	5	5	5	5	4	5	5	5	5	5	5	5	5	4	TFAP2C	5
O14965	AURKA	Aurora kinase A	>sp|O14965|AURKA_HUMAN Aurora kinase A OS=Homo sapiens OX=9606 GN=AURKA PE=1 SV=3	Homo sapiens	45823.4	100	FALSE	0	16	AURKA	0.395	0.395	0.395	0.395	0.395	0.395	0.375	0.395	0.395	0.395	0.395	0.395	0.395	0.375	0.395	0.395	0.395	0.395	AURKA	16	16	16	16	16	16	15	16	16	16	16	16	16	15	16	16	16	16	AURKA	15
O75054	IGSF3	Immunoglobulin superfamily member 3	>sp|O75054|IGSF3_HUMAN Immunoglobulin superfamily member 3 OS=Homo sapiens OX=9606 GN=IGSF3 PE=2 SV=3	Homo sapiens	135196	100	FALSE	0	24	IGSF3	0.203	0.22	0.22	0.22	0.197	0.193	0.178	0.202	0.212	0.213	0.209	0.217	0.22	0.213	0.209	0.213	0.195	0.193	IGSF3	22	22	23	24	21	20	18	20	23	22	21	22	23	21	21	23	21	20	IGSF3	22
Q66PJ3	ARL6IP4	ADP-ribosylation factor-like protein 6-interacting protein 4	>sp|Q66PJ3|AR6P4_HUMAN ADP-ribosylation factor-like protein 6-interacting protein 4 OS=Homo sapiens OX=9606 GN=ARL6IP4 PE=1 SV=3	Homo sapiens	26374.7	100	FALSE	0	7	ARL6IP4	0.253	0.253	0.253	0.321	0.321	0.321	0.253	0.253	0.253	0.321	0.321	0.253	0.253	0.253	0.253	0.321	0.321	0.321	ARL6IP4	6	6	6	7	7	7	6	6	6	7	7	6	6	6	6	7	7	7	ARL6IP4	6
Q4G0N4	NADK2	NAD kinase 2, mitochondrial	>sp|Q4G0N4|NAKD2_HUMAN NAD kinase 2, mitochondrial OS=Homo sapiens OX=9606 GN=NADK2 PE=1 SV=2	Homo sapiens	49432.9	100	FALSE	0	18	NADK2	0.455	0.455	0.455	0.455	0.455	0.455	0.432	0.455	0.371	0.432	0.455	0.455	0.455	0.455	0.455	0.432	0.455	0.455	NADK2	18	18	18	18	18	18	17	18	16	17	18	18	18	18	18	17	18	18	NADK2	18
P51812	RPS6KA3	Ribosomal protein S6 kinase alpha-3	>sp|P51812|KS6A3_HUMAN Ribosomal protein S6 kinase alpha-3 OS=Homo sapiens OX=9606 GN=RPS6KA3 PE=1 SV=1	Homo sapiens	83736	100	FALSE	0	35	RPS6KA3	0.489	0.489	0.476	0.489	0.489	0.489	0.489	0.489	0.48	0.489	0.489	0.489	0.489	0.489	0.489	0.489	0.489	0.48	RPS6KA3	34	32	34	35	35	35	35	35	34	35	35	35	34	35	35	35	35	34	RPS6KA3	26
Q9Y2K7	KDM2A	Lysine-specific demethylase 2A	>sp|Q9Y2K7|KDM2A_HUMAN Lysine-specific demethylase 2A OS=Homo sapiens OX=9606 GN=KDM2A PE=1 SV=3	Homo sapiens	132793	100	FALSE	0	39	KDM2A	0.324	0.336	0.317	0.336	0.338	0.349	0.324	0.336	0.336	0.336	0.359	0.349	0.34	0.336	0.336	0.326	0.34	0.359	KDM2A	33	35	36	36	36	36	33	35	36	35	37	36	36	35	35	35	36	38	KDM2A	30
P17480	UBTF	Nucleolar transcription factor 1	>sp|P17480|UBF1_HUMAN Nucleolar transcription factor 1 OS=Homo sapiens OX=9606 GN=UBTF PE=1 SV=1	Homo sapiens	89405.9	100	FALSE	0	31	UBTF	0.376	0.376	0.376	0.376	0.366	0.361	0.376	0.366	0.366	0.352	0.376	0.34	0.376	0.376	0.366	0.376	0.366	0.376	UBTF	31	31	31	31	30	30	31	30	30	29	31	29	31	31	30	31	30	31	UBTF	31
P35222	CTNNB1	Catenin beta-1	>sp|P35222|CTNB1_HUMAN Catenin beta-1 OS=Homo sapiens OX=9606 GN=CTNNB1 PE=1 SV=1	Homo sapiens	85496.6	100	FALSE	0	42	CTNNB1	0.601	0.601	0.601	0.601	0.545	0.558	0.592	0.601	0.601	0.601	0.601	0.592	0.601	0.601	0.601	0.592	0.601	0.601	CTNNB1	38	39	39	40	37	40	40	40	41	42	41	41	42	41	42	40	42	41	CTNNB1	33
Q9P016	THYN1	Thymocyte nuclear protein 1	>sp|Q9P016|THYN1_HUMAN Thymocyte nuclear protein 1 OS=Homo sapiens OX=9606 GN=THYN1 PE=1 SV=1	Homo sapiens	25697.3	100	FALSE	0	10	THYN1	0.427	0.427	0.427	0.387	0.427	0.396	0.427	0.427	0.427	0.427	0.396	0.298	0.427	0.427	0.427	0.387	0.396	0.369	THYN1	10	10	10	9	10	9	10	10	10	10	9	7	10	10	10	9	9	9	THYN1	10
Q12955	ANK3	Ankyrin-3	>sp|Q12955|ANK3_HUMAN Ankyrin-3 OS=Homo sapiens OX=9606 GN=ANK3 PE=1 SV=3	Homo sapiens	480410	100	FALSE	0	29	ANK3	0.084	0.078	0.083	0.087	0.084	0.084	0.065	0.087	0.083	0.08	0.089	0.081	0.063	0.078	0.067	0.072	0.065	0.072	ANK3	26	25	27	28	26	26	21	27	27	26	29	25	20	26	22	23	21	24	ANK3	23
Q6PEV8	FAM199X	Protein FAM199X	>sp|Q6PEV8|F199X_HUMAN Protein FAM199X OS=Homo sapiens OX=9606 GN=FAM199X PE=1 SV=1	Homo sapiens	42801.2	94.4	TRUE	0	1	FAM199X	0.039	0.039	0	0.039	0.039	0.039	0.039	0.039	0.039	0.039	0.039	0.039	0.039	0.039	0.039	0.039	0.039	0.039	FAM199X	1	1	0	1	1	1	1	1	1	1	1	1	1	1	1	1	1	1	FAM199X	1
P10599	TXN	Thioredoxin	>sp|P10599|THIO_HUMAN Thioredoxin OS=Homo sapiens OX=9606 GN=TXN PE=1 SV=3	Homo sapiens	11737.5	100	FALSE	0.000298998	12	TXN	0.886	0.886	0.886	0.886	0.857	0.857	0.857	0.886	0.886	0.857	0.886	0.886	0.857	0.886	0.857	0.857	0.857	0.857	TXN	10	12	11	12	10	11	11	12	11	11	12	11	10	12	11	10	11	11	TXN	10
Q9H000	MKRN2	E3 ubiquitin-protein ligase makorin-2	>sp|Q9H000|MKRN2_HUMAN E3 ubiquitin-protein ligase makorin-2 OS=Homo sapiens OX=9606 GN=MKRN2 PE=1 SV=2	Homo sapiens	46940.2	100	FALSE	0	5	MKRN2	0.087	0.087	0.087	0.087	0.087	0.087	0.087	0.087	0.087	0.087	0.087	0.087	0.087	0.087	0.087	0.087	0.087	0.087	MKRN2	5	5	5	5	5	5	4	5	5	5	5	5	5	5	5	5	5	5	MKRN2	5
Q01831	XPC	DNA repair protein complementing XP-C cells	>sp|Q01831|XPC_HUMAN DNA repair protein complementing XP-C cells OS=Homo sapiens OX=9606 GN=XPC PE=1 SV=4	Homo sapiens	105953	100	FALSE	0	11	XPC	0.139	0.155	0.155	0.134	0.155	0.155	0.139	0.14	0.134	0.134	0.155	0.155	0.134	0.14	0.134	0.155	0.155	0.155	XPC	10	10	11	10	11	11	10	10	10	10	11	11	10	10	10	11	11	11	XPC	10
P37837	TALDO1	Transaldolase	>sp|P37837|TALDO_HUMAN Transaldolase OS=Homo sapiens OX=9606 GN=TALDO1 PE=1 SV=2	Homo sapiens	37540.1	100	FALSE	0	27	TALDO1	0.475	0.475	0.475	0.475	0.475	0.475	0.475	0.475	0.475	0.475	0.475	0.475	0.475	0.475	0.475	0.475	0.475	0.475	TALDO1	26	27	26	27	27	26	26	26	26	26	27	27	26	26	27	25	26	27	TALDO1	26
O95219	SNX4	Sorting nexin-4	>sp|O95219|SNX4_HUMAN Sorting nexin-4 OS=Homo sapiens OX=9606 GN=SNX4 PE=1 SV=1	Homo sapiens	51908.8	100	FALSE	0	17	SNX4	0.491	0.44	0.4	0.451	0.491	0.491	0.491	0.491	0.451	0.491	0.491	0.491	0.467	0.491	0.449	0.449	0.398	0.449	SNX4	16	16	15	16	17	17	17	17	16	17	17	17	16	16	16	16	15	16	SNX4	16
P06400	RB1	Retinoblastoma-associated protein	>sp|P06400|RB_HUMAN Retinoblastoma-associated protein OS=Homo sapiens OX=9606 GN=RB1 PE=1 SV=2	Homo sapiens	106159	100	FALSE	0	24	RB1	0.249	0.241	0.24	0.26	0.239	0.251	0.241	0.227	0.259	0.241	0.24	0.24	0.241	0.241	0.217	0.249	0.225	0.24	RB1	23	22	22	24	21	22	21	20	23	22	22	21	22	22	20	23	20	22	RB1	23
P47756	CAPZB	F-actin-capping protein subunit beta	>sp|P47756|CAPZB_HUMAN F-actin-capping protein subunit beta OS=Homo sapiens OX=9606 GN=CAPZB PE=1 SV=5	Homo sapiens	30628.7	100	FALSE	0	22	CAPZB	0.577	0.592	0.596	0.581	0.57	0.555	0.577	0.592	0.581	0.596	0.577	0.555	0.592	0.592	0.577	0.581	0.592	0.574	CAPZB	20	21	22	21	20	19	20	20	21	22	20	19	21	21	20	21	21	21	CAPZB	20
Q969G3	SMARCE1	SWI/SNF-related matrix-associated actin-dependent regulator of chromatin subfamily E member 1	>sp|Q969G3|SMCE1_HUMAN SWI/SNF-related matrix-associated actin-dependent regulator of chromatin subfamily E member 1 OS=Homo sapiens OX=9606 GN=SMARCE1 PE=1 SV=2	Homo sapiens	46649.4	100	FALSE	0	15	SMARCE1	0.37	0.389	0.299	0.414	0.411	0.411	0.37	0.387	0.321	0.414	0.411	0.394	0.414	0.414	0.389	0.411	0.377	0.392	SMARCE1	13	14	13	15	14	14	13	13	13	15	14	13	15	15	14	14	13	13	SMARCE1	13
P17174	GOT1	Aspartate aminotransferase, cytoplasmic	>sp|P17174|AATC_HUMAN Aspartate aminotransferase, cytoplasmic OS=Homo sapiens OX=9606 GN=GOT1 PE=1 SV=3	Homo sapiens	46247.5	100	FALSE	0	27	GOT1	0.637	0.637	0.637	0.637	0.634	0.634	0.637	0.634	0.637	0.637	0.637	0.634	0.62	0.637	0.637	0.637	0.637	0.634	GOT1	26	26	27	25	26	26	26	26	27	27	26	26	26	27	27	27	27	26	GOT1	26
Q9Y6A5	TACC3	Transforming acidic coiled-coil-containing protein 3	>sp|Q9Y6A5|TACC3_HUMAN Transforming acidic coiled-coil-containing protein 3 OS=Homo sapiens OX=9606 GN=TACC3 PE=1 SV=1	Homo sapiens	90359.6	100	FALSE	0	29	TACC3	0.413	0.424	0.402	0.387	0.395	0.434	0.437	0.434	0.437	0.45	0.424	0.411	0.413	0.437	0.437	0.437	0.45	0.443	TACC3	26	25	25	24	26	26	27	26	26	29	26	27	26	27	27	28	29	27	TACC3	26
P35251	RFC1	Replication factor C subunit 1	>sp|P35251|RFC1_HUMAN Replication factor C subunit 1 OS=Homo sapiens OX=9606 GN=RFC1 PE=1 SV=4	Homo sapiens	128255	100	FALSE	0	43	RFC1	0.395	0.392	0.392	0.375	0.367	0.398	0.395	0.388	0.402	0.405	0.395	0.377	0.406	0.389	0.389	0.391	0.406	0.37	RFC1	41	41	41	41	40	41	41	40	42	42	41	41	43	41	41	40	43	40	RFC1	41
O60885	BRD4	Bromodomain-containing protein 4	>sp|O60885|BRD4_HUMAN Bromodomain-containing protein 4 OS=Homo sapiens OX=9606 GN=BRD4 PE=1 SV=2	Homo sapiens	152219	100	FALSE	0	36	BRD4	0.282	0.282	0.289	0.272	0.272	0.24	0.269	0.282	0.282	0.275	0.282	0.272	0.275	0.264	0.272	0.282	0.272	0.252	BRD4	35	35	36	34	34	32	34	35	35	34	35	34	33	33	34	35	34	31	BRD4	27
Q9UHC7	MKRN1	E3 ubiquitin-protein ligase makorin-1	>sp|Q9UHC7|MKRN1_HUMAN E3 ubiquitin-protein ligase makorin-1 OS=Homo sapiens OX=9606 GN=MKRN1 PE=1 SV=3	Homo sapiens	53349.4	100	FALSE	0	3	MKRN1	0.079	0.079	0.058	0.058	0.079	0.079	0.079	0.079	0.079	0.079	0.079	0.079	0.079	0.079	0.079	0.079	0.079	0.058	MKRN1	3	3	2	2	3	3	3	3	3	3	3	3	3	3	3	3	3	2	MKRN1	1
O60566	BUB1B	Mitotic checkpoint serine/threonine-protein kinase BUB1 beta	>sp|O60566|BUB1B_HUMAN Mitotic checkpoint serine/threonine-protein kinase BUB1 beta OS=Homo sapiens OX=9606 GN=BUB1B PE=1 SV=3	Homo sapiens	119545	100	FALSE	0	28	BUB1B	0.241	0.267	0.275	0.255	0.263	0.25	0.248	0.287	0.295	0.284	0.284	0.284	0.263	0.287	0.271	0.271	0.275	0.279	BUB1B	22	24	25	23	23	22	22	27	28	27	27	27	25	27	26	26	26	26	BUB1B	22
Q13185	CBX3	Chromobox protein homolog 3	>sp|Q13185|CBX3_HUMAN Chromobox protein homolog 3 OS=Homo sapiens OX=9606 GN=CBX3 PE=1 SV=4	Homo sapiens	20811.4	100	FALSE	0	11	CBX3	0.426	0.426	0.426	0.366	0.426	0.366	0.426	0.426	0.426	0.426	0.366	0.366	0.426	0.426	0.366	0.366	0.426	0.366	CBX3	11	11	10	9	10	10	11	11	11	11	10	10	11	11	10	10	11	10	CBX3	6
Q9NRS6	SNX15	Sorting nexin-15	>sp|Q9NRS6|SNX15_HUMAN Sorting nexin-15 OS=Homo sapiens OX=9606 GN=SNX15 PE=1 SV=1	Homo sapiens	38291	100	FALSE	0	10	SNX15	0.38	0.38	0.38	0.38	0.38	0.38	0.38	0.38	0.333	0.38	0.38	0.38	0.38	0.38	0.38	0.38	0.38	0.38	SNX15	10	10	10	10	10	10	10	10	9	10	10	10	10	10	10	10	10	10	SNX15	10
P31937	HIBADH	3-hydroxyisobutyrate dehydrogenase, mitochondrial	>sp|P31937|3HIDH_HUMAN 3-hydroxyisobutyrate dehydrogenase, mitochondrial OS=Homo sapiens OX=9606 GN=HIBADH PE=1 SV=2	Homo sapiens	35328.9	100	FALSE	0	12	HIBADH	0.393	0.393	0.393	0.393	0.393	0.393	0.393	0.393	0.393	0.393	0.393	0.393	0.393	0.393	0.393	0.393	0.393	0.393	HIBADH	12	12	11	10	11	12	12	12	10	12	12	12	12	12	12	12	12	12	HIBADH	12
Q15172	PPP2R5A	Serine/threonine-protein phosphatase 2A 56 kDa regulatory subunit alpha isoform	>sp|Q15172|2A5A_HUMAN Serine/threonine-protein phosphatase 2A 56 kDa regulatory subunit alpha isoform OS=Homo sapiens OX=9606 GN=PPP2R5A PE=1 SV=1	Homo sapiens	56193.7	100	FALSE	0	2	PPP2R5A	0.06	0.06	0.06	0.06	0.06	0.06	0.031	0.06	0.06	0.06	0.06	0.031	0.031	0.06	0.06	0.06	0.06	0.06	PPP2R5A	2	2	2	2	2	2	1	2	2	2	2	1	1	2	2	2	2	2	PPP2R5A	2
Q9BY42	RTF2	Replication termination factor 2	>sp|Q9BY42|RTF2_HUMAN Replication termination factor 2 OS=Homo sapiens OX=9606 GN=RTF2 PE=1 SV=3	Homo sapiens	33886.7	100	FALSE	0	10	RTF2	0.405	0.405	0.405	0.405	0.405	0.405	0.405	0.405	0.405	0.369	0.405	0.405	0.405	0.405	0.405	0.405	0.405	0.405	RTF2	10	10	10	10	10	10	10	10	10	9	10	10	10	10	10	10	10	10	RTF2	10
Q9NWS8	RMND1	Required for meiotic nuclear division protein 1 homolog	>sp|Q9NWS8|RMND1_HUMAN Required for meiotic nuclear division protein 1 homolog OS=Homo sapiens OX=9606 GN=RMND1 PE=1 SV=2	Homo sapiens	51603.9	100	FALSE	0	3	RMND1	0.073	0.073	0.073	0.073	0.073	0.073	0.073	0.051	0.073	0.073	0.073	0.073	0.073	0.073	0.073	0.073	0.073	0.04	RMND1	3	3	3	3	3	3	3	2	3	3	3	3	3	3	3	3	3	2	RMND1	3
Q5VZL5	ZMYM4	Zinc finger MYM-type protein 4	>sp|Q5VZL5|ZMYM4_HUMAN Zinc finger MYM-type protein 4 OS=Homo sapiens OX=9606 GN=ZMYM4 PE=1 SV=1	Homo sapiens	172788	100	FALSE	0	18	ZMYM4	0.11	0.14	0.125	0.129	0.134	0.124	0.117	0.14	0.14	0.14	0.14	0.125	0.104	0.132	0.13	0.131	0.129	0.14	ZMYM4	14	18	16	16	16	16	15	18	17	17	18	16	13	17	17	16	17	18	ZMYM4	13
Q16537	PPP2R5E	Serine/threonine-protein phosphatase 2A 56 kDa regulatory subunit epsilon isoform	>sp|Q16537|2A5E_HUMAN Serine/threonine-protein phosphatase 2A 56 kDa regulatory subunit epsilon isoform OS=Homo sapiens OX=9606 GN=PPP2R5E PE=1 SV=1	Homo sapiens	54699.4	100	FALSE	0	10	PPP2R5E	0.21	0.21	0.21	0.21	0.21	0.21	0.21	0.21	0.21	0.21	0.21	0.21	0.21	0.21	0.21	0.21	0.21	0.21	PPP2R5E	10	10	10	10	10	10	10	10	10	10	10	10	10	10	10	10	10	10	PPP2R5E	8
Q6ISB3	GRHL2	Grainyhead-like protein 2 homolog	>sp|Q6ISB3|GRHL2_HUMAN Grainyhead-like protein 2 homolog OS=Homo sapiens OX=9606 GN=GRHL2 PE=1 SV=1	Homo sapiens	71105.1	100	FALSE	0	23	GRHL2	0.434	0.45	0.437	0.45	0.45	0.45	0.45	0.45	0.45	0.45	0.45	0.45	0.45	0.45	0.45	0.45	0.45	0.45	GRHL2	22	22	22	23	23	23	23	23	23	23	23	23	23	23	23	23	23	23	GRHL2	22
Q9NRZ9	HELLS	Lymphoid-specific helicase	>sp|Q9NRZ9|HELLS_HUMAN Lymphoid-specific helicase OS=Homo sapiens OX=9606 GN=HELLS PE=1 SV=1	Homo sapiens	97073.9	100	FALSE	0	26	HELLS	0.32	0.32	0.341	0.328	0.301	0.314	0.307	0.32	0.341	0.326	0.301	0.311	0.341	0.307	0.327	0.339	0.325	0.328	HELLS	25	25	26	25	23	24	24	25	26	24	23	23	26	24	25	25	24	25	HELLS	24
P42695	NCAPD3	Condensin-2 complex subunit D3	>sp|P42695|CNDD3_HUMAN Condensin-2 complex subunit D3 OS=Homo sapiens OX=9606 GN=NCAPD3 PE=1 SV=2	Homo sapiens	168891	100	FALSE	0	24	NCAPD3	0.198	0.196	0.196	0.19	0.196	0.179	0.206	0.206	0.206	0.206	0.206	0.196	0.206	0.196	0.206	0.206	0.196	0.206	NCAPD3	22	22	23	22	22	21	23	23	24	23	23	22	22	22	23	24	22	23	NCAPD3	22
P07339	CTSD	Cathepsin D	>sp|P07339|CATD_HUMAN Cathepsin D OS=Homo sapiens OX=9606 GN=CTSD PE=1 SV=1	Homo sapiens	44552.2	100	FALSE	0	24	CTSD	0.619	0.619	0.619	0.619	0.619	0.619	0.619	0.619	0.619	0.619	0.619	0.619	0.619	0.619	0.619	0.619	0.619	0.619	CTSD	24	24	24	24	23	24	24	24	23	24	23	23	23	24	24	24	24	23	CTSD	24
P18827	SDC1	Syndecan-1	>sp|P18827|SDC1_HUMAN Syndecan-1 OS=Homo sapiens OX=9606 GN=SDC1 PE=1 SV=3	Homo sapiens	32461.6	100	FALSE	0	3	SDC1	0.155	0.155	0.155	0.155	0.155	0.155	0.155	0.155	0.155	0.155	0.155	0.155	0.155	0.155	0.155	0.155	0.155	0.155	SDC1	3	3	3	3	3	3	3	3	3	3	3	3	3	3	3	3	3	3	SDC1	3
Q13823	GNL2	Nucleolar GTP-binding protein 2	>sp|Q13823|NOG2_HUMAN Nucleolar GTP-binding protein 2 OS=Homo sapiens OX=9606 GN=GNL2 PE=1 SV=1	Homo sapiens	83654.9	100	FALSE	0	31	GNL2	0.353	0.401	0.409	0.365	0.32	0.33	0.409	0.376	0.409	0.363	0.371	0.324	0.409	0.409	0.409	0.376	0.371	0.401	GNL2	26	29	30	29	26	28	30	29	30	28	30	26	30	30	30	29	30	30	GNL2	26
A0AV96	RBM47	RNA-binding protein 47	>sp|A0AV96|RBM47_HUMAN RNA-binding protein 47 OS=Homo sapiens OX=9606 GN=RBM47 PE=1 SV=2	Homo sapiens	64099.1	100	FALSE	0	21	RBM47	0.384	0.384	0.364	0.384	0.383	0.384	0.403	0.403	0.403	0.403	0.403	0.383	0.334	0.403	0.403	0.403	0.384	0.403	RBM47	19	20	18	20	20	20	21	21	21	21	21	20	18	21	21	21	20	21	RBM47	18
P49336	CDK8	Cyclin-dependent kinase 8	>sp|P49336|CDK8_HUMAN Cyclin-dependent kinase 8 OS=Homo sapiens OX=9606 GN=CDK8 PE=1 SV=1	Homo sapiens	53283.7	100	FALSE	0	5	CDK8	0.095	0.095	0.095	0.095	0.088	0.088	0.095	0.095	0.095	0.088	0.095	0.088	0.095	0.095	0.095	0.095	0.095	0.088	CDK8	5	5	5	5	4	4	5	5	5	4	5	4	5	5	5	5	5	4	CDK8	1
Q9NVD7	PARVA	Alpha-parvin	>sp|Q9NVD7|PARVA_HUMAN Alpha-parvin OS=Homo sapiens OX=9606 GN=PARVA PE=1 SV=1	Homo sapiens	42243.7	100	FALSE	0	7	PARVA	0.202	0.202	0.202	0.202	0.202	0.202	0.202	0.202	0.202	0.202	0.202	0.202	0.202	0.202	0.202	0.202	0.202	0.202	PARVA	7	7	7	7	7	7	7	7	7	7	7	7	7	7	7	7	7	7	PARVA	7
Q7Z434	MAVS	Mitochondrial antiviral-signaling protein	>sp|Q7Z434|MAVS_HUMAN Mitochondrial antiviral-signaling protein OS=Homo sapiens OX=9606 GN=MAVS PE=1 SV=2	Homo sapiens	56528.1	100	FALSE	0	16	MAVS	0.459	0.459	0.459	0.459	0.459	0.459	0.459	0.459	0.459	0.459	0.459	0.459	0.459	0.459	0.459	0.459	0.459	0.459	MAVS	16	16	15	15	16	16	16	16	15	16	16	16	16	16	16	16	16	16	MAVS	16
Q9UBK8	MTRR	Methionine synthase reductase	>sp|Q9UBK8|MTRR_HUMAN Methionine synthase reductase OS=Homo sapiens OX=9606 GN=MTRR PE=1 SV=4	Homo sapiens	77673.8	100	FALSE	0	9	MTRR	0.176	0.176	0.176	0.176	0.176	0.176	0.159	0.176	0.176	0.176	0.176	0.176	0.176	0.159	0.176	0.176	0.176	0.176	MTRR	9	9	9	9	9	9	8	9	9	9	9	9	9	8	9	9	9	9	MTRR	9
O14579	COPE	Coatomer subunit epsilon	>sp|O14579|COPE_HUMAN Coatomer subunit epsilon OS=Homo sapiens OX=9606 GN=COPE PE=1 SV=3	Homo sapiens	34482	100	FALSE	0	16	COPE	0.539	0.539	0.532	0.539	0.539	0.539	0.539	0.539	0.539	0.539	0.539	0.539	0.539	0.532	0.539	0.539	0.539	0.539	COPE	16	16	14	16	16	16	15	16	16	16	16	16	15	15	16	16	16	16	COPE	16
Q07812	BAX	Apoptosis regulator BAX	>sp|Q07812|BAX_HUMAN Apoptosis regulator BAX OS=Homo sapiens OX=9606 GN=BAX PE=1 SV=1	Homo sapiens	21184.4	100	FALSE	0	8	BAX	0.359	0.359	0.359	0.359	0.359	0.359	0.359	0.359	0.359	0.359	0.359	0.359	0.359	0.359	0.359	0.359	0.359	0.359	BAX	8	8	5	6	8	8	8	8	7	8	7	8	8	8	8	8	8	8	BAX	8
P28676	GCA	Grancalcin	>sp|P28676|GRAN_HUMAN Grancalcin OS=Homo sapiens OX=9606 GN=GCA PE=1 SV=2	Homo sapiens	24010	100	FALSE	0	4	GCA	0.161	0.161	0.161	0.161	0.161	0.161	0.161	0.161	0.161	0.161	0.161	0.161	0.161	0.161	0.161	0.161	0.161	0.161	GCA	4	4	4	4	4	4	4	4	4	4	4	4	4	4	4	4	4	4	GCA	4
P12004	PCNA	Proliferating cell nuclear antigen	>sp|P12004|PCNA_HUMAN Proliferating cell nuclear antigen OS=Homo sapiens OX=9606 GN=PCNA PE=1 SV=1	Homo sapiens	28768.8	100	FALSE	0	26	PCNA	0.728	0.728	0.728	0.755	0.755	0.617	0.728	0.728	0.755	0.755	0.755	0.728	0.755	0.755	0.728	0.728	0.755	0.728	PCNA	25	25	23	25	26	24	25	25	26	26	26	25	26	26	25	25	26	25	PCNA	25
A6NHR9	SMCHD1	Structural maintenance of chromosomes flexible hinge domain-containing protein 1	>sp|A6NHR9|SMHD1_HUMAN Structural maintenance of chromosomes flexible hinge domain-containing protein 1 OS=Homo sapiens OX=9606 GN=SMCHD1 PE=1 SV=2	Homo sapiens	226374	100	FALSE	0	72	SMCHD1	0.336	0.359	0.364	0.377	0.359	0.338	0.364	0.382	0.364	0.359	0.352	0.336	0.337	0.36	0.344	0.359	0.355	0.377	SMCHD1	65	68	70	71	68	65	70	72	70	68	68	65	65	68	67	68	68	70	SMCHD1	65
Q7Z7L7	ZER1	Protein zer-1 homolog	>sp|Q7Z7L7|ZER1_HUMAN Protein zer-1 homolog OS=Homo sapiens OX=9606 GN=ZER1 PE=1 SV=1	Homo sapiens	88169.5	100	FALSE	0	9	ZER1	0.117	0.146	0.129	0.146	0.146	0.146	0.129	0.134	0.146	0.146	0.134	0.146	0.082	0.117	0.134	0.117	0.134	0.134	ZER1	7	9	8	9	9	9	8	8	9	9	8	9	5	7	8	7	8	8	ZER1	7
Q9Y366	IFT52	Intraflagellar transport protein 52 homolog	>sp|Q9Y366|IFT52_HUMAN Intraflagellar transport protein 52 homolog OS=Homo sapiens OX=9606 GN=IFT52 PE=1 SV=3	Homo sapiens	49706.4	100	FALSE	0	4	IFT52	0.087	0.087	0.087	0.087	0.087	0.066	0.066	0.087	0.087	0.087	0.087	0.066	0.066	0.087	0.087	0.087	0.087	0.087	IFT52	4	4	4	4	4	3	3	4	4	4	4	3	3	4	4	4	4	4	IFT52	4
Q13255	GRM1	Metabotropic glutamate receptor 1	>sp|Q13255|GRM1_HUMAN Metabotropic glutamate receptor 1 OS=Homo sapiens OX=9606 GN=GRM1 PE=1 SV=3	Homo sapiens	132357	100	TRUE	0.000587544	1	GRM1	0.01	0.01	0.01	0.01	0.01	0.01	0.01	0.01	0.01	0.01	0.01	0.01	0.01	0.01	0.01	0.01	0.01	0.01	GRM1	1	1	1	1	1	1	1	1	1	1	1	1	1	1	1	1	1	1	GRM1	1
P00367	GLUD1	Glutamate dehydrogenase 1, mitochondrial	>sp|P00367|DHE3_HUMAN Glutamate dehydrogenase 1, mitochondrial OS=Homo sapiens OX=9606 GN=GLUD1 PE=1 SV=2	Homo sapiens	61397.9	100	FALSE	0	39	GLUD1	0.634	0.649	0.661	0.661	0.647	0.642	0.634	0.629	0.649	0.595	0.643	0.642	0.647	0.661	0.613	0.629	0.613	0.642	GLUD1	37	37	37	39	37	36	35	36	37	35	37	36	38	37	37	34	37	35	GLUD1	4
P19367	HK1	Hexokinase-1	>sp|P19367|HXK1_HUMAN Hexokinase-1 OS=Homo sapiens OX=9606 GN=HK1 PE=1 SV=3	Homo sapiens	102486	100	FALSE	0	53	HK1	0.498	0.498	0.498	0.497	0.498	0.496	0.498	0.498	0.498	0.492	0.497	0.491	0.498	0.497	0.492	0.491	0.497	0.491	HK1	52	52	51	50	52	50	52	53	52	52	52	51	53	52	52	50	52	51	HK1	45
Q8IVH4	MMAA	Methylmalonic aciduria type A protein, mitochondrial	>sp|Q8IVH4|MMAA_HUMAN Methylmalonic aciduria type A protein, mitochondrial OS=Homo sapiens OX=9606 GN=MMAA PE=1 SV=1	Homo sapiens	46538.3	100	FALSE	0.000871207	5	MMAA	0.117	0.11	0.141	0.11	0.11	0.117	0.057	0.05	0.11	0.11	0.05	0.103	0.089	0.084	0.05	0.081	0.072	0.072	MMAA	4	4	5	4	4	4	2	2	4	4	2	4	3	3	2	3	3	3	MMAA	4
Q5T5U3	ARHGAP21	Rho GTPase-activating protein 21	>sp|Q5T5U3|RHG21_HUMAN Rho GTPase-activating protein 21 OS=Homo sapiens OX=9606 GN=ARHGAP21 PE=1 SV=2	Homo sapiens	217462	100	FALSE	0	13	ARHGAP21	0.1	0.1	0.093	0.092	0.086	0.1	0.08	0.087	0.1	0.081	0.09	0.1	0.1	0.1	0.1	0.1	0.086	0.093	ARHGAP21	13	13	12	12	12	13	11	12	13	11	12	13	13	13	13	13	12	12	ARHGAP21	12
Q7L2J0	MEPCE	7SK snRNA methylphosphate capping enzyme	>sp|Q7L2J0|MEPCE_HUMAN 7SK snRNA methylphosphate capping enzyme OS=Homo sapiens OX=9606 GN=MEPCE PE=1 SV=1	Homo sapiens	74355.2	100	FALSE	0	19	MEPCE	0.393	0.393	0.393	0.393	0.36	0.393	0.393	0.393	0.364	0.393	0.393	0.393	0.393	0.382	0.382	0.393	0.382	0.393	MEPCE	19	19	19	19	18	19	19	19	18	19	19	19	19	18	18	19	18	19	MEPCE	19
O95793	STAU1	Double-stranded RNA-binding protein Staufen homolog 1	>sp|O95793|STAU1_HUMAN Double-stranded RNA-binding protein Staufen homolog 1 OS=Homo sapiens OX=9606 GN=STAU1 PE=1 SV=2	Homo sapiens	63182.3	100	FALSE	0	44	STAU1	0.588	0.588	0.53	0.603	0.603	0.603	0.581	0.588	0.546	0.603	0.603	0.588	0.581	0.603	0.588	0.603	0.603	0.588	STAU1	43	42	41	43	43	43	43	43	41	44	44	41	42	44	43	44	44	43	STAU1	43
O95155	UBE4B	Ubiquitin conjugation factor E4 B	>sp|O95155|UBE4B_HUMAN Ubiquitin conjugation factor E4 B OS=Homo sapiens OX=9606 GN=UBE4B PE=1 SV=1	Homo sapiens	146185	100	FALSE	0	26	UBE4B	0.237	0.216	0.237	0.237	0.218	0.237	0.206	0.237	0.237	0.21	0.23	0.222	0.237	0.222	0.222	0.237	0.237	0.204	UBE4B	26	23	26	25	24	25	23	25	26	23	25	24	25	24	24	26	25	24	UBE4B	26
O43809	NUDT21	Cleavage and polyadenylation specificity factor subunit 5	>sp|O43809|CPSF5_HUMAN Cleavage and polyadenylation specificity factor subunit 5 OS=Homo sapiens OX=9606 GN=NUDT21 PE=1 SV=1	Homo sapiens	26227.3	100	FALSE	0	14	NUDT21	0.542	0.546	0.546	0.467	0.542	0.542	0.542	0.542	0.542	0.542	0.542	0.542	0.546	0.546	0.546	0.542	0.546	0.542	NUDT21	13	14	14	12	13	13	13	13	13	13	13	13	14	14	14	13	14	12	NUDT21	13
Q86V48	LUZP1	Leucine zipper protein 1	>sp|Q86V48|LUZP1_HUMAN Leucine zipper protein 1 OS=Homo sapiens OX=9606 GN=LUZP1 PE=1 SV=2	Homo sapiens	120275	100	FALSE	0	39	LUZP1	0.489	0.48	0.46	0.46	0.489	0.471	0.463	0.473	0.46	0.489	0.489	0.471	0.448	0.428	0.476	0.472	0.489	0.472	LUZP1	39	38	38	38	39	38	37	38	38	39	39	38	36	36	38	38	39	38	LUZP1	39
O75600	GCAT	2-amino-3-ketobutyrate coenzyme A ligase, mitochondrial	>sp|O75600|KBL_HUMAN 2-amino-3-ketobutyrate coenzyme A ligase, mitochondrial OS=Homo sapiens OX=9606 GN=GCAT PE=1 SV=1	Homo sapiens	45285.1	100	FALSE	0	6	GCAT	0.21	0.21	0.21	0.21	0.21	0.21	0.21	0.21	0.21	0.21	0.21	0.126	0.184	0.16	0.21	0.16	0.21	0.21	GCAT	6	6	6	6	6	6	6	6	6	6	6	4	5	5	6	5	6	6	GCAT	6
Q09666	AHNAK	Neuroblast differentiation-associated protein AHNAK	>sp|Q09666|AHNK_HUMAN Neuroblast differentiation-associated protein AHNAK OS=Homo sapiens OX=9606 GN=AHNAK PE=1 SV=2	Homo sapiens	629101	100	FALSE	0	354	AHNAK	0.732	0.738	0.741	0.735	0.716	0.715	0.74	0.737	0.737	0.733	0.719	0.728	0.741	0.74	0.736	0.717	0.743	0.715	AHNAK	331	328	327	324	327	322	343	347	334	345	338	340	345	345	350	341	350	342	AHNAK	329
O00750	PIK3C2B	Phosphatidylinositol 4-phosphate 3-kinase C2 domain-containing subunit beta	>sp|O00750|P3C2B_HUMAN Phosphatidylinositol 4-phosphate 3-kinase C2 domain-containing subunit beta OS=Homo sapiens OX=9606 GN=PIK3C2B PE=1 SV=2	Homo sapiens	184768	100	FALSE	0	16	PIK3C2B	0.106	0.111	0.126	0.12	0.121	0.126	0.074	0.114	0.126	0.126	0.126	0.121	0.107	0.101	0.114	0.105	0.1	0.12	PIK3C2B	13	14	16	15	15	16	10	15	16	16	16	15	14	13	15	14	13	15	PIK3C2B	13
P40616	ARL1	ADP-ribosylation factor-like protein 1	>sp|P40616|ARL1_HUMAN ADP-ribosylation factor-like protein 1 OS=Homo sapiens OX=9606 GN=ARL1 PE=1 SV=1	Homo sapiens	20417.5	100	FALSE	0	8	ARL1	0.492	0.492	0.47	0.47	0.47	0.47	0.492	0.492	0.492	0.47	0.47	0.47	0.492	0.492	0.47	0.47	0.47	0.47	ARL1	8	8	7	7	7	7	8	8	8	7	7	7	8	8	7	7	7	7	ARL1	8
P61803	DAD1	Dolichyl-diphosphooligosaccharide--protein glycosyltransferase subunit DAD1	>sp|P61803|DAD1_HUMAN Dolichyl-diphosphooligosaccharide--protein glycosyltransferase subunit DAD1 OS=Homo sapiens OX=9606 GN=DAD1 PE=1 SV=3	Homo sapiens	12496.7	100	FALSE	0	4	DAD1	0.354	0.354	0.354	0.354	0.354	0.354	0.354	0.354	0.354	0.354	0.354	0.354	0.354	0.354	0.354	0.354	0.354	0.354	DAD1	4	4	4	4	4	4	4	4	4	4	4	4	4	4	4	4	4	4	DAD1	4
Q96GM5	SMARCD1	SWI/SNF-related matrix-associated actin-dependent regulator of chromatin subfamily D member 1	>sp|Q96GM5|SMRD1_HUMAN SWI/SNF-related matrix-associated actin-dependent regulator of chromatin subfamily D member 1 OS=Homo sapiens OX=9606 GN=SMARCD1 PE=1 SV=2	Homo sapiens	58232.5	100	FALSE	0	14	SMARCD1	0.338	0.322	0.322	0.338	0.315	0.338	0.338	0.338	0.338	0.338	0.338	0.338	0.322	0.338	0.338	0.338	0.322	0.338	SMARCD1	14	13	13	14	13	14	14	14	14	14	14	14	13	14	14	14	13	14	SMARCD1	11
Q5HYI8	RABL3	Rab-like protein 3	>sp|Q5HYI8|RABL3_HUMAN Rab-like protein 3 OS=Homo sapiens OX=9606 GN=RABL3 PE=1 SV=1	Homo sapiens	26422.8	100	FALSE	0	5	RABL3	0.254	0.254	0.254	0.254	0.254	0.254	0.254	0.254	0.254	0.254	0.254	0.254	0.254	0.254	0.254	0.254	0.254	0.254	RABL3	5	5	5	5	5	5	5	5	5	5	5	5	5	5	5	5	5	5	RABL3	5
Q9UKD1	GMEB2	Glucocorticoid modulatory element-binding protein 2	>sp|Q9UKD1|GMEB2_HUMAN Glucocorticoid modulatory element-binding protein 2 OS=Homo sapiens OX=9606 GN=GMEB2 PE=1 SV=1	Homo sapiens	56421.2	100	FALSE	0	2	GMEB2	0.032	0.032	0.032	0.032	0.032	0.032	0.032	0.032	0.032	0.032	0.032	0.032	0.032	0.032	0.032	0.032	0.032	0.032	GMEB2	2	2	2	2	2	2	2	2	2	2	2	2	2	2	2	2	2	2	GMEB2	2
O00401	WASL	Actin nucleation-promoting factor WASL	>sp|O00401|WASL_HUMAN Actin nucleation-promoting factor WASL OS=Homo sapiens OX=9606 GN=WASL PE=1 SV=2	Homo sapiens	54827	100	FALSE	0	10	WASL	0.202	0.234	0.234	0.234	0.234	0.212	0.234	0.234	0.234	0.234	0.234	0.234	0.202	0.212	0.234	0.234	0.234	0.234	WASL	9	10	10	10	10	9	10	10	10	10	10	10	9	9	10	10	10	10	WASL	9
Q9NZN5	ARHGEF12	Rho guanine nucleotide exchange factor 12	>sp|Q9NZN5|ARHGC_HUMAN Rho guanine nucleotide exchange factor 12 OS=Homo sapiens OX=9606 GN=ARHGEF12 PE=1 SV=1	Homo sapiens	173232	100	FALSE	0	15	ARHGEF12	0.094	0.111	0.114	0.114	0.109	0.09	0.095	0.111	0.114	0.119	0.111	0.119	0.111	0.111	0.114	0.119	0.096	0.107	ARHGEF12	12	14	14	14	14	13	12	14	14	15	14	15	14	14	14	15	12	14	ARHGEF12	12
P35249	RFC4	Replication factor C subunit 4	>sp|P35249|RFC4_HUMAN Replication factor C subunit 4 OS=Homo sapiens OX=9606 GN=RFC4 PE=1 SV=2	Homo sapiens	39681.8	100	FALSE	0	18	RFC4	0.592	0.565	0.565	0.565	0.565	0.592	0.592	0.592	0.592	0.592	0.565	0.562	0.592	0.565	0.565	0.565	0.592	0.592	RFC4	18	17	17	17	17	18	18	18	18	18	17	16	18	17	17	17	18	18	RFC4	18
Q15057	ACAP2	Arf-GAP with coiled-coil, ANK repeat and PH domain-containing protein 2	>sp|Q15057|ACAP2_HUMAN Arf-GAP with coiled-coil, ANK repeat and PH domain-containing protein 2 OS=Homo sapiens OX=9606 GN=ACAP2 PE=1 SV=3	Homo sapiens	88028.6	100	FALSE	0	27	ACAP2	0.406	0.397	0.397	0.415	0.377	0.368	0.388	0.377	0.415	0.395	0.397	0.395	0.415	0.415	0.415	0.386	0.415	0.406	ACAP2	26	26	26	27	25	24	25	25	27	26	26	26	27	27	27	25	27	26	ACAP2	24
P19438	TNFRSF1A	Tumor necrosis factor receptor superfamily member 1A	>sp|P19438|TNR1A_HUMAN Tumor necrosis factor receptor superfamily member 1A OS=Homo sapiens OX=9606 GN=TNFRSF1A PE=1 SV=1	Homo sapiens	50494.9	100	FALSE	0	7	TNFRSF1A	0.158	0.242	0.242	0.242	0.204	0.178	0.174	0.242	0.204	0.178	0.174	0.134	0.147	0.154	0.149	0.211	0.242	0.242	TNFRSF1A	5	7	7	7	5	5	5	7	6	5	4	3	4	5	3	5	7	6	TNFRSF1A	5
Q99836	MYD88	Myeloid differentiation primary response protein MyD88	>sp|Q99836|MYD88_HUMAN Myeloid differentiation primary response protein MyD88 OS=Homo sapiens OX=9606 GN=MYD88 PE=1 SV=1	Homo sapiens	33233.3	100	FALSE	0	14	MYD88	0.5	0.5	0.5	0.5	0.5	0.5	0.459	0.49	0.5	0.5	0.5	0.5	0.5	0.5	0.5	0.5	0.5	0.5	MYD88	14	14	13	13	14	14	13	13	14	14	14	14	14	13	13	14	13	14	MYD88	14
Q13243	SRSF5	Serine/arginine-rich splicing factor 5	>sp|Q13243|SRSF5_HUMAN Serine/arginine-rich splicing factor 5 OS=Homo sapiens OX=9606 GN=SRSF5 PE=1 SV=1	Homo sapiens	31263.8	100	FALSE	0	8	SRSF5	0.246	0.246	0.246	0.246	0.246	0.246	0.246	0.246	0.246	0.246	0.246	0.246	0.246	0.246	0.246	0.246	0.246	0.246	SRSF5	8	8	8	8	8	8	8	8	8	8	8	8	8	8	8	8	8	8	SRSF5	8
Q92871	PMM1	Phosphomannomutase 1	>sp|Q92871|PMM1_HUMAN Phosphomannomutase 1 OS=Homo sapiens OX=9606 GN=PMM1 PE=1 SV=2	Homo sapiens	29746.8	100	FALSE	0	9	PMM1	0.374	0.469	0.469	0.469	0.355	0.469	0.469	0.469	0.469	0.469	0.469	0.469	0.469	0.469	0.469	0.469	0.469	0.469	PMM1	7	9	9	9	8	9	9	9	9	9	9	9	9	9	9	9	9	9	PMM1	7
Q9UBF8	PI4KB	Phosphatidylinositol 4-kinase beta	>sp|Q9UBF8|PI4KB_HUMAN Phosphatidylinositol 4-kinase beta OS=Homo sapiens OX=9606 GN=PI4KB PE=1 SV=1	Homo sapiens	91378.9	100	FALSE	0	8	PI4KB	0.126	0.096	0.137	0.12	0.12	0.105	0.11	0.127	0.137	0.137	0.137	0.12	0.078	0.127	0.127	0.137	0.11	0.109	PI4KB	6	5	8	7	7	7	6	7	8	8	8	7	4	7	7	8	6	5	PI4KB	6
O95218	ZRANB2	Zinc finger Ran-binding domain-containing protein 2	>sp|O95218|ZRAB2_HUMAN Zinc finger Ran-binding domain-containing protein 2 OS=Homo sapiens OX=9606 GN=ZRANB2 PE=1 SV=2	Homo sapiens	37404.4	100	FALSE	0	9	ZRANB2	0.242	0.242	0.242	0.242	0.242	0.242	0.218	0.218	0.218	0.242	0.242	0.218	0.218	0.218	0.218	0.179	0.179	0.203	ZRANB2	9	9	9	9	9	9	7	8	8	9	9	8	8	8	8	6	7	8	ZRANB2	9
Q9ULM3	YEATS2	YEATS domain-containing protein 2	>sp|Q9ULM3|YETS2_HUMAN YEATS domain-containing protein 2 OS=Homo sapiens OX=9606 GN=YEATS2 PE=1 SV=2	Homo sapiens	150782	100	FALSE	0	11	YEATS2	0.091	0.091	0.08	0.067	0.084	0.091	0.078	0.104	0.081	0.091	0.091	0.104	0.071	0.091	0.082	0.091	0.091	0.079	YEATS2	10	10	9	8	9	10	8	11	8	10	10	11	8	10	9	10	9	9	YEATS2	10
O95445	APOM	Apolipoprotein M	>sp|O95445|APOM_HUMAN Apolipoprotein M OS=Homo sapiens OX=9606 GN=APOM PE=1 SV=2	Homo sapiens	21253.3	100	FALSE	0	2	APOM	0.149	0.149	0.149	0.149	0.149	0.149	0.149	0.149	0.149	0.149	0.149	0.149	0.149	0.149	0.149	0.149	0.149	0.149	APOM	2	2	2	2	2	2	2	2	2	2	2	2	2	2	2	2	2	2	APOM	2
Q96PZ0	PUS7	Pseudouridylate synthase 7 homolog	>sp|Q96PZ0|PUS7_HUMAN Pseudouridylate synthase 7 homolog OS=Homo sapiens OX=9606 GN=PUS7 PE=1 SV=2	Homo sapiens	75035.4	100	FALSE	0	34	PUS7	0.572	0.56	0.573	0.528	0.572	0.572	0.53	0.573	0.53	0.572	0.572	0.572	0.573	0.573	0.572	0.573	0.573	0.53	PUS7	32	33	34	31	32	31	31	34	31	32	33	32	34	34	32	33	34	31	PUS7	32
Q4G0F5	VPS26B	Vacuolar protein sorting-associated protein 26B	>sp|Q4G0F5|VP26B_HUMAN Vacuolar protein sorting-associated protein 26B OS=Homo sapiens OX=9606 GN=VPS26B PE=1 SV=2	Homo sapiens	39154.7	100	FALSE	0	8	VPS26B	0.36	0.36	0.36	0.36	0.301	0.36	0.295	0.295	0.36	0.36	0.36	0.36	0.196	0.36	0.301	0.295	0.36	0.253	VPS26B	8	8	8	8	7	8	7	7	8	8	8	8	5	8	7	7	8	6	VPS26B	8
Q96LB3	IFT74	Intraflagellar transport protein 74 homolog	>sp|Q96LB3|IFT74_HUMAN Intraflagellar transport protein 74 homolog OS=Homo sapiens OX=9606 GN=IFT74 PE=1 SV=1	Homo sapiens	69239.3	100	FALSE	0	7	IFT74	0.122	0.137	0.137	0.137	0.137	0.137	0.137	0.137	0.137	0.137	0.122	0.137	0.137	0.137	0.137	0.137	0.122	0.093	IFT74	6	7	7	7	7	7	7	7	7	7	6	7	7	7	7	7	6	5	IFT74	6
Q86XI2	NCAPG2	Condensin-2 complex subunit G2	>sp|Q86XI2|CNDG2_HUMAN Condensin-2 complex subunit G2 OS=Homo sapiens OX=9606 GN=NCAPG2 PE=1 SV=1	Homo sapiens	130960	100	FALSE	0	24	NCAPG2	0.235	0.225	0.211	0.248	0.223	0.23	0.242	0.219	0.248	0.23	0.248	0.248	0.248	0.248	0.248	0.23	0.248	0.23	NCAPG2	22	21	20	24	22	22	23	21	24	22	24	24	24	24	24	22	24	22	NCAPG2	22
Q9NX62	BPNT2	Golgi-resident adenosine 3',5'-bisphosphate 3'-phosphatase	>sp|Q9NX62|IMPA3_HUMAN Golgi-resident adenosine 3',5'-bisphosphate 3'-phosphatase OS=Homo sapiens OX=9606 GN=BPNT2 PE=1 SV=1	Homo sapiens	38681.4	100	FALSE	0	11	BPNT2	0.362	0.306	0.32	0.306	0.362	0.393	0.306	0.393	0.306	0.362	0.393	0.393	0.362	0.393	0.393	0.37	0.393	0.32	BPNT2	10	10	10	10	10	11	10	11	10	10	11	11	10	11	11	10	11	10	BPNT2	10
Q08426	EHHADH	Peroxisomal bifunctional enzyme	>sp|Q08426|ECHP_HUMAN Peroxisomal bifunctional enzyme OS=Homo sapiens OX=9606 GN=EHHADH PE=1 SV=3	Homo sapiens	79494.9	100	FALSE	0	7	EHHADH	0.115	0.126	0.126	0.126	0.105	0.126	0.105	0.126	0.126	0.126	0.126	0.105	0.126	0.093	0.112	0.105	0.105	0.094	EHHADH	6	7	7	7	6	7	6	7	7	7	7	6	7	5	6	6	6	5	EHHADH	6
O15440	ABCC5	ATP-binding cassette sub-family C member 5	>sp|O15440|MRP5_HUMAN ATP-binding cassette sub-family C member 5 OS=Homo sapiens OX=9606 GN=ABCC5 PE=1 SV=2	Homo sapiens	160660	100	FALSE	0	28	ABCC5	0.196	0.216	0.229	0.205	0.185	0.168	0.176	0.217	0.229	0.197	0.203	0.191	0.198	0.2	0.229	0.19	0.194	0.216	ABCC5	23	25	27	25	23	21	22	27	28	25	26	24	25	25	27	24	25	25	ABCC5	21
Q9H1B7	IRF2BPL	Probable E3 ubiquitin-protein ligase IRF2BPL	>sp|Q9H1B7|I2BPL_HUMAN Probable E3 ubiquitin-protein ligase IRF2BPL OS=Homo sapiens OX=9606 GN=IRF2BPL PE=1 SV=1	Homo sapiens	82658.8	100	FALSE	0	15	IRF2BPL	0.202	0.219	0.202	0.219	0.207	0.207	0.191	0.219	0.207	0.219	0.207	0.191	0.202	0.219	0.202	0.219	0.219	0.207	IRF2BPL	14	15	14	15	14	14	13	15	14	15	14	13	14	15	14	15	15	14	IRF2BPL	14
Q96DT6	ATG4C	Cysteine protease ATG4C	>sp|Q96DT6|ATG4C_HUMAN Cysteine protease ATG4C OS=Homo sapiens OX=9606 GN=ATG4C PE=1 SV=1	Homo sapiens	52497.4	100	TRUE	0	1	ATG4C	0.02	0.02	0.02	0.02	0.02	0.02	0.02	0.02	0.02	0.02	0.02	0.02	0.02	0.02	0.02	0.02	0.02	0.02	ATG4C	1	1	1	1	1	1	1	1	1	1	1	1	1	1	1	1	1	1	ATG4C	1
P52179	MYOM1	Myomesin-1	>sp|P52179|MYOM1_HUMAN Myomesin-1 OS=Homo sapiens OX=9606 GN=MYOM1 PE=1 SV=2	Homo sapiens	187627	100	FALSE	0	3	MYOM1	0.01	0.01	0.01	0.01	0.01	0.01	0.01	0.01	0.01	0.01	0.01	0.01	0.01	0.01	0.01	0.01	0.01	0.01	MYOM1	3	3	3	3	3	3	3	3	3	3	3	3	3	3	3	3	3	3	MYOM1	3
O15084	ANKRD28	Serine/threonine-protein phosphatase 6 regulatory ankyrin repeat subunit A	>sp|O15084|ANR28_HUMAN Serine/threonine-protein phosphatase 6 regulatory ankyrin repeat subunit A OS=Homo sapiens OX=9606 GN=ANKRD28 PE=1 SV=5	Homo sapiens	112966	100	FALSE	0	27	ANKRD28	0.312	0.304	0.33	0.329	0.293	0.292	0.303	0.312	0.312	0.312	0.33	0.312	0.321	0.297	0.312	0.312	0.33	0.33	ANKRD28	26	25	27	26	25	23	25	26	26	26	27	26	26	25	26	26	27	27	ANKRD28	23
Q9NP97	DYNLRB1	Dynein light chain roadblock-type 1	>sp|Q9NP97|DLRB1_HUMAN Dynein light chain roadblock-type 1 OS=Homo sapiens OX=9606 GN=DYNLRB1 PE=1 SV=3	Homo sapiens	10921.6	100	FALSE	0	5	DYNLRB1	0.708	0.708	0.708	0.708	0.708	0.708	0.708	0.708	0.708	0.708	0.708	0.708	0.708	0.708	0.708	0.708	0.708	0.708	DYNLRB1	5	5	5	5	5	5	5	5	5	5	5	5	5	5	5	5	5	5	DYNLRB1	3
P26583	HMGB2	High mobility group protein B2	>sp|P26583|HMGB2_HUMAN High mobility group protein B2 OS=Homo sapiens OX=9606 GN=HMGB2 PE=1 SV=2	Homo sapiens	24033.8	100	FALSE	0	13	HMGB2	0.44	0.44	0.44	0.44	0.431	0.431	0.44	0.44	0.44	0.431	0.44	0.392	0.44	0.44	0.44	0.431	0.44	0.431	HMGB2	13	13	12	12	12	12	13	13	12	12	13	12	13	13	13	12	13	12	HMGB2	13
Q9UI12	ATP6V1H	V-type proton ATPase subunit H	>sp|Q9UI12|VATH_HUMAN V-type proton ATPase subunit H OS=Homo sapiens OX=9606 GN=ATP6V1H PE=1 SV=1	Homo sapiens	55883.1	100	FALSE	0	15	ATP6V1H	0.371	0.371	0.348	0.371	0.371	0.308	0.371	0.371	0.371	0.354	0.348	0.371	0.371	0.371	0.371	0.371	0.331	0.331	ATP6V1H	15	15	14	15	15	13	15	15	15	14	14	15	15	15	15	15	14	14	ATP6V1H	15
O60716	CTNND1	Catenin delta-1	>sp|O60716|CTND1_HUMAN Catenin delta-1 OS=Homo sapiens OX=9606 GN=CTNND1 PE=1 SV=1	Homo sapiens	108170	100	FALSE	0	58	CTNND1	0.514	0.502	0.528	0.522	0.526	0.5	0.54	0.54	0.548	0.5	0.526	0.545	0.495	0.495	0.502	0.5	0.494	0.5	CTNND1	52	53	53	53	54	52	56	56	55	55	55	57	53	54	56	54	54	53	CTNND1	52
Q9UKM9	RALY	RNA-binding protein Raly	>sp|Q9UKM9|RALY_HUMAN RNA-binding protein Raly OS=Homo sapiens OX=9606 GN=RALY PE=1 SV=1	Homo sapiens	32463.2	100	FALSE	0	20	RALY	0.559	0.585	0.585	0.585	0.585	0.585	0.559	0.585	0.559	0.559	0.585	0.582	0.559	0.559	0.585	0.585	0.585	0.585	RALY	19	19	20	20	19	19	19	20	19	19	20	19	18	18	20	20	20	20	RALY	19
Q86UV5	USP48	Ubiquitin carboxyl-terminal hydrolase 48	>sp|Q86UV5|UBP48_HUMAN Ubiquitin carboxyl-terminal hydrolase 48 OS=Homo sapiens OX=9606 GN=USP48 PE=1 SV=1	Homo sapiens	119032	100	FALSE	0	16	USP48	0.146	0.168	0.178	0.181	0.158	0.188	0.152	0.188	0.174	0.18	0.181	0.188	0.159	0.178	0.17	0.188	0.171	0.181	USP48	12	14	15	15	13	16	12	16	15	15	15	16	13	15	14	16	14	15	USP48	12
Q6P0Q8	MAST2	Microtubule-associated serine/threonine-protein kinase 2	>sp|Q6P0Q8|MAST2_HUMAN Microtubule-associated serine/threonine-protein kinase 2 OS=Homo sapiens OX=9606 GN=MAST2 PE=1 SV=2	Homo sapiens	196436	100	FALSE	0.000587544	6	MAST2	0.032	0.037	0.028	0.044	0.037	0.037	0.037	0.044	0.036	0.037	0.044	0.044	0.028	0.022	0.037	0.036	0.037	0.036	MAST2	4	5	4	6	5	5	5	6	5	5	6	6	4	3	5	5	5	5	MAST2	4
Q8WXA3	RUFY2	RUN and FYVE domain-containing protein 2	>sp|Q8WXA3|RUFY2_HUMAN RUN and FYVE domain-containing protein 2 OS=Homo sapiens OX=9606 GN=RUFY2 PE=1 SV=3	Homo sapiens	70010.2	100	FALSE	0	12	RUFY2	0.216	0.216	0.216	0.216	0.216	0.216	0.183	0.216	0.216	0.216	0.198	0.198	0.162	0.18	0.198	0.198	0.216	0.198	RUFY2	12	12	12	12	12	12	10	12	12	12	11	11	9	10	11	11	12	11	RUFY2	12
Q05519	SRSF11	Serine/arginine-rich splicing factor 11	>sp|Q05519|SRS11_HUMAN Serine/arginine-rich splicing factor 11 OS=Homo sapiens OX=9606 GN=SRSF11 PE=1 SV=1	Homo sapiens	53542.2	100	FALSE	0	10	SRSF11	0.215	0.215	0.215	0.215	0.215	0.215	0.215	0.215	0.215	0.215	0.215	0.215	0.215	0.215	0.215	0.215	0.215	0.215	SRSF11	10	10	10	10	10	10	10	10	10	10	10	10	10	10	10	10	10	10	SRSF11	10
A5YM69	ARHGEF35	Rho guanine nucleotide exchange factor 35	>sp|A5YM69|ARG35_HUMAN Rho guanine nucleotide exchange factor 35 OS=Homo sapiens OX=9606 GN=ARHGEF35 PE=1 SV=1	Homo sapiens	53286.7	100	FALSE	0	2	ARHGEF35	0.05	0.085	0.085	0.085	0.085	0.085	0.085	0.085	0.085	0.085	0.085	0.085	0.085	0.085	0.085	0.085	0.085	0.085	ARHGEF35	1	2	2	2	2	2	2	2	2	2	2	2	2	2	2	2	2	2	ARHGEF35	1
O15120	AGPAT2	1-acyl-sn-glycerol-3-phosphate acyltransferase beta	>sp|O15120|PLCB_HUMAN 1-acyl-sn-glycerol-3-phosphate acyltransferase beta OS=Homo sapiens OX=9606 GN=AGPAT2 PE=1 SV=1	Homo sapiens	30914.3	100	FALSE	0	5	AGPAT2	0.147	0.147	0.147	0.147	0.147	0.147	0.147	0.147	0.147	0.147	0.147	0.147	0.147	0.147	0.147	0.147	0.147	0.147	AGPAT2	5	5	5	5	5	5	5	5	5	5	5	5	5	5	5	5	4	5	AGPAT2	5
Q5W0V3	FHIP2A	FHF complex subunit HOOK interacting protein 2A	>sp|Q5W0V3|FHI2A_HUMAN FHF complex subunit HOOK interacting protein 2A OS=Homo sapiens OX=9606 GN=FHIP2A PE=1 SV=1	Homo sapiens	86558.3	100	FALSE	0	8	FHIP2A	0.107	0.107	0.107	0.107	0.107	0.107	0.107	0.107	0.107	0.107	0.107	0.107	0.107	0.107	0.107	0.107	0.107	0.107	FHIP2A	8	8	8	8	8	8	8	8	8	8	8	8	8	8	8	8	8	8	FHIP2A	7
Q9C0B5	ZDHHC5	Palmitoyltransferase ZDHHC5	>sp|Q9C0B5|ZDHC5_HUMAN Palmitoyltransferase ZDHHC5 OS=Homo sapiens OX=9606 GN=ZDHHC5 PE=1 SV=2	Homo sapiens	77544.7	100	FALSE	0	15	ZDHHC5	0.336	0.323	0.323	0.336	0.336	0.323	0.323	0.336	0.336	0.336	0.336	0.336	0.309	0.323	0.323	0.336	0.323	0.322	ZDHHC5	15	14	13	15	15	14	14	15	15	15	15	15	12	14	14	15	14	14	ZDHHC5	14
Q92615	LARP4B	La-related protein 4B	>sp|Q92615|LAR4B_HUMAN La-related protein 4B OS=Homo sapiens OX=9606 GN=LARP4B PE=1 SV=3	Homo sapiens	80552	100	FALSE	0	22	LARP4B	0.289	0.289	0.289	0.278	0.289	0.267	0.289	0.289	0.289	0.278	0.278	0.278	0.289	0.289	0.289	0.267	0.289	0.289	LARP4B	22	22	21	21	22	20	22	22	22	21	21	21	22	22	22	20	22	22	LARP4B	22
Q9NUT2	ABCB8	Mitochondrial potassium channel ATP-binding subunit	>sp|Q9NUT2|MITOS_HUMAN Mitochondrial potassium channel ATP-binding subunit OS=Homo sapiens OX=9606 GN=ABCB8 PE=1 SV=3	Homo sapiens	79988.8	100	FALSE	0	9	ABCB8	0.136	0.136	0.15	0.15	0.15	0.15	0.136	0.15	0.15	0.15	0.15	0.15	0.15	0.12	0.15	0.15	0.15	0.15	ABCB8	8	8	9	9	9	9	8	9	9	9	9	9	9	8	9	9	9	9	ABCB8	8
Q9UBB6	NCDN	Neurochondrin	>sp|Q9UBB6|NCDN_HUMAN Neurochondrin OS=Homo sapiens OX=9606 GN=NCDN PE=1 SV=1	Homo sapiens	78864.2	100	FALSE	0	14	NCDN	0.229	0.21	0.163	0.229	0.218	0.229	0.229	0.204	0.218	0.229	0.229	0.204	0.204	0.229	0.218	0.199	0.199	0.185	NCDN	14	13	10	14	13	14	14	13	13	14	14	13	13	14	13	12	12	12	NCDN	14
Q8IZP0	ABI1	Abl interactor 1	>sp|Q8IZP0|ABI1_HUMAN Abl interactor 1 OS=Homo sapiens OX=9606 GN=ABI1 PE=1 SV=4	Homo sapiens	55080.8	100	FALSE	0	8	ABI1	0.181	0.181	0.181	0.146	0.181	0.181	0.181	0.181	0.181	0.181	0.181	0.181	0.181	0.181	0.181	0.181	0.181	0.146	ABI1	7	8	8	6	7	7	8	8	8	8	8	8	8	8	8	8	8	7	ABI1	7
Q9Y5R8	TRAPPC1	Trafficking protein particle complex subunit 1	>sp|Q9Y5R8|TPPC1_HUMAN Trafficking protein particle complex subunit 1 OS=Homo sapiens OX=9606 GN=TRAPPC1 PE=1 SV=1	Homo sapiens	16831.5	100	FALSE	0	7	TRAPPC1	0.428	0.497	0.497	0.497	0.428	0.428	0.428	0.428	0.386	0.428	0.428	0.428	0.497	0.497	0.497	0.428	0.497	0.428	TRAPPC1	6	7	7	7	6	6	6	6	6	6	6	6	7	7	7	6	7	6	TRAPPC1	6
Q8TBX8	PIP4K2C	Phosphatidylinositol 5-phosphate 4-kinase type-2 gamma	>sp|Q8TBX8|PI42C_HUMAN Phosphatidylinositol 5-phosphate 4-kinase type-2 gamma OS=Homo sapiens OX=9606 GN=PIP4K2C PE=1 SV=3	Homo sapiens	47299.9	100	FALSE	0	16	PIP4K2C	0.335	0.335	0.335	0.335	0.363	0.361	0.335	0.335	0.335	0.335	0.335	0.363	0.335	0.363	0.335	0.33	0.335	0.363	PIP4K2C	14	14	15	14	16	15	14	15	14	15	15	16	14	15	15	14	15	16	PIP4K2C	14
Q6NVY1	HIBCH	3-hydroxyisobutyryl-CoA hydrolase, mitochondrial	>sp|Q6NVY1|HIBCH_HUMAN 3-hydroxyisobutyryl-CoA hydrolase, mitochondrial OS=Homo sapiens OX=9606 GN=HIBCH PE=1 SV=2	Homo sapiens	43482.3	100	FALSE	0	15	HIBCH	0.37	0.389	0.389	0.389	0.389	0.389	0.37	0.389	0.389	0.389	0.389	0.389	0.37	0.37	0.389	0.365	0.389	0.37	HIBCH	14	15	15	15	15	15	14	15	15	15	15	15	14	14	15	14	15	14	HIBCH	14
O15194	CTDSPL	CTD small phosphatase-like protein	>sp|O15194|CTDSL_HUMAN CTD small phosphatase-like protein OS=Homo sapiens OX=9606 GN=CTDSPL PE=1 SV=2	Homo sapiens	31128.6	100	FALSE	0	3	CTDSPL	0.123	0.087	0.087	0.087	0.123	0.123	0.123	0.123	0.123	0.123	0.123	0.123	0.123	0.123	0.123	0.123	0.123	0.123	CTDSPL	3	2	2	2	3	3	3	3	3	3	3	3	3	3	3	3	3	3	CTDSPL	2
Q9BZ23	PANK2	Pantothenate kinase 2, mitochondrial	>sp|Q9BZ23|PANK2_HUMAN Pantothenate kinase 2, mitochondrial OS=Homo sapiens OX=9606 GN=PANK2 PE=1 SV=3	Homo sapiens	62680.6	100	FALSE	0	6	PANK2	0.161	0.161	0.161	0.161	0.161	0.161	0.161	0.161	0.161	0.161	0.161	0.161	0.161	0.161	0.137	0.137	0.161	0.137	PANK2	6	6	6	6	6	6	6	6	6	6	6	6	6	6	5	5	6	5	PANK2	6
Q13459	MYO9B	Unconventional myosin-IXb	>sp|Q13459|MYO9B_HUMAN Unconventional myosin-IXb OS=Homo sapiens OX=9606 GN=MYO9B PE=1 SV=3	Homo sapiens	243401	100	FALSE	0	38	MYO9B	0.204	0.208	0.208	0.208	0.215	0.195	0.204	0.219	0.208	0.208	0.208	0.204	0.21	0.208	0.215	0.208	0.209	0.198	MYO9B	36	37	36	37	37	34	34	38	35	37	36	35	35	37	37	36	34	34	MYO9B	33
Q5SNT2	TMEM201	Transmembrane protein 201	>sp|Q5SNT2|TM201_HUMAN Transmembrane protein 201 OS=Homo sapiens OX=9606 GN=TMEM201 PE=1 SV=1	Homo sapiens	72235.7	100	FALSE	0	7	TMEM201	0.119	0.093	0.119	0.119	0.119	0.119	0.119	0.119	0.119	0.119	0.119	0.119	0.119	0.119	0.119	0.119	0.119	0.119	TMEM201	7	6	7	7	7	7	7	7	7	7	7	7	7	7	7	7	7	7	TMEM201	7
P04150	NR3C1	Glucocorticoid receptor	>sp|P04150|GCR_HUMAN Glucocorticoid receptor OS=Homo sapiens OX=9606 GN=NR3C1 PE=1 SV=1	Homo sapiens	85659.3	100	FALSE	0	14	NR3C1	0.234	0.234	0.234	0.234	0.234	0.234	0.234	0.234	0.234	0.234	0.234	0.214	0.234	0.234	0.234	0.234	0.234	0.234	NR3C1	14	14	14	14	14	14	14	14	14	14	14	13	14	14	14	14	14	14	NR3C1	14
P17900	GM2A	Ganglioside GM2 activator	>sp|P17900|SAP3_HUMAN Ganglioside GM2 activator OS=Homo sapiens OX=9606 GN=GM2A PE=1 SV=4	Homo sapiens	20838.4	100	FALSE	0.000298998	4	GM2A	0.358	0.358	0.358	0.358	0.212	0.212	0.358	0.358	0.358	0.212	0.358	0.358	0.316	0.358	0.212	0.171	0.212	0.316	GM2A	4	4	4	4	3	3	4	4	4	3	4	4	3	4	3	2	3	3	GM2A	4
Q9ULV8	CBLC	E3 ubiquitin-protein ligase CBL-C	>sp|Q9ULV8|CBLC_HUMAN E3 ubiquitin-protein ligase CBL-C OS=Homo sapiens OX=9606 GN=CBLC PE=1 SV=3	Homo sapiens	52456	100	FALSE	0	5	CBLC	0.114	0.114	0.114	0.114	0.093	0.114	0.114	0.114	0.114	0.114	0.114	0.114	0.114	0.114	0.114	0.114	0.114	0.114	CBLC	5	5	5	5	4	5	5	5	5	5	5	5	5	5	5	5	5	5	CBLC	5
Q9UBV7	B4GALT7	Beta-1,4-galactosyltransferase 7	>sp|Q9UBV7|B4GT7_HUMAN Beta-1,4-galactosyltransferase 7 OS=Homo sapiens OX=9606 GN=B4GALT7 PE=1 SV=1	Homo sapiens	37405.8	100	FALSE	0.000298998	5	B4GALT7	0.156	0.119	0.156	0.119	0.156	0.119	0.156	0.156	0.156	0.119	0.119	0.119	0.156	0.156	0.156	0.119	0.119	0.119	B4GALT7	5	4	5	4	5	4	5	5	5	4	4	4	5	5	5	4	4	4	B4GALT7	5
Q08378	GOLGA3	Golgin subfamily A member 3	>sp|Q08378|GOGA3_HUMAN Golgin subfamily A member 3 OS=Homo sapiens OX=9606 GN=GOLGA3 PE=1 SV=2	Homo sapiens	167355	100	FALSE	0	48	GOLGA3	0.385	0.386	0.387	0.401	0.389	0.393	0.395	0.406	0.406	0.395	0.396	0.406	0.395	0.406	0.395	0.379	0.406	0.395	GOLGA3	46	45	46	46	45	46	47	48	48	47	46	48	47	48	47	45	48	46	GOLGA3	46
Q5W111	SPRYD7	SPRY domain-containing protein 7	>sp|Q5W111|SPRY7_HUMAN SPRY domain-containing protein 7 OS=Homo sapiens OX=9606 GN=SPRYD7 PE=1 SV=2	Homo sapiens	21665.8	100	FALSE	0	8	SPRYD7	0.434	0.434	0.434	0.434	0.434	0.434	0.434	0.434	0.434	0.383	0.434	0.372	0.383	0.434	0.383	0.383	0.383	0.434	SPRYD7	8	8	8	8	8	8	8	8	8	7	8	7	7	8	7	7	7	8	SPRYD7	8
Q96L91	EP400	E1A-binding protein p400	>sp|Q96L91|EP400_HUMAN E1A-binding protein p400 OS=Homo sapiens OX=9606 GN=EP400 PE=1 SV=4	Homo sapiens	343489	100	FALSE	0	37	EP400	0.152	0.16	0.177	0.174	0.168	0.16	0.17	0.179	0.173	0.179	0.179	0.177	0.173	0.173	0.179	0.173	0.177	0.169	EP400	31	33	36	36	34	33	35	37	36	37	37	36	35	35	37	36	36	35	EP400	31
Q6IQ22	RAB12	Ras-related protein Rab-12	>sp|Q6IQ22|RAB12_HUMAN Ras-related protein Rab-12 OS=Homo sapiens OX=9606 GN=RAB12 PE=1 SV=3	Homo sapiens	27248.4	100	FALSE	0	11	RAB12	0.492	0.492	0.447	0.447	0.447	0.447	0.492	0.414	0.492	0.447	0.447	0.447	0.492	0.492	0.447	0.447	0.402	0.447	RAB12	11	11	10	10	10	10	11	9	11	10	10	10	11	11	10	10	9	10	RAB12	11
Q13177	PAK2	Serine/threonine-protein kinase PAK 2	>sp|Q13177|PAK2_HUMAN Serine/threonine-protein kinase PAK 2 OS=Homo sapiens OX=9606 GN=PAK2 PE=1 SV=3	Homo sapiens	58042.6	100	FALSE	0	37	PAK2	0.664	0.664	0.664	0.664	0.664	0.664	0.664	0.664	0.664	0.664	0.664	0.664	0.664	0.664	0.664	0.664	0.664	0.664	PAK2	37	36	35	35	37	36	37	36	37	37	37	37	37	36	37	37	37	37	PAK2	26
P01111	NRAS	GTPase NRas	>sp|P01111|RASN_HUMAN GTPase NRas OS=Homo sapiens OX=9606 GN=NRAS PE=1 SV=1	Homo sapiens	21229.2	100	FALSE	0	7	NRAS	0.444	0.444	0.444	0.444	0.444	0.444	0.444	0.444	0.444	0.444	0.444	0.444	0.444	0.444	0.444	0.444	0.444	0.444	NRAS	7	7	7	7	7	7	7	7	7	7	7	7	7	7	7	7	7	7	NRAS	1
Q5BKY9	FAM133B	Protein FAM133B	>sp|Q5BKY9|F133B_HUMAN Protein FAM133B OS=Homo sapiens OX=9606 GN=FAM133B PE=1 SV=1	Homo sapiens	28385	100	TRUE	0	1	FAM133B	0.073	0.073	0.073	0.073	0.073	0.073	0.073	0.073	0.073	0.073	0.073	0.073	0.073	0.073	0.073	0.073	0.073	0.073	FAM133B	1	1	1	1	1	1	1	1	1	1	1	1	1	1	1	1	1	1	FAM133B	1
P25686	DNAJB2	DnaJ homolog subfamily B member 2	>sp|P25686|DNJB2_HUMAN DnaJ homolog subfamily B member 2 OS=Homo sapiens OX=9606 GN=DNAJB2 PE=1 SV=3	Homo sapiens	35580.1	100	FALSE	0	6	DNAJB2	0.12	0.182	0.204	0.241	0.241	0.241	0.241	0.241	0.241	0.241	0.241	0.241	0.241	0.241	0.241	0.241	0.241	0.241	DNAJB2	3	5	5	6	6	6	6	6	6	6	6	6	6	6	6	6	6	6	DNAJB2	3
O95628	CNOT4	CCR4-NOT transcription complex subunit 4	>sp|O95628|CNOT4_HUMAN CCR4-NOT transcription complex subunit 4 OS=Homo sapiens OX=9606 GN=CNOT4 PE=1 SV=3	Homo sapiens	63510	100	FALSE	0	9	CNOT4	0.203	0.203	0.203	0.169	0.143	0.143	0.203	0.203	0.203	0.203	0.203	0.203	0.203	0.203	0.203	0.177	0.203	0.169	CNOT4	9	9	9	8	6	6	9	9	9	9	8	9	9	9	9	8	8	8	CNOT4	9
Q9BSH5	HDHD3	Haloacid dehalogenase-like hydrolase domain-containing protein 3	>sp|Q9BSH5|HDHD3_HUMAN Haloacid dehalogenase-like hydrolase domain-containing protein 3 OS=Homo sapiens OX=9606 GN=HDHD3 PE=1 SV=1	Homo sapiens	28000	100	FALSE	0	10	HDHD3	0.546	0.546	0.39	0.546	0.546	0.546	0.45	0.546	0.371	0.546	0.546	0.546	0.546	0.47	0.39	0.466	0.47	0.546	HDHD3	10	10	8	10	10	10	9	10	8	10	10	10	10	9	8	9	9	10	HDHD3	10
Q9HCE1	MOV10	Helicase MOV-10	>sp|Q9HCE1|MOV10_HUMAN Helicase MOV-10 OS=Homo sapiens OX=9606 GN=MOV10 PE=1 SV=2	Homo sapiens	113671	100	FALSE	0	43	MOV10	0.498	0.48	0.453	0.485	0.465	0.478	0.477	0.47	0.482	0.438	0.494	0.45	0.457	0.484	0.507	0.442	0.482	0.475	MOV10	41	40	39	41	38	39	39	39	40	37	40	37	39	40	42	38	40	39	MOV10	41
Q7Z3B4	NUP54	Nucleoporin p54	>sp|Q7Z3B4|NUP54_HUMAN Nucleoporin p54 OS=Homo sapiens OX=9606 GN=NUP54 PE=1 SV=2	Homo sapiens	55435.4	100	FALSE	0	26	NUP54	0.527	0.527	0.511	0.511	0.527	0.511	0.511	0.527	0.511	0.527	0.511	0.527	0.511	0.511	0.527	0.511	0.527	0.511	NUP54	26	26	23	24	25	24	24	26	22	25	24	25	24	25	26	25	25	25	NUP54	26
Q96PE3	INPP4A	Inositol polyphosphate-4-phosphatase type I A	>sp|Q96PE3|INP4A_HUMAN Inositol polyphosphate-4-phosphatase type I A OS=Homo sapiens OX=9606 GN=INPP4A PE=1 SV=1	Homo sapiens	109956	100	FALSE	0	6	INPP4A	0.073	0.058	0.073	0.073	0.073	0.058	0.073	0.073	0.063	0.063	0.058	0.073	0.073	0.073	0.063	0.049	0.058	0.073	INPP4A	6	5	6	6	6	5	6	6	5	5	5	6	6	6	5	4	5	6	INPP4A	6
P61020	RAB5B	Ras-related protein Rab-5B	>sp|P61020|RAB5B_HUMAN Ras-related protein Rab-5B OS=Homo sapiens OX=9606 GN=RAB5B PE=1 SV=1	Homo sapiens	23706.8	100	FALSE	0	7	RAB5B	0.33	0.33	0.33	0.33	0.33	0.33	0.33	0.33	0.33	0.33	0.33	0.33	0.33	0.33	0.33	0.33	0.33	0.33	RAB5B	7	7	7	7	7	7	7	7	7	7	7	7	7	7	7	7	7	7	RAB5B	7
Q96Q45	TMEM237	Transmembrane protein 237	>sp|Q96Q45|TM237_HUMAN Transmembrane protein 237 OS=Homo sapiens OX=9606 GN=TMEM237 PE=1 SV=2	Homo sapiens	45525.9	100	FALSE	0	9	TMEM237	0.235	0.235	0.235	0.235	0.235	0.221	0.235	0.221	0.235	0.235	0.235	0.235	0.235	0.235	0.221	0.221	0.235	0.221	TMEM237	9	9	9	9	9	8	9	8	9	9	9	9	9	9	8	8	9	8	TMEM237	9
O75396	SEC22B	Vesicle-trafficking protein SEC22b	>sp|O75396|SC22B_HUMAN Vesicle-trafficking protein SEC22b OS=Homo sapiens OX=9606 GN=SEC22B PE=1 SV=5	Homo sapiens	24740.6	100	FALSE	0	21	SEC22B	0.619	0.619	0.619	0.619	0.619	0.619	0.619	0.619	0.619	0.619	0.619	0.586	0.619	0.619	0.619	0.619	0.619	0.619	SEC22B	21	21	19	20	21	20	21	20	21	21	21	19	20	20	20	21	21	21	SEC22B	21
P46940	IQGAP1	Ras GTPase-activating-like protein IQGAP1	>sp|P46940|IQGA1_HUMAN Ras GTPase-activating-like protein IQGAP1 OS=Homo sapiens OX=9606 GN=IQGAP1 PE=1 SV=1	Homo sapiens	189252	100	FALSE	0	110	IQGAP1	0.572	0.578	0.588	0.584	0.569	0.585	0.575	0.593	0.582	0.576	0.602	0.575	0.603	0.596	0.599	0.596	0.575	0.581	IQGAP1	103	103	97	101	100	100	103	106	103	105	107	100	109	106	107	106	105	103	IQGAP1	99
Q92572	AP3S1	AP-3 complex subunit sigma-1	>sp|Q92572|AP3S1_HUMAN AP-3 complex subunit sigma-1 OS=Homo sapiens OX=9606 GN=AP3S1 PE=1 SV=1	Homo sapiens	21732.1	100	FALSE	0	7	AP3S1	0.326	0.326	0.326	0.326	0.326	0.326	0.326	0.326	0.326	0.326	0.326	0.326	0.326	0.326	0.326	0.326	0.326	0.326	AP3S1	6	6	6	6	6	6	6	6	6	7	6	7	6	6	7	6	6	6	AP3S1	6
Q8N2F6	ARMC10	Armadillo repeat-containing protein 10	>sp|Q8N2F6|ARM10_HUMAN Armadillo repeat-containing protein 10 OS=Homo sapiens OX=9606 GN=ARMC10 PE=1 SV=1	Homo sapiens	37540	100	FALSE	0	7	ARMC10	0.227	0.265	0.265	0.265	0.227	0.227	0.265	0.265	0.265	0.265	0.265	0.265	0.227	0.265	0.178	0.265	0.227	0.227	ARMC10	6	7	7	7	6	6	7	7	7	7	7	7	6	7	5	7	6	6	ARMC10	6
P53611	RABGGTB	Geranylgeranyl transferase type-2 subunit beta	>sp|P53611|PGTB2_HUMAN Geranylgeranyl transferase type-2 subunit beta OS=Homo sapiens OX=9606 GN=RABGGTB PE=1 SV=2	Homo sapiens	36924.4	100	FALSE	0	8	RABGGTB	0.205	0.196	0.205	0.196	0.157	0.196	0.205	0.205	0.205	0.196	0.196	0.196	0.205	0.205	0.205	0.196	0.196	0.196	RABGGTB	8	7	8	7	6	7	8	8	8	7	7	7	8	8	8	7	7	7	RABGGTB	8
Q8NFH5	NUP35	Nucleoporin NUP35	>sp|Q8NFH5|NUP35_HUMAN Nucleoporin NUP35 OS=Homo sapiens OX=9606 GN=NUP35 PE=1 SV=1	Homo sapiens	34773.8	100	FALSE	0	15	NUP35	0.426	0.426	0.426	0.426	0.426	0.426	0.426	0.426	0.426	0.426	0.426	0.387	0.426	0.426	0.426	0.426	0.426	0.426	NUP35	15	13	13	13	13	13	15	15	14	15	15	14	14	15	15	13	15	15	NUP35	15
Q15691	MAPRE1	Microtubule-associated protein RP/EB family member 1	>sp|Q15691|MARE1_HUMAN Microtubule-associated protein RP/EB family member 1 OS=Homo sapiens OX=9606 GN=MAPRE1 PE=1 SV=3	Homo sapiens	29999.1	100	FALSE	0	26	MAPRE1	0.657	0.657	0.657	0.657	0.657	0.657	0.657	0.657	0.593	0.657	0.657	0.657	0.657	0.657	0.657	0.657	0.657	0.657	MAPRE1	26	25	24	25	26	25	25	26	24	26	26	26	26	26	26	26	26	26	MAPRE1	23
P29350	PTPN6	Tyrosine-protein phosphatase non-receptor type 6	>sp|P29350|PTN6_HUMAN Tyrosine-protein phosphatase non-receptor type 6 OS=Homo sapiens OX=9606 GN=PTPN6 PE=1 SV=1	Homo sapiens	67561.1	100	FALSE	0	22	PTPN6	0.452	0.452	0.452	0.452	0.452	0.452	0.427	0.452	0.42	0.452	0.452	0.382	0.383	0.452	0.432	0.432	0.452	0.427	PTPN6	22	22	22	22	22	22	21	22	21	22	22	19	19	22	21	21	22	21	PTPN6	22
P22694	PRKACB	cAMP-dependent protein kinase catalytic subunit beta	>sp|P22694|KAPCB_HUMAN cAMP-dependent protein kinase catalytic subunit beta OS=Homo sapiens OX=9606 GN=PRKACB PE=1 SV=2	Homo sapiens	40622.7	100	FALSE	0	17	PRKACB	0.399	0.399	0.399	0.399	0.399	0.399	0.399	0.399	0.399	0.385	0.399	0.385	0.399	0.399	0.399	0.399	0.385	0.399	PRKACB	16	16	16	16	16	16	17	16	17	16	16	16	17	17	17	17	16	17	PRKACB	6
Q8WUA2	PPIL4	Peptidyl-prolyl cis-trans isomerase-like 4	>sp|Q8WUA2|PPIL4_HUMAN Peptidyl-prolyl cis-trans isomerase-like 4 OS=Homo sapiens OX=9606 GN=PPIL4 PE=1 SV=1	Homo sapiens	57225.1	100	FALSE	0	9	PPIL4	0.201	0.201	0.185	0.201	0.201	0.185	0.201	0.201	0.201	0.201	0.201	0.201	0.201	0.201	0.201	0.185	0.201	0.201	PPIL4	9	9	8	9	9	8	9	9	9	9	9	9	9	9	9	8	9	9	PPIL4	9
P36915	GNL1	Guanine nucleotide-binding protein-like 1	>sp|P36915|GNL1_HUMAN Guanine nucleotide-binding protein-like 1 OS=Homo sapiens OX=9606 GN=GNL1 PE=1 SV=2	Homo sapiens	68660.9	100	FALSE	0	18	GNL1	0.315	0.315	0.315	0.315	0.313	0.313	0.315	0.315	0.315	0.313	0.313	0.313	0.298	0.315	0.315	0.315	0.313	0.313	GNL1	18	18	18	18	17	17	18	18	18	17	17	17	17	18	18	18	17	17	GNL1	18
P52732	KIF11	Kinesin-like protein KIF11	>sp|P52732|KIF11_HUMAN Kinesin-like protein KIF11 OS=Homo sapiens OX=9606 GN=KIF11 PE=1 SV=2	Homo sapiens	119159	100	FALSE	0	32	KIF11	0.321	0.321	0.321	0.32	0.329	0.312	0.313	0.329	0.329	0.329	0.329	0.32	0.305	0.321	0.316	0.312	0.306	0.321	KIF11	30	31	31	31	32	30	29	32	32	32	32	31	28	30	31	30	30	31	KIF11	30
Q96R06	SPAG5	Sperm-associated antigen 5	>sp|Q96R06|SPAG5_HUMAN Sperm-associated antigen 5 OS=Homo sapiens OX=9606 GN=SPAG5 PE=1 SV=2	Homo sapiens	134422	100	FALSE	0	21	SPAG5	0.244	0.244	0.198	0.219	0.258	0.213	0.244	0.244	0.244	0.223	0.244	0.258	0.244	0.244	0.244	0.231	0.211	0.223	SPAG5	20	20	17	18	21	18	20	20	20	19	20	21	20	20	20	19	18	19	SPAG5	20
Q86YL5	TDRP	Testis development-related protein	>sp|Q86YL5|TDRP_HUMAN Testis development-related protein OS=Homo sapiens OX=9606 GN=TDRP PE=1 SV=2	Homo sapiens	20402.7	100	FALSE	0	3	TDRP	0.222	0.178	0.178	0.222	0.178	0.178	0.222	0.222	0.222	0.222	0.222	0.222	0.178	0.222	0.222	0.222	0.222	0.222	TDRP	3	2	2	3	2	2	3	3	3	3	3	3	2	3	3	3	3	3	TDRP	3
Q9H8T0	AKTIP	AKT-interacting protein	>sp|Q9H8T0|AKTIP_HUMAN AKT-interacting protein OS=Homo sapiens OX=9606 GN=AKTIP PE=1 SV=1	Homo sapiens	33128	100	FALSE	0	5	AKTIP	0.281	0.281	0.281	0.281	0.281	0.281	0.243	0.281	0.281	0.281	0.281	0.281	0.281	0.281	0.205	0.281	0.281	0.281	AKTIP	5	5	5	5	5	5	4	5	5	5	5	5	5	5	4	5	5	5	AKTIP	5
O15431	SLC31A1	High affinity copper uptake protein 1	>sp|O15431|COPT1_HUMAN High affinity copper uptake protein 1 OS=Homo sapiens OX=9606 GN=SLC31A1 PE=1 SV=1	Homo sapiens	21090.6	100	TRUE	0	2	SLC31A1	0.1	0.1	0.1	0.1	0.1	0.1	0.1	0.1	0.1	0.1	0.1	0.1	0.1	0.1	0.1	0.1	0.1	0.1	SLC31A1	2	2	2	2	2	2	2	2	2	2	2	2	2	2	2	2	2	2	SLC31A1	2
P46821	MAP1B	Microtubule-associated protein 1B	>sp|P46821|MAP1B_HUMAN Microtubule-associated protein 1B OS=Homo sapiens OX=9606 GN=MAP1B PE=1 SV=2	Homo sapiens	270634	100	FALSE	0	113	MAP1B	0.506	0.51	0.51	0.503	0.511	0.509	0.502	0.506	0.483	0.504	0.516	0.497	0.496	0.506	0.5	0.498	0.506	0.501	MAP1B	107	107	103	103	106	106	105	108	106	108	110	108	107	108	109	104	109	104	MAP1B	105
Q9NRY4	ARHGAP35	Rho GTPase-activating protein 35	>sp|Q9NRY4|RHG35_HUMAN Rho GTPase-activating protein 35 OS=Homo sapiens OX=9606 GN=ARHGAP35 PE=1 SV=3	Homo sapiens	170514	100	FALSE	0	43	ARHGAP35	0.326	0.326	0.331	0.346	0.306	0.326	0.32	0.302	0.34	0.316	0.321	0.313	0.314	0.338	0.306	0.291	0.327	0.326	ARHGAP35	39	40	40	43	39	39	38	39	42	39	41	40	39	42	39	37	40	39	ARHGAP35	39
O15533	TAPBP	Tapasin	>sp|O15533|TPSN_HUMAN Tapasin OS=Homo sapiens OX=9606 GN=TAPBP PE=1 SV=2	Homo sapiens	47570.7	100	FALSE	0	7	TAPBP	0.21	0.21	0.21	0.21	0.185	0.185	0.21	0.185	0.21	0.185	0.185	0.185	0.21	0.185	0.21	0.185	0.21	0.185	TAPBP	7	7	7	7	6	6	7	6	7	6	6	6	7	6	7	6	7	6	TAPBP	7
Q16181	SEPTIN7	Septin-7	>sp|Q16181|SEPT7_HUMAN Septin-7 OS=Homo sapiens OX=9606 GN=SEPTIN7 PE=1 SV=2	Homo sapiens	50679.9	100	FALSE	0	38	SEPTIN7	0.584	0.584	0.563	0.563	0.556	0.558	0.6	0.563	0.584	0.593	0.593	0.561	0.6	0.6	0.6	0.579	0.6	0.54	SEPTIN7	35	37	36	36	34	35	37	36	37	36	36	35	36	37	37	36	38	34	SEPTIN7	33
Q9H0B8	CRISPLD2	Cysteine-rich secretory protein LCCL domain-containing 2	>sp|Q9H0B8|CRLD2_HUMAN Cysteine-rich secretory protein LCCL domain-containing 2 OS=Homo sapiens OX=9606 GN=CRISPLD2 PE=2 SV=1	Homo sapiens	55919.7	100	FALSE	0	5	CRISPLD2	0.133	0.133	0.133	0.133	0.133	0.133	0.087	0.087	0.109	0.133	0.062	0.064	0.111	0.111	0.109	0.062	0.062	0.133	CRISPLD2	5	5	5	5	5	5	4	4	4	5	3	3	4	4	4	3	3	5	CRISPLD2	5
Q15773	MLF2	Myeloid leukemia factor 2	>sp|Q15773|MLF2_HUMAN Myeloid leukemia factor 2 OS=Homo sapiens OX=9606 GN=MLF2 PE=1 SV=1	Homo sapiens	28147.3	100	FALSE	0	9	MLF2	0.363	0.363	0.222	0.331	0.363	0.331	0.363	0.363	0.363	0.363	0.363	0.363	0.363	0.363	0.363	0.363	0.331	0.363	MLF2	6	6	4	5	6	5	9	8	8	9	8	9	8	8	9	8	8	9	MLF2	6
P15336	ATF2	Cyclic AMP-dependent transcription factor ATF-2	>sp|P15336|ATF2_HUMAN Cyclic AMP-dependent transcription factor ATF-2 OS=Homo sapiens OX=9606 GN=ATF2 PE=1 SV=4	Homo sapiens	54537.4	100	FALSE	0	5	ATF2	0.131	0.131	0.091	0.152	0.131	0.091	0.131	0.152	0.091	0.152	0.152	0.131	0.152	0.113	0.152	0.152	0.152	0.091	ATF2	4	4	3	5	4	3	4	5	3	5	5	4	5	4	5	5	5	3	ATF2	4
O00506	STK25	Serine/threonine-protein kinase 25	>sp|O00506|STK25_HUMAN Serine/threonine-protein kinase 25 OS=Homo sapiens OX=9606 GN=STK25 PE=1 SV=1	Homo sapiens	48111.7	100	FALSE	0	6	STK25	0.181	0.181	0.181	0.181	0.181	0.181	0.181	0.181	0.164	0.181	0.143	0.143	0.181	0.181	0.181	0.181	0.129	0.181	STK25	6	6	6	6	6	6	6	6	5	6	5	5	6	6	6	6	5	6	STK25	5
P22033	MMUT	Methylmalonyl-CoA mutase, mitochondrial	>sp|P22033|MUTA_HUMAN Methylmalonyl-CoA mutase, mitochondrial OS=Homo sapiens OX=9606 GN=MMUT PE=1 SV=4	Homo sapiens	83134.4	100	FALSE	0	21	MMUT	0.367	0.356	0.367	0.344	0.333	0.367	0.356	0.333	0.356	0.367	0.333	0.317	0.356	0.344	0.316	0.344	0.333	0.316	MMUT	21	20	21	20	19	21	20	19	20	21	19	18	20	20	19	20	19	19	MMUT	21
Q96IZ7	RSRC1	Serine/Arginine-related protein 53	>sp|Q96IZ7|RSRC1_HUMAN Serine/Arginine-related protein 53 OS=Homo sapiens OX=9606 GN=RSRC1 PE=1 SV=1	Homo sapiens	38677.1	100	FALSE	0.000298998	6	RSRC1	0.246	0.246	0.246	0.246	0.186	0.186	0.21	0.21	0.246	0.246	0.246	0.186	0.21	0.246	0.246	0.246	0.222	0.186	RSRC1	6	6	6	6	5	5	5	5	6	6	6	5	5	6	6	6	5	4	RSRC1	6
Q9H582	ZNF644	Zinc finger protein 644	>sp|Q9H582|ZN644_HUMAN Zinc finger protein 644 OS=Homo sapiens OX=9606 GN=ZNF644 PE=1 SV=2	Homo sapiens	149565	100	FALSE	0	18	ZNF644	0.167	0.167	0.154	0.176	0.138	0.168	0.176	0.176	0.176	0.176	0.176	0.176	0.167	0.176	0.176	0.167	0.176	0.166	ZNF644	17	17	17	18	16	17	18	18	18	18	18	18	17	18	18	17	18	17	ZNF644	17
Q96T37	RBM15	RNA-binding protein 15	>sp|Q96T37|RBM15_HUMAN RNA-binding protein 15 OS=Homo sapiens OX=9606 GN=RBM15 PE=1 SV=2	Homo sapiens	107189	100	FALSE	0	37	RBM15	0.403	0.441	0.429	0.441	0.416	0.404	0.429	0.419	0.429	0.422	0.441	0.391	0.373	0.417	0.417	0.455	0.453	0.394	RBM15	33	35	35	36	34	34	34	34	35	34	36	33	30	34	34	36	36	33	RBM15	32
P18615	NELFE	Negative elongation factor E	>sp|P18615|NELFE_HUMAN Negative elongation factor E OS=Homo sapiens OX=9606 GN=NELFE PE=1 SV=3	Homo sapiens	43239.8	100	FALSE	0	15	NELFE	0.474	0.474	0.474	0.474	0.474	0.474	0.474	0.474	0.474	0.474	0.474	0.445	0.474	0.474	0.474	0.474	0.474	0.474	NELFE	14	14	14	14	14	15	15	14	15	15	14	14	14	14	15	14	15	15	NELFE	14
[truncated: 6,057 more rows]
[truncated: 74 more columns]

## Sheet: Table S4
Table S4: Significantly changed proteins - PC9R5 versus PC9P
[truncated: 4,101 more rows]

[truncated: 2 more sheets: Table S5, Table S6]
